# Supplementary material for: How fake news can turn against its spreader
Source: PLoS One. 2025 Sep 5;20(9):e0331608. doi: 10.1371/journal.pone.0331608 (PMC12413092; doi:10.1371/journal.pone.0331608)
Supplement: S1 Dataset — Fig_1.csv: Dataset for Fig 1.Fig_2-1.csv, Fig_2-2.csv, Fig_2-3.csv, Fig_2-4.csv: Datasets for Fig 2 corresponding to σ1=0.25,0.5,0.75,1.0.Fig_3-1-*.csv, Fig_3-2-*.csv, Fig_3-3-*.csv: Datasets for Fig 3 corresponding to σ1=0.25,0.75,1.0, where *=a,b,c:a: case shown on the left, no disinformation (μ=0),b: case shown in the center, positive disinformation (μ>0),c: case shown on the right, negative disinformation (μ<0). Fig_4-1-*.csv, Fig_4-2-*.csv, Fig_4-3-*.csv: Datasets for Fig 4 corresponding to σ1=0.25,0.75,1.0, following the same * notation as defined for the Fig 3 datasets. (ZIP) [file pone.0331608.s001.zip]

Archive with 50 entries (49 files):
- S1 Dataset/
- __MACOSX/._S1 Dataset
- S1 Dataset/Fig_1.csv
- __MACOSX/S1 Dataset/._Fig_1.csv
- S1 Dataset/Fig_4-2-b.csv
- __MACOSX/S1 Dataset/._Fig_4-2-b.csv
- S1 Dataset/.DS_Store
- __MACOSX/S1 Dataset/._.DS_Store
- S1 Dataset/Fig_4-2-c.csv
- __MACOSX/S1 Dataset/._Fig_4-2-c.csv
- S1 Dataset/Fig_4-2-a.csv
- __MACOSX/S1 Dataset/._Fig_4-2-a.csv
- S1 Dataset/Fig_2-1.csv
- __MACOSX/S1 Dataset/._Fig_2-1.csv
- S1 Dataset/Fig_2-2.csv
- __MACOSX/S1 Dataset/._Fig_2-2.csv
- S1 Dataset/Fig_2-3.csv
- __MACOSX/S1 Dataset/._Fig_2-3.csv
- S1 Dataset/Fig_4-1-c.csv
- __MACOSX/S1 Dataset/._Fig_4-1-c.csv
- S1 Dataset/Fig_4-3-a.csv
- __MACOSX/S1 Dataset/._Fig_4-3-a.csv
- S1 Dataset/Fig_4-1-b.csv
- __MACOSX/S1 Dataset/._Fig_4-1-b.csv
- S1 Dataset/Fig_4-3-b.csv
- __MACOSX/S1 Dataset/._Fig_4-3-b.csv
- S1 Dataset/Fig_2-4.csv
- __MACOSX/S1 Dataset/._Fig_2-4.csv
- S1 Dataset/Fig_4-3-c.csv
- __MACOSX/S1 Dataset/._Fig_4-3-c.csv
- S1 Dataset/Fig_4-1-a.csv
- __MACOSX/S1 Dataset/._Fig_4-1-a.csv
- S1 Dataset/Fig_3-2-a.csv
- __MACOSX/S1 Dataset/._Fig_3-2-a.csv
- S1 Dataset/Fig_3-2-c.csv
- __MACOSX/S1 Dataset/._Fig_3-2-c.csv
- S1 Dataset/Fig_3-2-b.csv
- __MACOSX/S1 Dataset/._Fig_3-2-b.csv
- S1 Dataset/Fig_3-3-c.csv
- __MACOSX/S1 Dataset/._Fig_3-3-c.csv
- S1 Dataset/Fig_3-1-a.csv
- __MACOSX/S1 Dataset/._Fig_3-1-a.csv
- S1 Dataset/Fig_3-3-b.csv
- __MACOSX/S1 Dataset/._Fig_3-3-b.csv
- S1 Dataset/Fig_3-1-b.csv
- __MACOSX/S1 Dataset/._Fig_3-1-b.csv
- S1 Dataset/Fig_3-1-c.csv
- __MACOSX/S1 Dataset/._Fig_3-1-c.csv
- S1 Dataset/Fig_3-3-a.csv
- __MACOSX/S1 Dataset/._Fig_3-3-a.csv
