# Supplementary material for: How fake news can turn against its spreader
Source: PLoS One. 2025 Sep 5;20(9):e0331608. doi: 10.1371/journal.pone.0331608 (PMC12413092; doi:10.1371/journal.pone.0331608)
Supplement: S1 Dataset — Fig_1.csv: Dataset for Fig 1.Fig_2-1.csv, Fig_2-2.csv, Fig_2-3.csv, Fig_2-4.csv: Datasets for Fig 2 corresponding to σ1=0.25,0.5,0.75,1.0.Fig_3-1-*.csv, Fig_3-2-*.csv, Fig_3-3-*.csv: Datasets for Fig 3 corresponding to σ1=0.25,0.75,1.0, where *=a,b,c:a: case shown on the left, no disinformation (μ=0),b: case shown in the center, positive disinformation (μ>0),c: case shown on the right, negative disinformation (μ<0). Fig_4-1-*.csv, Fig_4-2-*.csv, Fig_4-3-*.csv: Datasets for Fig 4 corresponding to σ1=0.25,0.75,1.0, following the same * notation as defined for the Fig 3 datasets. (ZIP) [file pone.0331608.s001.zip › S1 Dataset/Fig_4-2-b.csv]

time	x_1	x_2	x_3	x_4	x_5
0.0	0.2	0.2	0.2	0.2	0.2
0.1	0.19819808478573192	0.2002305346911941	0.20114832553228934	0.20091270169907036	0.19951035329172587
0.2	0.19531636452761217	0.20158819583192802	0.20395325065011605	0.20230443736044523	0.19683775162989525
0.3	0.19167103647283612	0.20338228484084808	0.20768358817957971	0.20409572019165934	0.19316737031507336
0.4	0.1968154054936085	0.21040566539147162	0.21193641113066858	0.20104609328028425	0.17979642470396148
0.5	0.2006096483788102	0.21713255912546486	0.21649525203638692	0.19842670286021014	0.1673358375991312
0.6	0.20312198681420116	0.22380326365343362	0.22145083498374388	0.19607773238969917	0.15554618215891725
0.7	0.2046446500495526	0.23030471017817417	0.22653227482326135	0.19392141720785122	0.14459694774116985
0.8	0.2054214846954631	0.2366012421862573	0.23177961965314567	0.19184875595235218	0.13434889751278117
0.9	0.20553787959125727	0.24260913441243823	0.23690190349667586	0.18985233296805198	0.12509874953157601
1.0	0.2051199686875903	0.24847813225962131	0.2421842189083347	0.18795731729021148	0.11626036285423622
1.1	0.20453169494049184	0.2543334318462476	0.24731081022277235	0.1858428493996901	0.10798121359079457
1.2	0.2032230070534243	0.260156000817659	0.25270963450157125	0.1837805132615116	0.10013084436583809
1.3	0.20165781612274536	0.26587472333957807	0.25813490294205754	0.18166627947240685	0.09266627812322004
1.4	0.19982383566197556	0.2711964436974267	0.26335844565607847	0.179639063816543	0.08598221116797586
1.5	0.19792510745069117	0.2765208132435089	0.2684042543223065	0.17739452287591598	0.07975530210757642
1.6	0.19562580142330083	0.28170751124795473	0.2734604380188804	0.1751903438545966	0.07401590545526718
1.7	0.1935180486900793	0.2870906437426671	0.2785030623471526	0.172566655368957	0.06832158985115086
1.8	0.19095788110734932	0.2922398271657699	0.28342340162799085	0.17008117358848093	0.06329771651041051
1.9	0.18829959483241324	0.2971145820872314	0.28831195724722586	0.16770620681802187	0.0585676590151052
2.0	0.18567431181583988	0.3018294245894658	0.29296974117105573	0.16526768864328875	0.05425883378035769
2.1	0.1830064724989322	0.3065322571916438	0.297508347347897	0.1627667025069937	0.05018622045453034
2.2	0.18039287443767454	0.3112546512667836	0.3021391303502029	0.16005182035638785	0.04616152358895166
2.3	0.17742072567947617	0.3159142143575117	0.3066871394375724	0.1573757094865732	0.042602211038865835
2.4	0.17456211024356785	0.32033028173581696	0.3111748113551852	0.1546174914852342	0.03931530518019432
2.5	0.17149119758349748	0.3246461604256504	0.315612880364987	0.15197460985470895	0.03627515177115379
2.6	0.16856923437585697	0.3290795982871854	0.31975528548462534	0.1491407266625834	0.03345515518975206
2.7	0.1656701571775403	0.33345975196962924	0.3238261564034271	0.1462358339582273	0.030808100491182936
2.8	0.16275596694961666	0.33749430261705426	0.3276179444303588	0.1435740288546822	0.028557757148288683
2.9	0.15970462184943485	0.34162415532856283	0.3315895307984243	0.14077154861067526	0.026310143412903917
3.0	0.15673396971294595	0.34584870214010444	0.33522858398552124	0.13792114588441284	0.024267598277012258
3.1	0.15402815221175065	0.34988061993082387	0.3387709387141175	0.13499442840997028	0.02232586073333647
3.2	0.15113840216924496	0.35354914944398674	0.34250105206470166	0.13227743207510023	0.020533964246965936
3.3	0.14828588056324438	0.35753875031257826	0.3458995179355103	0.1294026036274716	0.018873247561195697
3.4	0.14537138506781944	0.3613923917295569	0.34920795033622665	0.1266439480108801	0.01738432485552345
3.5	0.14273369605815883	0.36513954348008004	0.35222417007719253	0.12386875145310859	0.016033838931465674
3.6	0.13995592284370792	0.36886552743823997	0.3552885895695661	0.12113205183215456	0.01475790831632784
3.7	0.13718306796602847	0.37246975276040284	0.35832903598790544	0.11844427644500924	0.013573866840663923
3.8	0.13449812056986407	0.3760999087314084	0.36134262090269686	0.11559655578481672	0.012462794011220706
3.9	0.131748592662238	0.3794568019569778	0.36425188205320613	0.11309711062123852	0.01144561270633426
4.0	0.1292201736388556	0.3829680153973086	0.36695900092190525	0.11034956332324802	0.01050324671868475
4.1	0.12650559460513147	0.386276692305506	0.36979836113634673	0.10777555551710559	0.009643796435911204
4.2	0.12378697038717651	0.38953343336602103	0.37269977321818354	0.1051498991922267	0.008829923836394539
4.3	0.12137750986988771	0.3927782131954927	0.3751250649058917	0.10261866611440136	0.008100545914332753
4.4	0.11888344720864619	0.39570750454110704	0.3777015478664729	0.10025318076140262	0.007454319622359687
4.5	0.11637444183767665	0.39903012522393483	0.38006118872415173	0.0977017339265452	0.006832510287689648
4.6	0.11393780424495212	0.40211246693502484	0.3825088299019037	0.09515969817537616	0.006281200742743267
4.7	0.11156411359955554	0.40514574060093417	0.3847254451621276	0.09279672913705007	0.005767971500333517
4.8	0.10917894788931129	0.4080627679988459	0.38697449241929704	0.09047782707090644	0.005305964621632181
4.9	0.1068453489928064	0.4111333464310498	0.3889847812240631	0.08815548643164926	0.0048810369204209045
5.0	0.10449085288071934	0.41382362546319845	0.3911581740238268	0.08604146166596077	0.00448588596629436
5.1	0.1023183780689809	0.41656218859961774	0.39317440971563655	0.08382736639343231	0.004117657222332383
5.2	0.10015691214602028	0.41940458542608894	0.39496904785615194	0.08170338463461777	0.0037660699371287526
5.3	0.0979634663154004	0.4220663283542507	0.3968407294168022	0.07966114153603585	0.003468334377516946
5.4	0.09597681350361702	0.4248178181436406	0.39860068198099513	0.07745251684015832	0.003152169531592651
5.5	0.09391540025941164	0.4275122802984182	0.4003594435318955	0.07532926055019443	0.002883615360084876
5.6	0.091795188041507	0.43012497483378315	0.4021777293031336	0.07326324522080031	0.0026388626007764877
5.7	0.08981511878538331	0.4328382654838024	0.4035789378803612	0.07135589471495288	0.0024117831354908215
5.8	0.0878045006088234	0.43525996472124556	0.40523019617035105	0.06949590710954046	0.0022094313900343156
5.9	0.08578028257672196	0.4379154215493159	0.4067466246777852	0.0675436200193335	0.0020140511768407176
6.0	0.0839138685844737	0.44026468846335637	0.4082947429333036	0.06567817755907415	0.001848522459788825
6.1	0.08211354009711451	0.4427122122617387	0.40967735048834775	0.06381561426183112	0.0016812828909694062
6.2	0.08042430895953245	0.4448926462853884	0.41112548896192835	0.0620265451705522	0.0015310106225972185
6.3	0.07864948439808898	0.44743106743694266	0.4122500399018947	0.060270904969345875	0.0013985032937331528
6.4	0.0766602370383999	0.4499907403491464	0.41352443895938074	0.05854719833330351	0.0012773853197705959
6.5	0.07493365487315833	0.4520762384987532	0.41501035146140536	0.056815927387626704	0.001163827779061534
6.6	0.07320692516665836	0.4541336449754668	0.4164486363707531	0.05514994423947919	0.0010608492476448528
6.7	0.07137477238755306	0.45635368171640306	0.4177637078903941	0.05354298832580245	0.0009648496798293256
6.8	0.06976389678788635	0.458434644787848	0.41888915533799886	0.05202221296302389	0.0008900901232441259
6.9	0.0681426622924362	0.4603885066769492	0.42015599183996194	0.05050167311004654	0.0008111660805985981
7.0	0.06659298713081802	0.4625618580346689	0.4211035868959156	0.04899606737451133	0.0007455005640805909
7.1	0.06509290501150411	0.4645899804129531	0.4220964523156218	0.04753560954254493	0.0006850527173810341
7.2	0.06373185491755438	0.4664705917698186	0.4230066314813031	0.04616741626767254	0.0006235055636548383
7.3	0.06215142159370899	0.4685773646832145	0.42385283240783544	0.04484731484958631	0.0005710664656633056
7.4	0.060818683957462746	0.4703865487956527	0.4247111102183209	0.04356373681015208	0.0005199202184192005
7.5	0.05937387369754426	0.47212685148085687	0.4256951060986656	0.04233025230831444	0.00047391641460571885
7.6	0.05797695400821166	0.47371907574937466	0.4266430189806358	0.04122108225263225	0.0004398690091470631
7.7	0.05660892170500317	0.4757302923511627	0.4272315586050346	0.04002302932903389	0.00040619800975982384
7.8	0.055255212977348284	0.4776174629923012	0.42786686250150135	0.038887069123439845	0.0003733924054116738
7.9	0.05396739559392104	0.4793493508889682	0.4285894376337565	0.03775277728257282	0.00034103860078246934
8.0	0.05267614975298022	0.48089777664645394	0.4295003381512477	0.03662011131019996	0.0003056241391293439
8.1	0.05146856485575705	0.48270056822322144	0.4299712095365857	0.03558029757433775	0.00027935981009398535
8.2	0.050225752168865795	0.48445868160793487	0.43055184924185735	0.034507144062613036	0.00025657291873375216
8.3	0.0489335034329252	0.4861846783145245	0.43120109343724483	0.03344580312054059	0.0002349216947618322
8.4	0.0477945498447727	0.48753156358264704	0.43200711059436214	0.03245718481825291	0.00020959115996078734
8.5	0.04669226340981367	0.4893451291753914	0.43231098566530324	0.03146042724536139	0.00019119450413129026
8.6	0.04552238714440583	0.4910119819370519	0.4327962159124171	0.030495680284378355	0.00017373472174387307
8.7	0.04440924057063429	0.49260909353695714	0.4332497515557219	0.02957497151712833	0.00015694281955877382
8.8	0.043387803427974214	0.493772890941246	0.4340322728973558	0.02866264789191698	0.0001443848415078603
8.9	0.042395004055336596	0.49507999774130795	0.43455879313654955	0.027835840375095237	0.00013036469170684252
9.0	0.0413372498129585	0.49665883079911444	0.43489331067057363	0.026990915451756185	0.00011969326559108829
9.1	0.04034720311544949	0.49806107408894684	0.4352522755774894	0.026231677089027298	0.00010777012908624814
9.2	0.03943159459943185	0.4991149131170564	0.43591535243116697	0.025439832473511375	9.830737883661749e-05
9.3	0.03846175782470088	0.5005995483308129	0.43615375225326153	0.02469342930375862	9.151228747295928e-05
9.4	0.03745349699562743	0.5019857722403539	0.43652600116829177	0.023951847061956234	8.288253376845111e-05
9.5	0.03654016735798399	0.5033548563959157	0.43680603604777374	0.023225571469593084	7.336872874113149e-05
9.6	0.03567469112223815	0.5046543426461138	0.4370963780960692	0.02250841873847442	6.616939710336242e-05
9.7	0.03486810369066353	0.5059448288386085	0.43728802634377983	0.021838486367630503	6.0554759318455114e-05
9.8	0.03402990973935039	0.507183384200631	0.43757258634088203	0.02115841014149524	5.5709577644180445e-05
9.9	0.03315559411974709	0.5082830214131852	0.43800849736140496	0.02050305511821381	4.9831987458359314e-05
10.0	0.0323224877664244	0.5095410618750744	0.4382301010793765	0.01986229512653985	4.4054152585271575e-05
