# Supplementary material for: How fake news can turn against its spreader
Source: PLoS One. 2025 Sep 5;20(9):e0331608. doi: 10.1371/journal.pone.0331608 (PMC12413092; doi:10.1371/journal.pone.0331608)
Supplement: S1 Dataset — Fig_1.csv: Dataset for Fig 1.Fig_2-1.csv, Fig_2-2.csv, Fig_2-3.csv, Fig_2-4.csv: Datasets for Fig 2 corresponding to σ1=0.25,0.5,0.75,1.0.Fig_3-1-*.csv, Fig_3-2-*.csv, Fig_3-3-*.csv: Datasets for Fig 3 corresponding to σ1=0.25,0.75,1.0, where *=a,b,c:a: case shown on the left, no disinformation (μ=0),b: case shown in the center, positive disinformation (μ>0),c: case shown on the right, negative disinformation (μ<0). Fig_4-1-*.csv, Fig_4-2-*.csv, Fig_4-3-*.csv: Datasets for Fig 4 corresponding to σ1=0.25,0.75,1.0, following the same * notation as defined for the Fig 3 datasets. (ZIP) [file pone.0331608.s001.zip › S1 Dataset/Fig_4-2-c.csv]

time	x_1	x_2	x_3	x_4	x_5
0.0	0.2	0.2	0.2	0.2	0.2
0.1	0.19819808478573192	0.2002305346911941	0.20114832553228934	0.20091270169907036	0.19951035329172587
0.2	0.19531636452761217	0.20158819583192802	0.20395325065011605	0.20230443736044523	0.19683775162989525
0.3	0.19167103647283612	0.20338228484084808	0.20768358817957974	0.20409572019165934	0.1931673703150734
0.4	0.17807706260918518	0.2001727893457791	0.21189757490353672	0.21123762911489574	0.19861494402660862
0.5	0.16566767292210305	0.19740205772416308	0.21640151002975344	0.2180695803547627	0.20245917896922133
0.6	0.15402723734911752	0.19506021797289652	0.22131011830944258	0.22470252373087352	0.20489990263767147
0.7	0.14312848602653105	0.1929417519071481	0.2263734831917305	0.2311392443721159	0.20641703450247223
0.8	0.13301620779616313	0.19084156017590875	0.23157312869366198	0.23744001692309255	0.20712908641117442
0.9	0.12358442634913323	0.18876422502678575	0.23664491839863272	0.24349280305108387	0.2075136271743634
1.0	0.11478969288279035	0.1866931046016547	0.24180460228391995	0.24950966393752944	0.20720293629410466
1.1	0.10674749080351223	0.184803604410969	0.24699060934858041	0.25515546825033364	0.20630282718660164
1.2	0.09893875285045911	0.18276814000338862	0.25240298275990886	0.2609238113114915	0.2049663130747488
1.3	0.09169721158579659	0.1807005847081084	0.2577943158954661	0.26661400263264046	0.20319388517799253
1.4	0.0850306873911152	0.1784421319732654	0.26285552869730133	0.2721415599304898	0.20153009200782218
1.5	0.0788754291884133	0.17626755799800012	0.2679298680804363	0.2773852760498709	0.19954186868328344
1.6	0.0729832296273121	0.17394125944167693	0.27295642983262614	0.2826207322224525	0.19749834887593198
1.7	0.06767699080072517	0.17177920810890562	0.2781538329525394	0.2876749297528696	0.1947150383849607
1.8	0.06254124294989219	0.16936999463771565	0.2831957783888415	0.2926815626410521	0.19221142138250275
1.9	0.05780281793311623	0.16687369417852588	0.28796853236540754	0.2976782714438144	0.1896766840791368
2.0	0.05348924314011321	0.16436270226074332	0.29256144936977396	0.30245522033947286	0.1871313848898927
2.1	0.04947696316484855	0.1618416419284855	0.2971360891065155	0.3071154317074366	0.18442987409271397
2.2	0.045806110402689726	0.1593458910155744	0.3017155168743942	0.3118080349382135	0.1813244467691301
2.3	0.04218728977390407	0.15667295383711438	0.3062535503534666	0.3164678814533837	0.17841832458213033
2.4	0.03906675081217483	0.15387345685848203	0.3105110012540715	0.321085495270598	0.1754632958046766
2.5	0.036041536749551926	0.15097829449195796	0.31466981408288924	0.32569282452610904	0.1726175301494908
2.6	0.03323923964833663	0.1482408723409414	0.31889988539450476	0.33001669243876786	0.1696033101774588
2.7	0.030627372256342753	0.14553537153311746	0.3230439721887831	0.3342901674204691	0.16650311660128866
2.8	0.02831034392351947	0.142705665601042	0.32680541216795406	0.33837161151279876	0.16380696679468768
2.9	0.026026398122243957	0.1398524040199411	0.3306519876999898	0.3426180192260676	0.1608511909317553
3.0	0.023875237227689194	0.1371009318871522	0.3345611458844276	0.3465771421124669	0.15788554288826193
3.1	0.022029795467381996	0.13446974609714973	0.3382318341412859	0.35044897215144505	0.15481965214273583
3.2	0.020297538305669913	0.13167776992611363	0.34150074071589254	0.3545473059573187	0.15197664509500505
3.3	0.018683332916908563	0.1289008396955902	0.34507900218957716	0.35835480549887777	0.14898201969905325
3.4	0.017155943128729156	0.12608448586069512	0.348497324302935	0.362105884446243	0.14615636226139622
3.5	0.01581295594794726	0.1234805114893364	0.35177088063854645	0.3656002805050986	0.14333537141907007
3.6	0.014517408636733616	0.12077303869961582	0.3550018358171372	0.36917041420852775	0.1405373026379882
3.7	0.013335608831973324	0.11805319016156454	0.3580751163006886	0.37274171213380675	0.13779437257196575
3.8	0.012286403501861474	0.11538063193866345	0.36112277417341326	0.3763306644883645	0.13487952589769467
3.9	0.011257591772599324	0.1126904079582115	0.36390677113944164	0.3798141017014523	0.13233112742830025
4.0	0.010330374143113327	0.11018292943432259	0.3668249062730089	0.38312828558005296	0.12953350456949417
4.1	0.009486287544758228	0.10749294590835486	0.3694879336386808	0.38660059380959094	0.12693223909861648
4.2	0.00867647100403584	0.10483051022024546	0.37206500553679145	0.39015731365382866	0.12427069958509279
4.3	0.008004294557887034	0.10239374542285198	0.3746355549997758	0.39325749558502604	0.12170890943445613
4.4	0.007383620875592281	0.09988975711915085	0.3768518386514036	0.39652959736345117	0.1193451859904059
4.5	0.0067886114742756335	0.09738081845571345	0.37943382097399925	0.39964481879645514	0.11675193029955425
4.6	0.00623605848203957	0.09496209652905661	0.38175039739966965	0.40284863520897124	0.11420281238027209
4.7	0.00574838941053992	0.09258032094695784	0.3840179849855587	0.40583780913805756	0.11181549551888714
4.8	0.005257885244686102	0.0902392157854174	0.38614143860566424	0.4088659270033444	0.10949553336088244
4.9	0.004818621039142051	0.08794120575036071	0.3883784025830817	0.41172021522070734	0.10714155540671345
5.0	0.004426901814558696	0.08562140856704684	0.39022982855440375	0.4147088811324963	0.10501297993149211
5.1	0.004054866929451148	0.08348805927481624	0.3921310367777283	0.41755511479369145	0.10277092222432362
5.2	0.003700654208179416	0.08136379313286284	0.3941429596415202	0.42019325962802534	0.10059933338940907
5.3	0.003375771761408786	0.07922475419757853	0.39593236137910864	0.42294027857812166	0.0985268340837806
5.4	0.003101884351540746	0.077264647986775	0.3978068408026444	0.42558049582996543	0.09624613102907119
5.5	0.0028502728900531007	0.07525301630836549	0.3995764520999727	0.42826163291547376	0.09405862578613065
5.6	0.0026128241745691293	0.07319317214958995	0.4012437137239675	0.4310200750201119	0.091930214931757
5.7	0.0023873358431637736	0.07126590255709717	0.4030441733440689	0.4333545801443513	0.08994800811132007
5.8	0.0021710230979368017	0.0693226946942225	0.4045656444789915	0.4359072792893132	0.08803335843953919
5.9	0.001975584791817844	0.06738027202659135	0.40624954751179854	0.43839672588920525	0.08599786978059189
6.0	0.001817292955045831	0.06558460326537831	0.4076244203039147	0.440923708284884	0.08404997519079152
6.1	0.0016744600695684365	0.06385199553788728	0.40909751201457645	0.4432884462778421	0.08208758610013676
6.2	0.0015410813723816242	0.06222585314297899	0.41034416940281454	0.4456746013020457	0.08021429477979024
6.3	0.0014112531541834526	0.06052943059538263	0.41190385833014587	0.44779608293157963	0.0783593749887175
6.4	0.0012855513489980197	0.058669446372509294	0.4133955470776298	0.4501252390083341	0.0765242161925325
6.5	0.0011880326188694456	0.0570371419588562	0.41446658508628925	0.45262351222381775	0.07468472811217254
6.6	0.0010845268030139248	0.055429454850451206	0.41549828830614444	0.4550860789804112	0.07290165105997437
6.7	0.0009875368885792215	0.05372471631994679	0.41668076783915725	0.45743208448127	0.07117489447103789
6.8	0.0009042506993416544	0.0522278006102076	0.41773186113784455	0.45959222194525695	0.06954386560735192
6.9	0.0008302374053265389	0.050736995129959925	0.41865441416779564	0.4618708420405943	0.06790751125632251
7.0	0.0007617698798559017	0.049303451693852265	0.419808195940682	0.4638606154756139	0.06626596700999038
7.1	0.0007022439920831229	0.047915479535045526	0.42080478562218343	0.46591668391360275	0.06466080693708684
7.2	0.0006419385662172702	0.046658378048003615	0.4217124603284351	0.4678333189933152	0.06315390406402385
7.3	0.0005820920534508737	0.045237654898892685	0.42275042920650463	0.46973634643405676	0.061693477407085875
7.4	0.0005359672280690451	0.04401854765880609	0.423579046428272	0.471589997017136	0.06027644166771098
7.5	0.0004892101562667888	0.04273069497849572	0.42428147124759075	0.47360045106054377	0.058898172557101156
7.6	0.000448204908863092	0.04148260499586529	0.42485590581756993	0.47554634317331257	0.05766694110439607
7.7	0.00041195187642942933	0.04026092247964467	0.42582015820326247	0.4771935668067648	0.056313400633896026
7.8	0.0003793174049550264	0.03905308099397139	0.4266879921316814	0.47885937556195074	0.05502023390743842
7.9	0.0003506119130967292	0.037923496361966805	0.4273879118863042	0.48060443513407414	0.053733544704559925
8.0	0.00031978259569414625	0.03679580190695067	0.42788358076881244	0.48256121812378866	0.052439616604763
8.1	0.0002944762789273112	0.0357387557789836	0.4286674863658869	0.4840509080032299	0.05124837357296454
8.2	0.000275967198257913	0.03466024716710834	0.4294038837743875	0.485661455544014	0.049998446316223195
8.3	0.00024987106342855633	0.033553685352308064	0.4300662266370428	0.4873706103835582	0.04875960656366323
8.4	0.00022832177125957874	0.03257641399650745	0.4304126255100571	0.48916542444484146	0.04761721427733425
8.5	0.00020837691658800046	0.03162999992022154	0.43120839756045026	0.4905250033200296	0.04642822228271395
8.6	0.00018629818264850613	0.03062847061067885	0.43185247559628354	0.49205773197200964	0.04527502363837046
8.7	0.00017109621725886498	0.02969278240989717	0.4324290314757528	0.49352828274799676	0.04417880714908222
8.8	0.00015404602684659965	0.028836239709963712	0.43264767272619414	0.4952561610583471	0.04310588047864449
8.9	0.00014319130977889444	0.027999756872446595	0.43298907183733276	0.49675049415213224	0.042117485828307516
9.0	0.00013100364632665762	0.027122339544966317	0.4335222809468438	0.4981407666901415	0.041083609171723795
9.1	0.00011845118887489983	0.02631872965683373	0.43393965978351456	0.4994681466269269	0.04015501274384075
9.2	0.00011114908034121585	0.025590530101966227	0.4339923990534586	0.501097315158773	0.03920860660545999
9.3	0.00010103223903416498	0.02480889131728014	0.43447050705704804	0.5023351132599826	0.03828445612664557
9.4	9.050517784487651e-05	0.024021710716654765	0.4347498601723102	0.5037853152311808	0.03735260870201757
9.5	8.362569347241334e-05	0.02328970076396253	0.4351275679868046	0.5050389263852625	0.036460179170502253
9.6	7.521616959557147e-05	0.022604364168956146	0.43547463279380766	0.5062771529459618	0.0355686339216807
9.7	7.059777395920874e-05	0.0219713019325999	0.43572976450478607	0.5075170599081059	0.03471127588055743
9.8	6.45443176395588e-05	0.021316474979566374	0.43596826503205105	0.5088269968070958	0.03382371886364657
9.9	5.801004365734826e-05	0.020626931164664478	0.4360392324057913	0.5102831224794102	0.03299270390648549
10.0	5.279855448129861e-05	0.01998873098720813	0.43623238769518125	0.5115395624901881	0.03218652027294299
