# Supplementary material for: How fake news can turn against its spreader
Source: PLoS One. 2025 Sep 5;20(9):e0331608. doi: 10.1371/journal.pone.0331608 (PMC12413092; doi:10.1371/journal.pone.0331608)
Supplement: S1 Dataset — Fig_1.csv: Dataset for Fig 1.Fig_2-1.csv, Fig_2-2.csv, Fig_2-3.csv, Fig_2-4.csv: Datasets for Fig 2 corresponding to σ1=0.25,0.5,0.75,1.0.Fig_3-1-*.csv, Fig_3-2-*.csv, Fig_3-3-*.csv: Datasets for Fig 3 corresponding to σ1=0.25,0.75,1.0, where *=a,b,c:a: case shown on the left, no disinformation (μ=0),b: case shown in the center, positive disinformation (μ>0),c: case shown on the right, negative disinformation (μ<0). Fig_4-1-*.csv, Fig_4-2-*.csv, Fig_4-3-*.csv: Datasets for Fig 4 corresponding to σ1=0.25,0.75,1.0, following the same * notation as defined for the Fig 3 datasets. (ZIP) [file pone.0331608.s001.zip › S1 Dataset/Fig_4-2-a.csv]

time	x_1	x_2	x_3	x_4	x_5
0.0	0.2	0.2	0.2	0.2	0.2
0.1	0.19819808478573192	0.2002305346911941	0.20114832553228934	0.20091270169907036	0.19951035329172587
0.2	0.19531636452761217	0.20158819583192802	0.20395325065011605	0.20230443736044523	0.19683775162989525
0.3	0.19167103647283612	0.20338228484084808	0.20768358817957971	0.20409572019165934	0.19316737031507336
0.4	0.18732043373813406	0.20534944540652184	0.21204666857356477	0.2062029862873201	0.18908046599445982
0.5	0.182679695464918	0.2074831219265984	0.2169277777662215	0.2084686361976394	0.18444076864461578
0.6	0.17762248345552079	0.20987140135175886	0.2223904616699105	0.2108408987988401	0.17927475472396745
0.7	0.1723169730593373	0.21233803544084906	0.22814319348902934	0.21325909848670238	0.17394269952407718
0.8	0.16692749855150424	0.21474227816829217	0.23418804251648195	0.21568823478817215	0.1684539459755423
0.9	0.16147335852931102	0.21703276668423577	0.24021560181417387	0.21805277313628862	0.16322549983599435
1.0	0.15600662533972606	0.21926063207613627	0.24647327261934923	0.22047144498049562	0.15778802498429476
1.1	0.15078087487467992	0.22159296612103255	0.25276081190533706	0.22257724110476332	0.15228810599418957
1.2	0.1452557663141462	0.22382809153512698	0.2594172922741654	0.22476820729668565	0.14673064257987323
1.3	0.13985563878283544	0.22597453475173446	0.26616842776971056	0.22689031367606163	0.1411110850196623
1.4	0.13460157588145008	0.22779111710204036	0.27271416223457395	0.22896827284870683	0.13592487193322658
1.5	0.1295538078747872	0.22965024839033057	0.279251607391102	0.2307462620198011	0.13079807432397958
1.6	0.12442643620386029	0.2313317381150546	0.28584592488354044	0.23251609449285565	0.12587980630468995
1.7	0.11967870800096388	0.23316797713901943	0.2926272033307679	0.2339307892070189	0.12059532232223488
1.8	0.11478959942776965	0.23472862395307711	0.29933265015524413	0.23534107730590414	0.11580804915800762
1.9	0.11008015121260145	0.23604481990074383	0.3059066997337804	0.23681467818902055	0.11115365096385707
2.0	0.10562283341475825	0.23723547041730747	0.3123163058996635	0.23809209900337613	0.10673329126490096
2.1	0.10130896257107679	0.23837710531158576	0.3187213922537545	0.23921207346107196	0.10238046640250634
2.2	0.09721514689919838	0.23948138052345683	0.3252412557504449	0.2402286773580008	0.09783353946889321
2.3	0.09297761420787796	0.2404202344360384	0.3317784670068313	0.2411637435462009	0.09365994080304797
2.4	0.08911442878484668	0.241034898823033	0.3382425998495278	0.24198866742893257	0.08961940511366136
2.5	0.08521058785034416	0.24152351627556498	0.3446388470650257	0.2428447567108482	0.08578229209821066
2.6	0.08150666505512073	0.24215107928608048	0.35096390571821146	0.2433496443967621	0.08202870554382885
2.7	0.07794087935725903	0.24272135948054038	0.3572529513445742	0.2437333357048454	0.0783514741127729
2.8	0.07459957038495174	0.2429279336970836	0.36325699516610976	0.24406021618678234	0.07515528456507561
2.9	0.07120585611812642	0.2431550913966976	0.36942578339953025	0.2443970983576792	0.0718161707279701
3.0	0.06793158023639398	0.24348323160380592	0.3754938404934699	0.24443883602659708	0.06865251163973371
3.1	0.06500298198445527	0.24371938219425093	0.3813750802925015	0.24439592915672848	0.06550662637206157
3.2	0.06212807104785375	0.24352391520918554	0.3872060654104338	0.24459032019572494	0.0625516281368047
3.3	0.05931501175024562	0.2435198968092081	0.3931011559460489	0.24439671231909302	0.05966722317540868
3.4	0.056554987898213796	0.24337960467008066	0.39886480952752534	0.2442167604062883	0.05698383749789601
3.5	0.054067847901283585	0.24328006469644192	0.40439993150808456	0.2438014000880666	0.054450755806128466
3.6	0.05156033097672791	0.24305530789152824	0.40998873769912403	0.2434127382013031	0.05198288523131058
3.7	0.04916894466270486	0.24266979951739767	0.41552318652154063	0.24302792740343424	0.04961014189492596
3.8	0.04694740465171076	0.24219688646263632	0.4211938101813896	0.24240793352997128	0.04725396517428964
3.9	0.04470835545864213	0.24164890301613867	0.42647438165162455	0.2420595403790558	0.04510881949454136
4.0	0.042628039117965984	0.24130261678557563	0.4317704639774631	0.2413419705441157	0.04295690957488323
4.1	0.04060519343447133	0.24054169094317415	0.43710690720898965	0.24080300995925977	0.040943198454106156
4.2	0.03862821905623331	0.23970636219331237	0.4424886098302353	0.24023535439007676	0.03894145453013982
4.3	0.03689258919188247	0.2390496540119427	0.44751484920769924	0.23944313669060208	0.037099770897873946
4.4	0.03520038236788584	0.23808486643442905	0.45250054185998423	0.23879660983939016	0.035417599498315674
4.5	0.03351667536983123	0.23726699841228108	0.45772446606837947	0.23778112035528576	0.033710739794226854
4.6	0.0319458691135663	0.23631998932806658	0.46282689931699716	0.23683686645122928	0.03207037579013892
4.7	0.030448848846214228	0.2353897541932746	0.46773601789875213	0.2358573618993953	0.030568017162356742
4.8	0.028976712444459887	0.2343530546755842	0.4726081779160589	0.2349467499758901	0.029115304987996464
4.9	0.02759482764601523	0.23330536180045316	0.47760406460153176	0.2337438911479578	0.027751854804043293
5.0	0.026266824574732242	0.23204408566753454	0.48236031895511927	0.232844859311701	0.026483911490905142
5.1	0.025030887872354454	0.2309474297982323	0.4870348916590928	0.23177258275736104	0.02521420791295836
5.2	0.02379939628377528	0.22995459927755185	0.491619106957087	0.23062148715556408	0.024005410326014713
5.3	0.02261778847415305	0.22875126787609573	0.49625272827133865	0.22946091530452883	0.022917300073885566
5.4	0.0215799589901328	0.22766918051125906	0.5008459561638222	0.22818686758570034	0.021718036749089186
5.5	0.020574037967051487	0.22638196246713646	0.5055555438540089	0.22685066101595353	0.020637794695840483
5.6	0.019555420118323424	0.22500155452759577	0.5102870900310017	0.22554851560987954	0.019607419713202685
5.7	0.018597825806734924	0.22383163738315937	0.5147500654323648	0.22414816117663747	0.01867231020110635
5.8	0.017639838324365678	0.2225565882942087	0.5190644443591207	0.22295969301698898	0.01777943600531434
5.9	0.016731489658028658	0.22119743503379413	0.523672395298266	0.22153144398815477	0.01686723602175997
6.0	0.015943904017050196	0.2197514048654211	0.5281261498231863	0.22011798780260172	0.016060553491742176
6.1	0.015203381524382583	0.21839934196984584	0.5325375121600393	0.21863320984331192	0.015226554502424137
6.2	0.014505438920805762	0.21710303854219534	0.5366503811127906	0.21729820501445885	0.014442936409756663
6.3	0.013785416647668974	0.2158037334719361	0.5409663026079746	0.2157350928227803	0.013709454449645568
6.4	0.01305030782766185	0.214156441273981	0.5456126929306677	0.2141597515148573	0.013020806452832528
6.5	0.012426275399844824	0.21259298834496226	0.5499211747122752	0.21272344897422765	0.012336112568689083
6.6	0.01181374607399716	0.21100570447726125	0.5542190979949457	0.21126445922289788	0.011696992230896366
6.7	0.011170479419693	0.20940116182212093	0.5585427658948602	0.20979592967408892	0.011089663189239282
6.8	0.010623720232047988	0.2078701486991571	0.5626976640953109	0.20826045409013336	0.010548012883348475
6.9	0.010101713857322706	0.2062616411157103	0.5667900698220749	0.20684834583622794	0.009998229368662776
7.0	0.009600383298157385	0.20481589534385483	0.5708684015623319	0.20522263933725882	0.009492680458402557
7.1	0.009126943212184761	0.2033633646301429	0.5749433311745907	0.20355255333500846	0.009013807648065735
7.2	0.008687108874224426	0.2020122968037899	0.5787185421005768	0.20203204698835495	0.008550005233048798
7.3	0.008218732612797543	0.2003923967503315	0.5827976737293302	0.20046291700270955	0.008128279904835495
7.4	0.007827157288867929	0.19901281163296178	0.5864785348455968	0.1989744515768252	0.007707044655737714
7.5	0.007435547259175482	0.19741890806373616	0.5903292693796125	0.19748425388201182	0.007332021415458163
7.6	0.0070543926951654335	0.19580349584857162	0.5939756900019033	0.19615204817635648	0.007014373278014475
7.7	0.006687873390032961	0.19430989936971488	0.5978395700406819	0.1944896611326444	0.006672996066937707
7.8	0.006339598278059326	0.19283255540591776	0.6015456942448018	0.1929300184540563	0.006352133617155453
7.9	0.006033257471880611	0.1912709855992861	0.6052453896378004	0.1914208650474812	0.006029502243554884
8.0	0.0057204752125587085	0.18962049763887837	0.6090103785382065	0.18995523913672635	0.0056934094736270004
8.1	0.005431277604645063	0.1881926925889846	0.6125769967416316	0.18839513018438306	0.005403902880352121
8.2	0.00516086760795562	0.18670098460345158	0.6161995505527297	0.18680421952583548	0.005134377710027812
8.3	0.004874026573564121	0.18511329575309185	0.6199146110512452	0.18523080323748306	0.004867263384610924
8.4	0.0046330284652015075	0.18359581456920016	0.6232956342759743	0.18388853323021795	0.004586989459404609
8.5	0.004390378702240054	0.1822446040589543	0.6268339388757417	0.18218039466011937	0.004350683702943639
8.6	0.004128502517787639	0.1808022264063772	0.6303722895860552	0.18056887236197458	0.0041281091277998545
8.7	0.003915707288946888	0.17933915474192513	0.6337806449733661	0.1790614921496477	0.0039030008461144123
8.8	0.003707991165457531	0.17790740347462747	0.6369670285206477	0.17771955237414183	0.0036980244651275145
8.9	0.003525885242964815	0.17650765287306439	0.6401413018854877	0.176321008802641	0.0035041511958443065
9.0	0.0033342328859270374	0.17504561474082214	0.64360180081962	0.17468947530604256	0.0033288762475860954
9.1	0.0031635933432064864	0.1735417916037223	0.6468762952878175	0.1732568949507224	0.0031614248145287417
9.2	0.0030262568361300937	0.17188435785416645	0.6500603988405135	0.1720404778088848	0.0029885086602955135
9.3	0.0028724603873613633	0.17042688604959005	0.6533370080809648	0.17051661718027425	0.0028470283018090826
9.4	0.00272323164235835	0.16869052683587735	0.6569134661354733	0.16897137908258103	0.0027013963037175273
9.5	0.002594143772386804	0.16724248468556321	0.6600861879637574	0.16753960389243142	0.002537579685866191
9.6	0.0024548544857797235	0.1657723651462987	0.6632349422777948	0.16614264171303553	0.0023951963770882764
9.7	0.0023482588964650643	0.1643033260512571	0.6665006965110998	0.16456946187876273	0.0022782566624153
9.8	0.002230286303155415	0.16284204074587735	0.6697873973443863	0.1629741867655129	0.0021660888410697365
9.9	0.0021050730646782942	0.1613160206990622	0.6729612691097427	0.16157774049884657	0.0020398966276732418
10.0	0.0019976187946986524	0.1597633280112349	0.6762019438299058	0.16012460988423344	0.0019124994799289482
