# Supplementary material for: How fake news can turn against its spreader
Source: PLoS One. 2025 Sep 5;20(9):e0331608. doi: 10.1371/journal.pone.0331608 (PMC12413092; doi:10.1371/journal.pone.0331608)
Supplement: S1 Dataset — Fig_1.csv: Dataset for Fig 1.Fig_2-1.csv, Fig_2-2.csv, Fig_2-3.csv, Fig_2-4.csv: Datasets for Fig 2 corresponding to σ1=0.25,0.5,0.75,1.0.Fig_3-1-*.csv, Fig_3-2-*.csv, Fig_3-3-*.csv: Datasets for Fig 3 corresponding to σ1=0.25,0.75,1.0, where *=a,b,c:a: case shown on the left, no disinformation (μ=0),b: case shown in the center, positive disinformation (μ>0),c: case shown on the right, negative disinformation (μ<0). Fig_4-1-*.csv, Fig_4-2-*.csv, Fig_4-3-*.csv: Datasets for Fig 4 corresponding to σ1=0.25,0.75,1.0, following the same * notation as defined for the Fig 3 datasets. (ZIP) [file pone.0331608.s001.zip › S1 Dataset/Fig_2-2.csv]

xk	prior	posterior	posterior_pos	posterior_neg
1	0.2	0.187794541268822	0.187794541268822	0.187794541268822
2	0.2	0.2067188489960716	0.2067188489960716	0.2067188489960716
3	0.2	0.2132439074850424	0.2132439074850424	0.2132439074850424
4	0.2	0.20590649820808482	0.20590649820808482	0.20590649820808482
5	0.2	0.1863362040419786	0.1863362040419786	0.1863362040419786
