# Supplementary material for: How fake news can turn against its spreader
Source: PLoS One. 2025 Sep 5;20(9):e0331608. doi: 10.1371/journal.pone.0331608 (PMC12413092; doi:10.1371/journal.pone.0331608)
Supplement: S1 Dataset — Fig_1.csv: Dataset for Fig 1.Fig_2-1.csv, Fig_2-2.csv, Fig_2-3.csv, Fig_2-4.csv: Datasets for Fig 2 corresponding to σ1=0.25,0.5,0.75,1.0.Fig_3-1-*.csv, Fig_3-2-*.csv, Fig_3-3-*.csv: Datasets for Fig 3 corresponding to σ1=0.25,0.75,1.0, where *=a,b,c:a: case shown on the left, no disinformation (μ=0),b: case shown in the center, positive disinformation (μ>0),c: case shown on the right, negative disinformation (μ<0). Fig_4-1-*.csv, Fig_4-2-*.csv, Fig_4-3-*.csv: Datasets for Fig 4 corresponding to σ1=0.25,0.75,1.0, following the same * notation as defined for the Fig 3 datasets. (ZIP) [file pone.0331608.s001.zip › S1 Dataset/Fig_4-1-c.csv]

time	x_1	x_2	x_3	x_4	x_5
0.0	0.2	0.2	0.2	0.2	0.2
0.1	0.19972949669567733	0.19988537999860792	0.20002077853888986	0.20013536533578882	0.20022897943103485
0.2	0.19956263760976467	0.19987840032289564	0.20009593177065763	0.20021742708829726	0.2002456032083879
0.3	0.19944778723440726	0.19994842730627532	0.20022202254362245	0.2002733197476872	0.20010844316800572
0.4	0.21192651512244537	0.2062003525174872	0.20021888950984468	0.194017935062575	0.1876363077876491
0.5	0.2244321190197958	0.21210328221152602	0.19985419255050413	0.18774987815232927	0.17586052806584263
0.6	0.23681358547753648	0.21764064416677575	0.19918871178738515	0.18154978718636486	0.16480727138192985
0.7	0.24907086062156253	0.22283369085611768	0.1982596387598126	0.17543125456672162	0.15440455519578564
0.8	0.2613030386720055	0.227719486421777	0.19707215947091172	0.16936200740355078	0.1445433080317525
0.9	0.27329442127089265	0.23224465319950865	0.1956716189907108	0.1634398514668984	0.13534945507198518
1.0	0.28508093365964937	0.23644869410134972	0.1940915841368216	0.15765821124872426	0.12672057685345253
1.1	0.2969410210733207	0.24036276986546215	0.1922399235592905	0.15189511310402434	0.11856117239789755
1.2	0.30855694562236774	0.24397798206340962	0.19025569707567397	0.14629319206581523	0.11091618317273123
1.3	0.3200545166340612	0.24731019321920902	0.18811014047863556	0.14080584505916335	0.10371930460892295
1.4	0.33126906404483236	0.2503067564615639	0.1858513928605455	0.13553101520867988	0.0970417714243745
1.5	0.3424198931331163	0.2530349345975674	0.18342614034232632	0.13035072388889168	0.09076830803810533
1.6	0.35326829463090764	0.2555412198491187	0.18097045529553285	0.12535502953431163	0.08486500069012848
1.7	0.36421147581113894	0.25782768220685176	0.17834099485733743	0.12038819140865512	0.07923165571601619
1.8	0.37475655100977745	0.25985870146829027	0.17568443425821054	0.11565061468513758	0.07404969857858569
1.9	0.38500603685050416	0.26163140873826735	0.1729903268624913	0.11111669272541791	0.06925553482331379
2.0	0.39522456338901546	0.2631943800884473	0.17019020954494427	0.10667153518556494	0.06471931179203134
2.1	0.4051956744601093	0.2645140003638442	0.16736157879268787	0.10241615801525979	0.060512588368103845
2.2	0.4153530854066313	0.26568357993495234	0.16439958012514413	0.0981487162892943	0.056415038243981364
2.3	0.4248682882648702	0.26663898503496336	0.16154783524371208	0.09420611030089342	0.05273878115555981
2.4	0.4344060657607736	0.267383057205826	0.15858243650036888	0.0903365097224791	0.049291930810554475
2.5	0.4437029832504721	0.2679963309717716	0.15566830674711266	0.08661869417833246	0.04601368485231768
2.6	0.45295202704472637	0.26837409307475324	0.15265396370161516	0.08301720974356064	0.043002706435348065
2.7	0.4620363717890037	0.2686933124437804	0.14966788337351677	0.07949891612366299	0.04010351627003426
2.8	0.47095550223640653	0.2687720008558077	0.1466495496802226	0.07614873829368692	0.037474208933874216
2.9	0.4796864522085059	0.2687844190557551	0.14367145675040044	0.07289752140363782	0.03496015058169999
3.0	0.48823259151368337	0.2686603157784884	0.14072337110055794	0.06978254052545106	0.03260118108181372
3.1	0.4967658570894052	0.2683339532087552	0.1377249416568611	0.0667689697338921	0.03040627831108326
3.2	0.5049694788045512	0.2679526730348952	0.1348200992541246	0.06389825099163816	0.02835949791478705
3.3	0.5131330855678514	0.26739816425870777	0.13187619044850898	0.06112990932529401	0.026462650399627443
3.4	0.5211037755842605	0.26673959337163056	0.12898246236764266	0.05848342264781152	0.024690746028656695
3.5	0.5289318773239614	0.2659449740843573	0.12610428024595394	0.05595155492272223	0.023067313423008953
3.6	0.5365708340532932	0.26504620992468925	0.12328566276595655	0.05354776190794035	0.02154953134813056
3.7	0.5441211252076984	0.26410144631307486	0.12047344511264267	0.051194982092369716	0.02010900127422449
3.8	0.5517100226773097	0.26307066652364336	0.11764158283981076	0.04887090563118007	0.018706822328062405
3.9	0.558863547908412	0.26196551581221933	0.11496837396780465	0.0467493771054612	0.017453185206102204
4.0	0.566120631468676	0.26073271764049366	0.11223431547382441	0.044652565881039344	0.016259769535963253
4.1	0.573035959838856	0.2594634887863877	0.10961799971289764	0.0427028816497963	0.015179670012060975
4.2	0.5799249793639537	0.2581588715695907	0.10700224640456756	0.04078247157357922	0.01413143108830683
4.3	0.5867551702784652	0.25671099254367985	0.10440965028369337	0.03895405666055721	0.013170130233598167
4.4	0.5933231444911851	0.2552440067696011	0.10189756877466236	0.037236641771816306	0.012298638192739875
4.5	0.5997868829144429	0.25371658719616963	0.09943730603341654	0.035587942325555816	0.011471281530422484
4.6	0.6062205580610346	0.25215669656071327	0.09697011405615281	0.033964720628804256	0.010687910693300587
4.7	0.6125841170401966	0.2505077342598461	0.09455565603323245	0.03241635092180697	0.009936141744923157
4.8	0.6187417803915658	0.2488250859441636	0.09219877360123008	0.0309610809446176	0.009273279118416636
4.9	0.6248530987900961	0.24706593156473358	0.089871482529898	0.029562792693528114	0.00864669442174438
5.0	0.6307568665086442	0.24532576065113915	0.08762312242992168	0.02823066532198877	0.008063585088310404
5.1	0.636542706460378	0.2435193167724312	0.08542416384086317	0.026976000855649145	0.007537812070674969
5.2	0.642339789117428	0.241666783455384	0.08322820062168239	0.02574183742967424	0.007023389375832534
5.3	0.6480094832606199	0.23973816077035143	0.08109657323804471	0.024592782122119947	0.006563000608867219
5.4	0.6537348039576898	0.2378086741030745	0.07894780046975201	0.023420943091349105	0.006087778378131115
5.5	0.6592546738994914	0.2358661388792504	0.07688858676843399	0.022332262828708784	0.005658337624112587
5.6	0.6647131718687438	0.2338955136346457	0.07483747351694693	0.021283395235774955	0.005270445743892918
5.7	0.6700049682397582	0.23189433236504625	0.07288062754211312	0.02030872079650852	0.004911351056569829
5.8	0.6752225236162774	0.2298946306785158	0.07094992337510861	0.019362684690417284	0.0045702376396813795
5.9	0.680511010640321	0.22781036955531353	0.06899774779674904	0.01843469518693727	0.004246176820684248
6.0	0.6855558764443913	0.22576274313832856	0.06715621815418353	0.017575312959482253	0.003949849303616598
6.1	0.6906468535151378	0.22366573197165296	0.06531463919440458	0.01671994387320559	0.003652831445600418
6.2	0.6955782304173463	0.221553162478511	0.06353532573552086	0.015930896895690282	0.003402384472946763
6.3	0.7004746532159404	0.21938094051140627	0.06177418000694979	0.015188413529325715	0.003181812736388966
6.4	0.705189926383575	0.21731836726321643	0.060074812388746186	0.01446074610839901	0.0029561478560568314
6.5	0.7098876009938312	0.21519659042995892	0.05840268451338818	0.013764305351325562	0.002748818711493127
6.6	0.7144579251325883	0.21310949971983126	0.056786002373468	0.013094884120956997	0.0025516886531554467
6.7	0.7189069463714235	0.21103831842651752	0.055226918140642775	0.012463253756747967	0.0023645633046611653
6.8	0.7232490306762395	0.2089291772883135	0.053729196140293006	0.011885114862634303	0.002207481032535771
6.9	0.7274952258514595	0.20683704768961142	0.052265802860849045	0.011341199007847115	0.0020607245902380614
7.0	0.731763897624408	0.2047026771080082	0.05081317263813997	0.010802759377524614	0.0019174932519159787
7.1	0.7360144255524786	0.20252645955591542	0.04937461018818918	0.01029474777338465	0.0017897569300308637
7.2	0.7402103344101292	0.2003032391124763	0.04799320311453112	0.00981983095906044	0.0016733924038029077
7.3	0.7442823958169273	0.19817295353319464	0.04663845199992175	0.009350323045877759	0.0015558756040708161
7.4	0.7483376021836283	0.19597218637703995	0.04532162427539336	0.008915851550585002	0.0014527356133615399
7.5	0.7522826516860208	0.1938174050304744	0.044043528902893515	0.008501713525739377	0.0013547008548781638
7.6	0.75596735178404	0.1917663027591892	0.04287004437284051	0.008127165365332454	0.0012691357186048917
7.7	0.759818629179344	0.1895763198387315	0.041652170369961605	0.007760757436218497	0.0011921231757321107
7.8	0.7636193208690913	0.18740856426943583	0.04046819639301944	0.007394246489696978	0.0011096719787591477
7.9	0.7672578572442925	0.18531111617855459	0.0393441396447986	0.0070527663685223535	0.0010341205638437355
8.0	0.7709094785879824	0.18322267043118903	0.03821012728644082	0.006702654631793378	0.0009550690625980476
8.1	0.7744864897543061	0.18110256338326766	0.03713077437573906	0.006389496570093777	0.000890675916599548
8.2	0.7779225651658238	0.1790447157409925	0.03609964743862528	0.006098280540810265	0.0008347911137491117
8.3	0.7813708985819273	0.17699080970322845	0.035062995798155	0.0058011101615160965	0.0007741857551682019
8.4	0.7847248867844012	0.17497676353436148	0.03405700545515988	0.005521288531154587	0.0007200556949144784
8.5	0.7881423139066914	0.17287133646637096	0.033055927669414446	0.005257980397681447	0.000672441559851418
8.6	0.7914287992052081	0.1708236652509715	0.03211205839957507	0.005009591509398195	0.0006258856348410817
8.7	0.7947280322022352	0.16874776803000394	0.031171306619980077	0.0047703921273087695	0.0005825010204712079
8.8	0.7979185333232205	0.16674512840479097	0.030256666526246957	0.00453689315577276	0.0005427785899809686
8.9	0.8009736006251519	0.164788653290155	0.02940947356611281	0.004324435861034019	0.000503836657552737
9.0	0.8040891530719259	0.16278823214040528	0.028544442742832913	0.004110170876231671	0.0004680011686051535
9.1	0.8070547141946047	0.16082545538785195	0.0277529030286018	0.003928172811983391	0.0004387545769571315
9.2	0.8099861059339448	0.15888852066259565	0.026967746710054998	0.003748802189220901	0.0004088245041852565
9.3	0.8129297299965293	0.15693229377000661	0.02618682501099831	0.003570580831535084	0.00038057039093128745
9.4	0.8158590858740495	0.15499681841908355	0.025398506143983608	0.00339281979410429	0.00035276976878287255
9.5	0.818661056356335	0.15310057266374033	0.02467755679655287	0.0032331859939201055	0.0003276281894685964
9.6	0.8214961820122744	0.1511847330703188	0.02394568557812061	0.0030710464874192838	0.0003023528518723701
9.7	0.8242931937320777	0.1492680944340768	0.023233078668150952	0.002924038387856135	0.00028159477783226385
9.8	0.8270449862293885	0.14736255756442823	0.02254356842492783	0.0027865607826856142	0.00026232699856019716
9.9	0.8296934244053539	0.14553455596698014	0.021876682276639203	0.002650940978125308	0.0002443963729116113
10.0	0.8323895709024625	0.14363912904871454	0.021221621972446737	0.002522766690310487	0.00022691138607285673
