# Supplementary material for: How fake news can turn against its spreader
Source: PLoS One. 2025 Sep 5;20(9):e0331608. doi: 10.1371/journal.pone.0331608 (PMC12413092; doi:10.1371/journal.pone.0331608)
Supplement: S1 Dataset — Fig_1.csv: Dataset for Fig 1.Fig_2-1.csv, Fig_2-2.csv, Fig_2-3.csv, Fig_2-4.csv: Datasets for Fig 2 corresponding to σ1=0.25,0.5,0.75,1.0.Fig_3-1-*.csv, Fig_3-2-*.csv, Fig_3-3-*.csv: Datasets for Fig 3 corresponding to σ1=0.25,0.75,1.0, where *=a,b,c:a: case shown on the left, no disinformation (μ=0),b: case shown in the center, positive disinformation (μ>0),c: case shown on the right, negative disinformation (μ<0). Fig_4-1-*.csv, Fig_4-2-*.csv, Fig_4-3-*.csv: Datasets for Fig 4 corresponding to σ1=0.25,0.75,1.0, following the same * notation as defined for the Fig 3 datasets. (ZIP) [file pone.0331608.s001.zip › S1 Dataset/Fig_4-3-a.csv]

time	x_1	x_2	x_3	x_4	x_5
0.0	0.2	0.2	0.2	0.2	0.2
0.1	0.195784740324617	0.20125339742125997	0.20342540102126927	0.20212929651414077	0.19740716471871933
0.2	0.18843799431957686	0.20484400626829172	0.21090834565754787	0.20564448202874067	0.19016517172583738
0.3	0.17962472213985134	0.20905247423038964	0.22023247993405023	0.20982439799945088	0.18126592569625893
0.4	0.16990244700453225	0.2133347148759116	0.2306653846439297	0.21429519070816475	0.17180226276745816
0.5	0.1599834231262656	0.2175599126644793	0.24188894703281225	0.21874866945111499	0.16181904772532907
0.6	0.1498421749613334	0.22179878582835555	0.2538930050964115	0.22300962307855088	0.1514564110353427
0.7	0.13979706492924693	0.22583118153390225	0.26607242734489084	0.2269613678688558	0.14133795832309937
0.8	0.13010726870926678	0.229323070258987	0.27850564355423585	0.23057725084253392	0.13148676663498396
0.9	0.12081030618852565	0.23240427781955666	0.2906703066679384	0.23372786914687127	0.12238724017710988
1.0	0.11198183120040257	0.23508954247433464	0.3028616342935714	0.2366052754708215	0.11346171656086473
1.1	0.1037621627004848	0.2375840536877912	0.314869658660311	0.23878597897497678	0.10499814597643371
1.2	0.09569006274478543	0.2395762413055639	0.3271021144538129	0.24075070307777025	0.09688087841806846
1.3	0.08817335020556485	0.241149010590434	0.3392367926457498	0.24234918913203865	0.08909165742620445
1.4	0.08125194691758197	0.24217519480967004	0.3507633783529557	0.24367603481542693	0.082133445104366
1.5	0.07484310257706803	0.24301300732436476	0.36206628735345503	0.24442738369933123	0.07565021904577766
1.6	0.06871420531630007	0.24343833882077986	0.37320160443116235	0.24494257418083118	0.06970327725092432
1.7	0.0632079817150711	0.2438420379869477	0.3844112559050762	0.24471339063675832	0.06382533375614632
1.8	0.05792136520399106	0.24372701651449585	0.39524409151428835	0.24444365811094038	0.05866386865628109
1.9	0.05308041597259548	0.2432597344190805	0.4057241654122155	0.2441395963142543	0.0537960878818635
2.0	0.04870884356295398	0.2425288862747336	0.4158014534904901	0.24354836258405302	0.049412454087774824
2.1	0.04464780449724277	0.24168866854664584	0.4257041899256181	0.2426901803374133	0.045269156693084414
2.2	0.040950631718325865	0.24065130096507306	0.4356927366642789	0.24149766663402542	0.04120766401829387
2.3	0.03734365085868145	0.239333266950605	0.4455602643251098	0.24010414690589904	0.03765867095969903
2.4	0.03428964697916106	0.23756386310903083	0.4552418270261319	0.2384949678016741	0.03440969508399983
2.5	0.0313430738361258	0.23558506307585247	0.4647051544564036	0.23692451762403302	0.03144219100758587
2.6	0.028607049631766385	0.2337556398972264	0.47399556389214054	0.23493506411680454	0.028706682462066396
2.7	0.026102272649180313	0.23185058917078727	0.483136652466936	0.2327373289418934	0.02617315677119926
2.8	0.023895992849067307	0.2295960081748728	0.4917395781606452	0.23073387677418297	0.024034544041237536
2.9	0.02172837282820627	0.22730940866040097	0.500519449802355	0.22852433258627589	0.02191843612276186
3.0	0.01969899009911787	0.22509301625910066	0.5091411963173084	0.2260513049494314	0.020015492375042878
3.1	0.017983315812415527	0.2228997525292354	0.5174573049372385	0.2234379949023998	0.01822163181870171
3.2	0.016389459001272456	0.22032875883526903	0.5256144968628345	0.22109226005861168	0.016575025242012147
3.3	0.014939400769966625	0.2177563177921847	0.5338664308376138	0.21837859969229934	0.015059250907932356
3.4	0.013571430584309612	0.2150655712689911	0.5418831322416668	0.2157487623021288	0.013731103602907926
3.5	0.012377703130834127	0.21259706486033902	0.5495387035258836	0.21296702909060994	0.012519499392325854
3.6	0.011237230964040872	0.20994386659913344	0.5572271617590537	0.21019866307855348	0.011393077599219778
3.7	0.010198024193858981	0.2072104688765418	0.5647409318830773	0.2074925774499786	0.010357997596546662
3.8	0.009292761825392437	0.20441971324495042	0.5724181681093956	0.20446472342694214	0.009404633393313377
3.9	0.008412927560198603	0.20160438901768052	0.5795458165959753	0.20190640318241	0.008530463643725388
4.0	0.007637802376996251	0.19902698698451055	0.5866915890092255	0.1989051876573352	0.007738433971925652
4.1	0.006938193454484119	0.1960481466749312	0.5938483075633401	0.1961439170704328	0.007021435236802187
4.2	0.006269495413213451	0.19305164681724263	0.6010105437884442	0.1933090300302389	0.006359283950863368
4.3	0.005723399443625368	0.19034966134654435	0.6076996212992867	0.1904599470038856	0.005767370906663977
4.4	0.005234768177368808	0.18747899318999617	0.6141997057416217	0.18784495469807103	0.005241578192951121
4.5	0.004768720833849092	0.18463965251214048	0.6210334548912824	0.18481421284475266	0.0047439589179684985
4.6	0.004325281742467855	0.1818372606213569	0.6276558337343181	0.18185683405623757	0.004324789845624731
4.7	0.003951997213369654	0.17906237809893275	0.6339840483150768	0.17907365893856433	0.0039279174340616195
4.8	0.0035663014508749047	0.17627571229168446	0.6402004436155656	0.17637888759306425	0.003578655048810574
4.9	0.003225911635555682	0.1734827596724793	0.6465173129141581	0.1735179408585301	0.0032560749192617855
5.0	0.0029291422958015543	0.17062145060742884	0.6524769356491681	0.17101954590885857	0.0029529255387455403
5.1	0.002644840272522886	0.16799450035507904	0.6583759487361609	0.16830989339178334	0.0026748172444685495
5.2	0.0023785886617056326	0.16544764399064946	0.6640886860052223	0.16567244775143228	0.002412633590987082
5.3	0.002138641053762369	0.16277595947134335	0.6697800256162705	0.16311557364867837	0.002189800209945385
5.4	0.0019379597695236268	0.1603270430259411	0.6753918478222395	0.16038217053071127	0.0019609788515818917
5.5	0.001757939567139875	0.1576997606302694	0.6811133543930584	0.15765741459080904	0.0017715308187157993
5.6	0.0015942855836730257	0.15501314097177055	0.6868065383844769	0.1549862047336037	0.0015998303264760435
5.7	0.0014351125718791951	0.1525546493948469	0.6921164588802462	0.1524563527130748	0.0014374264399566181
5.8	0.001285235118283628	0.150091633413293	0.6972686939865124	0.1500557349848372	0.0012987024970822782
5.9	0.0011519278279824745	0.14753116932121033	0.7026339190955492	0.1475137138827579	0.00116926987248923
6.0	0.0010496333223360805	0.14508598285205765	0.7077972415120367	0.145011596262251	0.0010555460513092811
6.1	0.0009553115000634119	0.14272667804995715	0.7128918677479257	0.1424773268793037	0.0009488158227507543
6.2	0.0008684687286803749	0.14053246426481836	0.7176428986045673	0.1401056319170303	0.0008505364849000635
6.3	0.0007855509326184422	0.13823078180515128	0.7225222589840047	0.13769629986254145	0.000765108415681172
6.4	0.0007046201184232575	0.13558820434600014	0.7277369171158821	0.13528098199140157	0.0006892764282828746
6.5	0.000645003675445178	0.13330602138638759	0.7325058091950138	0.13292653407114768	0.0006166316720006257
6.6	0.0005770782507986998	0.1310052204689395	0.7373051949354936	0.1305581276366804	0.0005543787080816774
6.7	0.000518745529222658	0.12861867907583918	0.7420518404875535	0.1283146740230357	0.0004960608843499313
6.8	0.0004680690762580759	0.12647780571051234	0.7465059949417514	0.12609464586806654	0.0004534844034158032
6.9	0.0004251306523985255	0.12428981836122197	0.7509256825601908	0.12395174508430366	0.00040762334188591495
7.0	0.0003865134983593044	0.12222534845431163	0.7552711353557692	0.1217457573015942	0.00037124538995337864
7.1	0.00035479631722480463	0.12027728455015518	0.7594820343695567	0.1195491872988132	0.0003366974642487059
7.2	0.000318071519752284	0.11846047496611703	0.7634104225645545	0.11751059295326033	0.00030043799631750573
7.3	0.00028485732621161665	0.11629840790801571	0.7676331684932208	0.11551178577839993	0.00027178049413928467
7.4	0.0002589507634891853	0.11453120963845777	0.7713621031191248	0.11360382560675729	0.00024391087217516126
7.5	0.00023304074026223026	0.11255957839879258	0.7752633382790196	0.11172827854952841	0.00021576403240878642
7.6	0.00021220206028491493	0.11065503717667124	0.7788785230658463	0.1100559532350323	0.00019828446216221555
7.7	0.00019525208792028185	0.10877676785654121	0.7826611592678352	0.1081846606136338	0.00018216017406985616
7.8	0.00017822709804205626	0.10696460213394868	0.7863177991183677	0.10637419303609141	0.0001651786135400846
7.9	0.0001627760577752717	0.10515256978186008	0.7899245501673667	0.10461188950175523	0.00014821449124397811
8.0	0.00014530167620205908	0.10338561218911232	0.7934983918294137	0.10284126240038034	0.00012943190488596835
8.1	0.0001335950929759627	0.10171967643899656	0.7968557128738236	0.10117391379677365	0.00011710179743124134
8.2	0.00012719547063970625	0.09999126364240181	0.800417994649908	0.09935778499170952	0.00010576124534973453
8.3	0.00011326782989593923	0.09820449166904276	0.80397456461414	0.09761235708558892	9.53188013313351e-05
8.4	0.00010106545417714295	0.09662670209023341	0.8071197631494922	0.09606904266907486	8.342663702416237e-05
8.5	9.151137060929141e-05	0.09508886478864698	0.8104415057026875	0.094303693571233	7.442456682477037e-05
8.6	8.024510400690545e-05	0.09350035568353648	0.8137222265326951	0.0926314661884549	6.570649130450807e-05
8.7	7.284170679042491e-05	0.09190495519304079	0.8168680184817807	0.0910957943071975	5.83903111768188e-05
8.8	6.454240108101227e-05	0.09050115462206776	0.8197430281365976	0.08963787401072983	5.340082953153811e-05
8.9	6.073902214058346e-05	0.08908380786556465	0.8225916286926763	0.08821674532362635	4.707909600604028e-05
9.0	5.5816584780706886e-05	0.0875757748796903	0.82566826721878	0.08665747395572376	4.2667361014216734e-05
9.1	4.8971905352011184e-05	0.08608133585128284	0.8285788545636636	0.08525382153402594	3.701614567510954e-05
9.2	4.5582650369996476e-05	0.08462502397535528	0.8313435316345776	0.08395243170158144	3.3430038117076054e-05
9.3	4.011378309176819e-05	0.08317883186912133	0.8342223836069612	0.0825274901676832	3.118057314752436e-05
9.4	3.460911690446099e-05	0.08157698368871179	0.837246505769183	0.08111456511074328	2.7336314464655942e-05
9.5	3.101350795167935e-05	0.08019381455402502	0.8399544502543128	0.07979708889861015	2.3632785098013493e-05
9.6	2.736051587336041e-05	0.07883775177520046	0.842624221855016	0.07848991328242409	2.0752571493119935e-05
9.7	2.5657209928963202e-05	0.07759738504077991	0.8452066084879655	0.077151803179367	1.8546081956093494e-05
9.8	2.2654739372030686e-05	0.0762931595814292	0.847963647616247	0.07570362327793438	1.6914785023047663e-05
9.9	1.975690879619146e-05	0.07500893667597068	0.8505161545434518	0.07444042863127333	1.4723240507653558e-05
10.0	1.7426254516548417e-05	0.0736565991551378	0.8530750209883429	0.07323808731022104	1.2866291776914518e-05
