# Supplementary material for: How fake news can turn against its spreader
Source: PLoS One. 2025 Sep 5;20(9):e0331608. doi: 10.1371/journal.pone.0331608 (PMC12413092; doi:10.1371/journal.pone.0331608)
Supplement: S1 Dataset — Fig_1.csv: Dataset for Fig 1.Fig_2-1.csv, Fig_2-2.csv, Fig_2-3.csv, Fig_2-4.csv: Datasets for Fig 2 corresponding to σ1=0.25,0.5,0.75,1.0.Fig_3-1-*.csv, Fig_3-2-*.csv, Fig_3-3-*.csv: Datasets for Fig 3 corresponding to σ1=0.25,0.75,1.0, where *=a,b,c:a: case shown on the left, no disinformation (μ=0),b: case shown in the center, positive disinformation (μ>0),c: case shown on the right, negative disinformation (μ<0). Fig_4-1-*.csv, Fig_4-2-*.csv, Fig_4-3-*.csv: Datasets for Fig 4 corresponding to σ1=0.25,0.75,1.0, following the same * notation as defined for the Fig 3 datasets. (ZIP) [file pone.0331608.s001.zip › S1 Dataset/Fig_4-1-b.csv]

time	x_1	x_2	x_3	x_4	x_5
0.0	0.2	0.2	0.2	0.2	0.2
0.1	0.19972949669567733	0.19988537999860792	0.20002077853888986	0.20013536533578882	0.20022897943103485
0.2	0.19956263760976467	0.19987840032289564	0.20009593177065763	0.20021742708829726	0.2002456032083879
0.3	0.19944778723440723	0.19994842730627538	0.20022202254362245	0.2002733197476872	0.20010844316800572
0.4	0.1869114113060186	0.1936387516037238	0.2001961875354515	0.20655654980392302	0.21269709975088838
0.5	0.17517311866692362	0.18736826611307403	0.19981026640219535	0.21244041046108564	0.2252079383567184
0.6	0.16407663377391246	0.1811357322873939	0.19912166381597457	0.21798514032245458	0.23768082980026578
0.7	0.15360669114574485	0.17496662019543194	0.19816476498076097	0.22319790219608793	0.25006402148197393
0.8	0.1438306452902996	0.16892299266198307	0.19696194676634216	0.22804277402799802	0.2622416412533743
0.9	0.13455176189367207	0.16292806685531755	0.1955211764594432	0.23259828754786743	0.2744007072436958
1.0	0.12578096346292364	0.15701374842318552	0.19387208717310078	0.23686525425974347	0.2864679466810476
1.1	0.11771380560122617	0.15132228488225066	0.1920334821128135	0.24071131495283604	0.29821911245087673
1.2	0.11006611331916494	0.1457166331170447	0.19003446742793528	0.24430689963262153	0.3098758865032331
1.3	0.10292062220208656	0.1402596042825624	0.18788699743759163	0.24760119584557244	0.32133158023219033
1.4	0.09619439187502374	0.13489055611936987	0.18555250417531308	0.25061917040161347	0.33274337742867466
1.5	0.08995264042971288	0.12972164962755958	0.1831196653566664	0.2533201754211309	0.34388586916493324
1.6	0.08399827346704124	0.12463198245507769	0.18058212319063155	0.2558381001651917	0.35494952072205543
1.7	0.07856210332772605	0.11980597363910123	0.1780063528391497	0.25804331350681237	0.36558225668720756
1.8	0.07332940700549433	0.11503092192447688	0.17531846237426807	0.26006668183482945	0.3762545268609396
1.9	0.06840281847216267	0.11035303341255533	0.1725117892672819	0.26185692936030974	0.38687542948769316
2.0	0.06385397810183244	0.10588260044352925	0.1696830750050932	0.2634022613626798	0.3971780850868664
2.1	0.05960839423330776	0.10154652798097945	0.16676785734411598	0.2647071115530612	0.40737010888853525
2.2	0.05576379508362544	0.09748389691665499	0.16391879203007775	0.26580373609026464	0.4170297798793804
2.3	0.05198432841759841	0.09338128989206393	0.16090721788911824	0.2667462849320996	0.42698087886912545
2.4	0.04852210035688631	0.08951012773130436	0.15793746448510662	0.2674672898083494	0.4365630176183541
2.5	0.04527417089936891	0.08574247369346288	0.1549155462176177	0.26802703638321634	0.44604077280633586
2.6	0.04226725067386182	0.08217429406563057	0.1519468498318554	0.2683936132107026	0.4552179922179561
2.7	0.03938288266134108	0.0786760639917369	0.1489775258930522	0.26869440393860955	0.46426912351526517
2.8	0.03676279610905871	0.07534463090475749	0.1459872686419681	0.2687649272207234	0.47314037712349877
2.9	0.03425573193967346	0.07209062026702247	0.14299066027390878	0.2687501228459007	0.48191286467349104
3.0	0.03190377857956636	0.06896424167474761	0.14000476018815047	0.2685878209386213	0.49053939861892176
3.1	0.02978559779834325	0.06603552930028485	0.13708386908871403	0.26825777582317556	0.4988372279894886
3.2	0.02776994962081599	0.06314132437435456	0.13408679771018106	0.2678023487262844	0.5071995795683744
3.3	0.02589849015866184	0.06039667172548302	0.13116993453038137	0.26724536099444524	0.5152895425910303
3.4	0.024145607860479413	0.05775600794692742	0.12826782892424068	0.2665646729336241	0.5232658823347349
3.5	0.0225246565216184	0.055245717288067396	0.12540932070198657	0.2657531975217628	0.5310671079665635
3.6	0.021006899813610452	0.052829472617381204	0.12257420438592473	0.2648368038734488	0.5387526193096384
3.7	0.019590158228861933	0.05048712897999226	0.11974301799454898	0.26385510266488194	0.5463245921317186
3.8	0.018290685826894706	0.04828297872790455	0.11699979456622867	0.26281914814474583	0.5536073927342166
3.9	0.017036369730977993	0.04611433031803347	0.11422537553172037	0.2616343359135774	0.5609895885056908
4.0	0.015896810268902686	0.044091276644038196	0.1115676306705949	0.26042079869227575	0.5680234837241884
4.1	0.014814904815152808	0.04210548878774224	0.10887108044188937	0.25907564833784014	0.5751328776173743
4.2	0.01376208387116012	0.04016791166057838	0.10622825319418047	0.25774027914557124	0.5821014721285095
4.3	0.012858721083569115	0.03840977593671651	0.10368466227019506	0.256273218240865	0.588773622468661
4.4	0.011966251218544582	0.03664447852380518	0.10110274583923494	0.25475287669592467	0.5955336477224961
4.5	0.01113775174502275	0.03496623343040385	0.09858528560743028	0.25317612269454504	0.602134606522606
4.6	0.010381623532407479	0.03336812444734749	0.0961007881042847	0.2515471915927671	0.6086022723231883
4.7	0.009678797329944536	0.03186311934843553	0.09371337767617678	0.24989103935115578	0.6148536662942816
4.8	0.009000384542665706	0.030392477608476538	0.09132778823162332	0.24816460795522674	0.6211147416620181
4.9	0.008371015749200714	0.02899055058914549	0.08901812391896251	0.24643420691488904	0.6271861028278046
5.0	0.007810803547834385	0.027656511841540686	0.08669495894403285	0.24457369360815936	0.6332640320584323
5.1	0.007257768199143676	0.026376586227696862	0.0844648003416401	0.24270679458595373	0.639194050645568
5.2	0.006755264382944512	0.025156784365039393	0.08227725982907051	0.24083832203900482	0.6449723693839358
5.3	0.006301089216793806	0.02402767431552889	0.08018371498193444	0.23892050420500036	0.6505670172807493
5.4	0.005871610439356496	0.022928007839499772	0.07811101946312361	0.23703102318659347	0.6560583390714259
5.5	0.005453876393602499	0.021856909220092407	0.07607227160891046	0.23509743680302742	0.6615195059743646
5.6	0.005072027495087044	0.020840908707117252	0.07407044794916305	0.23312208950647134	0.6668945263421581
5.7	0.004723804087703794	0.019891040769230182	0.0721405633769721	0.23110475977078412	0.6721398319953116
5.8	0.0043784961816566185	0.018941421365208613	0.07021107152378718	0.2290926547247919	0.6773763562045569
5.9	0.004061898711418436	0.018030895931981077	0.06833348982025281	0.22713375475506808	0.6824399607812759
6.0	0.0037857550178284844	0.0171972823767805	0.06649582213066829	0.2250513792923357	0.6874697611823869
6.1	0.0035257135133628338	0.016399710807470953	0.0647346363024183	0.22303027996673755	0.692309659410007
6.2	0.003289409972895501	0.015649449229986016	0.06301710658544267	0.22096285228012727	0.6970811819315516
6.3	0.0030776976920036804	0.014952036791886848	0.06134797599993946	0.21888070045717753	0.7017415890589818
6.4	0.0028612186244659104	0.014231458337888926	0.05961491008820377	0.21672286391706308	0.7065695490323823
6.5	0.002667480973517695	0.013570253284518637	0.05798652596082958	0.21460018393250557	0.7111755558486235
6.6	0.0024799068559454374	0.012932359364867753	0.05638935679654117	0.2124494510794795	0.7157489259031572
6.7	0.0023034593381668555	0.012301983555972137	0.054780532553513846	0.21026684379834673	0.7203471807540051
6.8	0.002149991319654388	0.011730727609723672	0.05326217514179378	0.20809171446119737	0.724765391467636
6.9	0.002006098003481835	0.011178019044751832	0.051745434885112324	0.2058579202330821	0.7292125278335713
7.0	0.0018673934257684157	0.010657665181057504	0.05032714892691658	0.2037159881462458	0.7334318043200276
7.1	0.001736161040722933	0.010139843640682463	0.048903325881174686	0.2015982755659982	0.7376223938714053
7.2	0.0016201871967783438	0.009684081359895874	0.0476079402099767	0.19954079457241883	0.7415469966609375
7.3	0.001499399580332164	0.00920645326663445	0.0462537599889816	0.1974027062583146	0.745637680905736
7.4	0.0013960281766747236	0.00877636763676201	0.044986483034387646	0.1953271538167688	0.7495139673354153
7.5	0.001297982496058288	0.008353564491258009	0.043705273492311215	0.19319991424404293	0.7534432652763349
7.6	0.0012067698127042673	0.00794665035695091	0.042436009747241245	0.19100211284368482	0.7574084572394264
7.7	0.0011189352187820222	0.007553208092299268	0.0412143325241791	0.18891962524986913	0.7611938989148693
7.8	0.0010426162876600743	0.007196900572131086	0.04006642289394424	0.18686140684618938	0.7648326534000679
7.9	0.0009645658411857085	0.006837276363270745	0.038908706738972926	0.1847634517236153	0.7685259993329557
8.0	0.0008965269490959014	0.00649524347797008	0.0377511403522151	0.1826422583314585	0.7722148308892757
8.1	0.0008360698535266932	0.006186906749055056	0.03667034808262882	0.18057559901631826	0.7757310762984758
8.2	0.0007806093337546521	0.0058949113740161116	0.03561934252642824	0.17847541941920103	0.7792297173466018
8.3	0.0007255422813841581	0.005606599976399511	0.03457391981613242	0.17636959934444785	0.782724338581632
8.4	0.0006761920780416959	0.005342358546298931	0.03358230921795507	0.17426309877947316	0.7861360413782286
8.5	0.0006287016889621773	0.005092239690774389	0.032647547274098535	0.17226740884432964	0.7893641025018353
8.6	0.0005805731832153034	0.004833267208122178	0.03168354413327574	0.17023779015197063	0.7926648253234202
8.7	0.0005394196005833582	0.0045994311782545545	0.03076552005819785	0.1682368893914053	0.7958587397715595
8.8	0.0004978307107120588	0.004368485950656755	0.029846086342083918	0.16617521390171835	0.7991123830948403
8.9	0.0004666073479064583	0.004177995285340726	0.029019423315236076	0.164159577174078	0.8021763968774546
9.0	0.0004340122660430808	0.003975273215787472	0.028180151595563644	0.16219363404463874	0.8052169288779661
9.1	0.00040487121272174805	0.0037886824737795835	0.027373243045524638	0.16023279528823384	0.8082004079797424
9.2	0.0003778325718002415	0.0036011283610255834	0.026545226796677944	0.15821762515316376	0.8112581871173293
9.3	0.0003506799042381406	0.0034289917116372224	0.025777217855459812	0.1562716794398746	0.8141714310887889
9.4	0.00032566551087679025	0.003261841802011616	0.024997346635282733	0.1542828076573965	0.8171323383944225
9.5	0.0003035313563636627	0.0031080376296481775	0.024276136458359406	0.15236700837105452	0.8199452861845778
9.6	0.0002828852624939503	0.0029607055148676846	0.02356410939193422	0.15046430038961747	0.8227279994410963
9.7	0.00026389948286700913	0.002821383133181813	0.022872802512433312	0.14856345871190835	0.8254784561596058
9.8	0.0002471591933464854	0.0026853626961302166	0.022195918616275644	0.14669595234646376	0.8281756071477971
9.9	0.00022858858039718157	0.0025466950331109748	0.021514190284218207	0.1447969650442859	0.8309135610579778
10.0	0.00020981159253514626	0.0024094893399453214	0.020853764827158953	0.14297766357911432	0.8335492706612451
