# Supplementary material for: How fake news can turn against its spreader
Source: PLoS One. 2025 Sep 5;20(9):e0331608. doi: 10.1371/journal.pone.0331608 (PMC12413092; doi:10.1371/journal.pone.0331608)
Supplement: S1 Dataset — Fig_1.csv: Dataset for Fig 1.Fig_2-1.csv, Fig_2-2.csv, Fig_2-3.csv, Fig_2-4.csv: Datasets for Fig 2 corresponding to σ1=0.25,0.5,0.75,1.0.Fig_3-1-*.csv, Fig_3-2-*.csv, Fig_3-3-*.csv: Datasets for Fig 3 corresponding to σ1=0.25,0.75,1.0, where *=a,b,c:a: case shown on the left, no disinformation (μ=0),b: case shown in the center, positive disinformation (μ>0),c: case shown on the right, negative disinformation (μ<0). Fig_4-1-*.csv, Fig_4-2-*.csv, Fig_4-3-*.csv: Datasets for Fig 4 corresponding to σ1=0.25,0.75,1.0, following the same * notation as defined for the Fig 3 datasets. (ZIP) [file pone.0331608.s001.zip › S1 Dataset/Fig_4-3-b.csv]

time	x_1	x_2	x_3	x_4	x_5
0.0	0.2	0.2	0.2	0.2	0.2
0.1	0.195784740324617	0.20125339742125997	0.20342540102126927	0.20212929651414077	0.19740716471871933
0.2	0.18843799431957686	0.20484400626829172	0.21090834565754787	0.20564448202874067	0.19016517172583738
0.3	0.17962472213985134	0.20905247423038964	0.22023247993405023	0.20982439799945088	0.18126592569625893
0.4	0.1852815371247669	0.2224658259674224	0.23028672529625063	0.20485590148883603	0.1571100101227227
0.5	0.18822067285249167	0.23495288438485637	0.24046683696231275	0.20025345289056345	0.13610615290978104
0.6	0.18894965707814287	0.24698207450286158	0.2508738037496608	0.1956379804615435	0.11755648420778872
0.7	0.1881482176474731	0.2584528964509247	0.26096234650386996	0.19097387042311909	0.10146266897461499
0.8	0.18624919398576273	0.2693006113524012	0.2709397796738522	0.18607197447578278	0.08743844051220422
0.9	0.18354462510659675	0.27954716250035083	0.280311397044953	0.1810270546557793	0.07556976069232571
1.0	0.18026783939085628	0.2893757734057979	0.2894831034354894	0.17586130561472338	0.06501197815312401
1.1	0.17676459020433657	0.2989842605806523	0.2980196067503925	0.1703497466632351	0.05588179580138688
1.2	0.17253893078277988	0.3083511117840812	0.30652725369628514	0.16473646088368638	0.04784624285316711
1.3	0.16813814975373267	0.3174065294931148	0.3147446105456775	0.1589369788079206	0.040773731399556354
1.4	0.16366554737171848	0.32580241568374413	0.3223433798343451	0.1533056601073711	0.03488299700280902
1.5	0.15919933598550404	0.3340758313179431	0.3293655336360751	0.1475176591370214	0.029841639923450566
1.6	0.15446225867182392	0.3420788550009251	0.3360744799720728	0.14183294267535146	0.02555146367982406
1.7	0.15000424803925375	0.3502326499677471	0.3423615817376223	0.13568465910516586	0.021716861150204
1.8	0.14526166906509835	0.3579460795934945	0.348274503515101	0.12995437645229535	0.018563371374000708
1.9	0.14061570496822157	0.36521149827016386	0.35401163298215776	0.12436076182970499	0.01580040194976427
2.0	0.13614771190110606	0.3721333922972227	0.3592700657193359	0.11896759653559363	0.01348123354675273
2.1	0.1317537411547479	0.37901170503466264	0.3641291123412348	0.11367358066699731	0.011431860802361136
2.2	0.12748584189134377	0.38579975424165547	0.3689532866788145	0.1081362670776728	0.009624850110517053
2.3	0.12300327220254	0.3924895651760687	0.3734067088648151	0.10296726784997018	0.008133185906608005
2.4	0.11883580886431616	0.3987115174073462	0.3776651976768	0.09787851461651702	0.006908961435025175
2.5	0.114551318733224	0.40474786449564004	0.38176785484143694	0.09307216523268212	0.005860796697024102
2.6	0.11045061910064627	0.4109213532535777	0.3853000063095156	0.08836131233432507	0.004966709001927588
2.7	0.10649094343523847	0.41693806765980196	0.3885873516347228	0.08378805086568486	0.004195586404554634
2.8	0.10272715176318237	0.4223708292576122	0.39154117383735276	0.07978668889914393	0.003574156242707391
2.9	0.09884411316542549	0.4279344067860346	0.3945467216839407	0.07566383198168802	0.0030109263829052996
3.0	0.09506578895275625	0.43364158642133743	0.3969960919428025	0.07174835989430367	0.002548172788798288
3.1	0.09166897247030285	0.4390043822462892	0.39930284562789725	0.06787526829039238	0.002148531365123884
3.2	0.08829825310359742	0.44376780654031367	0.4018848251426868	0.06423745659873628	0.001811658614671274
3.3	0.08496133000199708	0.4488972027991382	0.40391744199526153	0.06070577344264804	0.0015182517609485123
3.4	0.0816403394820233	0.45384003072861445	0.4057968807785688	0.057435738663173225	0.0012870103476228902
3.5	0.0786472685569445	0.45864553695683896	0.4072382156748256	0.05438438723934422	0.0010845915720392788
3.6	0.07559263599505128	0.46333757514904333	0.4087424407670164	0.05141434153188592	0.0009130065569985547
3.7	0.07263877435771575	0.467826923626484	0.41017914748430384	0.04858693817967097	0.0007682163518321144
3.8	0.06986601635448848	0.47223739982985674	0.41141539398845767	0.04583491569931798	0.000646274127882974
3.9	0.06704918414298659	0.47636615014540434	0.41273483009083983	0.04330957722921363	0.0005402583915507593
4.0	0.06440306086800687	0.48067414938385417	0.41365222150251335	0.04081864409588539	0.0004519241497406411
4.1	0.06180361746341179	0.4845876676571092	0.41474050054442285	0.03848492071023027	0.000383293624821277
4.2	0.05925859737649804	0.48837463931001585	0.415846501981322	0.036193844545884396	0.00032641678628119385
4.3	0.05697936766943502	0.49217118927975656	0.41648027900201867	0.034095754045836535	0.00027341000296276396
4.4	0.05477060486714751	0.49546321869575144	0.41733404687670883	0.03220315209614682	0.00022897746424595318
4.5	0.05253383009030685	0.49925656553867687	0.41770441573625977	0.030313951950030272	0.00019123668473118008
4.6	0.050439701548130746	0.5027056753696766	0.4181707245838613	0.02851919119474353	0.00016470730358829626
4.7	0.04841252195712018	0.5060618237997705	0.41848465177928074	0.026902297407911595	0.0001387050559197227
4.8	0.04644592721466049	0.5092452187076035	0.41886767077741877	0.025321465784416096	0.00011971751588797106
4.9	0.04457118771623055	0.5126241705646785	0.4188226447649866	0.023879429459525654	0.00010256749458477961
5.0	0.04273576788634107	0.5154580327826026	0.4191720244712782	0.022548587479098027	8.558738067865934e-05
5.1	0.041054828061220766	0.518396056560441	0.41925567109355016	0.021222101535565224	7.134274922744286e-05
5.2	0.03934469897381376	0.5214807188168404	0.41913623916291565	0.019980500673817354	5.78423726087694e-05
5.3	0.037672094011254514	0.5242727271850061	0.4191291417760459	0.018878833345253376	4.720368243658076e-05
5.4	0.036215028660143436	0.527200453065076	0.4188689572872277	0.017676790644560448	3.8770342992363966e-05
5.5	0.034807331623849316	0.5299303718970282	0.41862447842563083	0.016605332453930154	3.248559955064553e-05
5.6	0.03333005810740688	0.5325800506601873	0.4184665913423874	0.015596337962001612	2.6961928030908005e-05
5.7	0.03193761732646234	0.5354414906241373	0.41791898707724406	0.014680429057055253	2.1475915101664008e-05
5.8	0.03054359108295065	0.5378086235553801	0.4178101758885281	0.0138197351505912	1.7874322543578823e-05
5.9	0.029221039872441866	0.5404404269501728	0.4173757888433947	0.012947377203599387	1.5367130392408283e-05
6.0	0.02805297773322293	0.5427629613119388	0.4169613300541951	0.0122101234830491	1.2607417597925122e-05
6.1	0.02696573422579384	0.545147677065446	0.4164498465974515	0.011426309867868027	1.043224344248666e-05
6.2	0.025940443741931277	0.5472565726262024	0.41608972130364413	0.010704855099996309	8.407228230398211e-06
6.3	0.024839660215611493	0.5498120163650534	0.41531164632931417	0.010029575150525783	7.10193949850367e-06
6.4	0.023695207919798462	0.5522756165946394	0.4146062236263278	0.009417117531296678	5.834327931745178e-06
6.5	0.02271296988746255	0.5542187454965514	0.41424423797889137	0.008819404265725713	4.642371369885633e-06
6.6	0.021774147685402537	0.5560840685387213	0.41386843775732346	0.008269553067077422	3.7929514788636305e-06
6.7	0.020745577888873303	0.5581556337375684	0.41334381749794324	0.0077518672919313246	3.103583690982547e-06
6.8	0.019878598311520935	0.5601516753417874	0.41266964011918666	0.007297360927374613	2.7253001285431332e-06
6.9	0.019058861104288775	0.5618996628008099	0.4122068381064172	0.006832353241038622	2.2847474420401827e-06
7.0	0.01825203574482631	0.5639759467115311	0.4113559716292458	0.006414073607952352	1.9723064474115313e-06
7.1	0.017485788408770585	0.565853493433877	0.41063771952202094	0.006021335496934578	1.6631383919956928e-06
7.2	0.016775086715547328	0.5676372817788401	0.40995499746112146	0.005631290581817157	1.3434626776312244e-06
7.3	0.016021862572338685	0.5695480999116423	0.4091304471893346	0.005298472293100254	1.1180335886290871e-06
7.4	0.015378733170643548	0.5711693867683734	0.4084911561381434	0.004959791166942795	9.327558984521174e-07
7.5	0.01474860174291352	0.5725966804547284	0.40799015495952035	0.004663840689489109	7.221533439650865e-07
7.6	0.014117520500483217	0.5739923326351818	0.40746314824253915	0.0044263703894194244	6.282323660560895e-07
7.7	0.013499004314134864	0.575835881248911	0.40649841590030467	0.00416614313826114	5.55398389667874e-07
7.8	0.012888856735123733	0.5774954903393226	0.4056909548862523	0.003924232090786585	4.6594850612688844e-07
7.9	0.012378041231354487	0.5790051399462641	0.40493346609883824	0.0036829716196148292	3.811039335273291e-07
8.0	0.011833917301664382	0.580326465289367	0.4044123623080892	0.003426962114097039	2.9298678940180583e-07
8.1	0.011339103373196602	0.5819463610413909	0.40350363060094147	0.0032106530827665605	2.519017044882739e-07
8.2	0.010856533368974667	0.5834637996274268	0.402659666338215	0.0030197911030485085	2.0956234016400469e-07
8.3	0.010346120862793837	0.5849655998172354	0.40185263072329763	0.002835474736187604	1.738604884046992e-07
8.4	0.009915398830419727	0.5861059585563629	0.4013574689376813	0.002621033952142112	1.3972339008062708e-07
8.5	0.009489717522666542	0.5877825088493173	0.400267045525568	0.002460615256299976	1.1284614334903399e-07
8.6	0.009010604701847015	0.5892875289940228	0.3993903510387475	0.002311427664471305	8.760091547132472e-08
8.7	0.008623369610578618	0.5906836490653266	0.3985391984459063	0.0021537115302069972	7.134798415316318e-08
8.8	0.008263149090220362	0.5915649700054878	0.3981453906090592	0.002026427992675112	6.230255127512398e-08
8.9	0.00790966645340479	0.5927067916868722	0.3974873323438897	0.001896160765512619	4.8750319443773706e-08
9.0	0.0075504834579823285	0.5941057055958597	0.39655655484108426	0.001787214799327917	4.1305740982575744e-08
9.1	0.007242146748510879	0.5952619975644972	0.3958240873620458	0.0016717379995197343	3.032542613662661e-08
9.2	0.00699345936453944	0.5960883521509154	0.395358038395101	0.0015601239440363474	2.614540919597864e-08
9.3	0.006705895808473663	0.5973861673629484	0.39442891681387066	0.0014789957792471086	2.423545880307006e-08
9.4	0.006437347775006109	0.5985835669597177	0.393591948379848	0.0013871186247496796	1.826068299285587e-08
9.5	0.006172123700437177	0.5997915051524276	0.3927633034639481	0.0012730536379045635	1.4045285768446674e-08
9.6	0.005903421483746968	0.6009241648262331	0.3919905480225028	0.001181854657242038	1.1010280529652492e-08
9.7	0.005686029793565271	0.6021602110365271	0.39103962113404594	0.0011141292753186983	8.76054233798109e-09
9.8	0.0054610690610930055	0.6032512805476836	0.3902350308951085	0.0010526119575535473	7.538561286141318e-09
9.9	0.005209630657593431	0.6042255398500177	0.3895934779721952	0.0009713457249510125	5.795239973207662e-09
10.0	0.004996781385081202	0.6053848414621044	0.388729323769523	0.0008890486960224375	4.6872656620472896e-09
