# Supplementary material for: How fake news can turn against its spreader
Source: PLoS One. 2025 Sep 5;20(9):e0331608. doi: 10.1371/journal.pone.0331608 (PMC12413092; doi:10.1371/journal.pone.0331608)
Supplement: S1 Dataset — Fig_1.csv: Dataset for Fig 1.Fig_2-1.csv, Fig_2-2.csv, Fig_2-3.csv, Fig_2-4.csv: Datasets for Fig 2 corresponding to σ1=0.25,0.5,0.75,1.0.Fig_3-1-*.csv, Fig_3-2-*.csv, Fig_3-3-*.csv: Datasets for Fig 3 corresponding to σ1=0.25,0.75,1.0, where *=a,b,c:a: case shown on the left, no disinformation (μ=0),b: case shown in the center, positive disinformation (μ>0),c: case shown on the right, negative disinformation (μ<0). Fig_4-1-*.csv, Fig_4-2-*.csv, Fig_4-3-*.csv: Datasets for Fig 4 corresponding to σ1=0.25,0.75,1.0, following the same * notation as defined for the Fig 3 datasets. (ZIP) [file pone.0331608.s001.zip › S1 Dataset/Fig_4-3-c.csv]

time	x_1	x_2	x_3	x_4	x_5
0.0	0.2	0.2	0.2	0.2	0.2
0.1	0.195784740324617	0.20125339742125997	0.20342540102126927	0.20212929651414077	0.19740716471871933
0.2	0.18843799431957686	0.20484400626829172	0.21090834565754787	0.20564448202874067	0.19016517172583738
0.3	0.17962472213985134	0.20905247423038964	0.22023247993405023	0.20982439799945088	0.18126592569625893
0.4	0.1552874537878876	0.20385829947076817	0.2302143307532361	0.22338411890766546	0.18725579708044546
0.5	0.13445118552011262	0.19899797185684304	0.2402766380096818	0.23604540873128288	0.19022879588208433
0.6	0.11619230969066857	0.19437703415618537	0.25055948197636635	0.24806015335233086	0.19081102082444718
0.7	0.10020816657276602	0.1897757079918994	0.2606279305953656	0.25941970204040465	0.18996849279956599
0.8	0.08640565839927683	0.18479268763498924	0.27045957313465624	0.2703533633419429	0.18798871748913268
0.9	0.07438462493231958	0.17970198365247728	0.27973635944979125	0.2806332197796926	0.18554381218572694
1.0	0.06396628307006921	0.1744506144839193	0.28869278783776325	0.2906228769808294	0.18226743762741957
1.1	0.055024463983247236	0.16920697793764342	0.29738394152716785	0.29994184682078046	0.17844276973116047
1.2	0.04707043259934897	0.16357474129595803	0.30591197279843746	0.3092517810806587	0.17419107222559432
1.3	0.04024382124167141	0.15784481492794267	0.3140310518272261	0.3183384313301013	0.16954188067304996
1.4	0.034431914946980724	0.15206398632819518	0.3213487465428164	0.3269920413700432	0.16516331081196317
1.5	0.029459859868710227	0.14633710931854618	0.32842155386998134	0.335171140266826	0.16061033667593888
1.6	0.02508145637915358	0.1404872253761118	0.33512162230386666	0.34317685669944037	0.15613283924143498
1.7	0.021426967585067493	0.13487684634654995	0.34181382171456304	0.3508511114513455	0.15103125290247407
1.8	0.01821583576251524	0.12909344833313027	0.3479592275119997	0.3583357185690399	0.14639576982332236
1.9	0.015467045941337848	0.12347378622167425	0.35351421939539673	0.3657544125726354	0.14179053586895557
2.0	0.013179415519967088	0.11803062597558082	0.358600509927476	0.3728269458518965	0.1373625027250697
2.1	0.011191004308507356	0.11275485346399405	0.363531021177202	0.3796134784624423	0.13290964258785876
2.2	0.009528992309493091	0.10763067763715545	0.3682419091881835	0.38647488111063355	0.1281235397545389
2.3	0.008030226712393722	0.10242949974315146	0.37275146196769526	0.3931163303027711	0.12367248127399236
2.4	0.006870525763716726	0.09753442901985551	0.3766323772163233	0.39967716926514185	0.11928549873495672
2.5	0.005836386780121011	0.09264192026571594	0.3802484018657476	0.40615570790125666	0.11511758318716091
2.6	0.004932686181529141	0.08800424427351607	0.3839401958364947	0.4121764748325632	0.11094639887590586
2.7	0.004169295443540813	0.08356183582312904	0.3873999055716488	0.41804826781777565	0.1068206953439104
2.8	0.003540825671694532	0.07939168105931761	0.3902008924425632	0.42360225002866747	0.10326435079775088
2.9	0.002978017799391152	0.07518221269470032	0.39306726338054243	0.429301243711633	0.09947126241374347
3.0	0.0024834874946393025	0.07113863750200868	0.3960292843939439	0.4345235331923888	0.09582505741701458
3.1	0.0020956638142913967	0.0674945253270868	0.3986319974444078	0.4396364933712088	0.09214132004299751
3.2	0.0017670448153038459	0.06395771436295454	0.4005628074699819	0.4450344847539025	0.08867794859784447
3.3	0.001501416646374625	0.06050694876638526	0.40277718167177523	0.44999929983387815	0.08521515308159573
3.4	0.0012654238689198038	0.05715336548806734	0.4047734283055926	0.4548046156471037	0.08200316669032233
3.5	0.0010655466680157323	0.054137304082233544	0.40667868893155135	0.45918218374086306	0.07893627657733811
3.6	0.0009034401089638615	0.051116332612176865	0.40840608637887404	0.46366783420809227	0.07590630669189641
3.7	0.0007675470141785846	0.04824050816610285	0.409919367253453	0.4680859402779958	0.07298663728825773
3.8	0.0006513256840855678	0.04560154216461396	0.41124799821128744	0.47244395910455556	0.070055174835452
3.9	0.0005496028057596568	0.04296122724988521	0.41238240229554307	0.4767091718844052	0.06739759576440879
4.0	0.00047506111007096356	0.04049310970675718	0.4137143030941912	0.4806612596996628	0.06465626638931851
4.1	0.00040362700363892514	0.0381703207005598	0.41454626381878407	0.4847968291093268	0.06208295936769422
4.2	0.00033686845650960945	0.03593211062981652	0.4152236498980076	0.48900934205045204	0.059498028965215874
4.3	0.0002878733219628312	0.03395061169731854	0.41604468976177916	0.49262569694044994	0.0570911282784836
4.4	0.00024747260271608287	0.032066403749498484	0.4163312364032991	0.4964506468300142	0.05490424041448332
4.5	0.0002122725074231971	0.030203638958912794	0.41701355767040355	0.4999346563884341	0.05263587447482314
4.6	0.00017529450049006844	0.02849812133504132	0.41740150552226785	0.5035017971818706	0.05042328146033542
4.7	0.00015486914856860273	0.02686344785376994	0.4177607115781546	0.5068006851257019	0.048420286293804946
4.8	0.00012530909734384326	0.025292766616878574	0.4179466208356306	0.5102011868637679	0.046434116586381115
4.9	0.00010136736239235821	0.02383561815229145	0.41823898323249115	0.5132376992358803	0.04458633201694714
5.0	8.52651696156451e-05	0.02243826463648168	0.4180933086290367	0.5165095625161021	0.0428735990487646
5.1	7.13196543784286e-05	0.021154761088758887	0.4181270606313465	0.5195386771936811	0.04110818143183549
5.2	5.8807441815720586e-05	0.019869474076469815	0.4182971641619582	0.5223305190040063	0.03944403531574622
5.3	4.644727911833595e-05	0.0186477577822968	0.41813698046706466	0.5252330492989358	0.037935765172578524
5.4	3.8418262280802895e-05	0.01759863636312761	0.41818852202805157	0.5279281843281898	0.03624623901835648
5.5	3.193046474473895e-05	0.01661582177456478	0.41801478029327904	0.5306397532998861	0.03469771416752595
5.6	2.7778432769746506e-05	0.0156040627885559	0.4176646347095744	0.533473543417181	0.033229980651917734
5.7	2.3111864970570934e-05	0.01466332337764871	0.4176446491169443	0.5357671968606708	0.031901718779766455
5.8	1.977291759016115e-05	0.013725275053534557	0.41729252499064134	0.5383534536728058	0.03060897336543474
5.9	1.65163154647065e-05	0.012865340710205541	0.41700128719806373	0.5408484791865413	0.029268376589718287
6.0	1.4448237081188341e-05	0.012124685115844845	0.41650273132170224	0.5432738955063738	0.028084239818993537
6.1	1.3064086943161193e-05	0.011447162393209524	0.4160929520220799	0.5455904659010354	0.0268563555967246
6.2	1.1079021592329313e-05	0.010804448708733915	0.4155662660630301	0.5479334995104627	0.025684706696183692
6.3	9.313471580915292e-06	0.01013338392412057	0.4153412555673089	0.5499483632454444	0.02456768379155428
6.4	7.066755279087396e-06	0.009479143039869293	0.4148682606765491	0.5521297975601437	0.02351573196815229
6.5	6.259350179248932e-06	0.008926995812361865	0.414082877063413	0.5545275232294172	0.02245634454463256
6.6	4.9869506700848836e-06	0.00839484646829415	0.4132729547186783	0.556844735725228	0.02148247613712999
6.7	4.080740423137805e-06	0.007838609278957796	0.41261483890719364	0.5589916263025697	0.020550844770861523
6.8	3.30002958629453e-06	0.007369708754147183	0.4118912902617655	0.5610360400932325	0.019699660861273366
6.9	3.0928667266373998e-06	0.006930654661215414	0.41109205192100884	0.5631608995530483	0.018813300998002432
7.0	2.7560604951637756e-06	0.006511747710531154	0.4105705083058497	0.5649279863805197	0.01798700154260989
7.1	2.2129252231800993e-06	0.0061219388586041985	0.40986407158448085	0.5668163828016326	0.017195393830070512
7.2	1.8357798949540822e-06	0.0057502666456180525	0.4092295109130792	0.5685713562467046	0.0164470304147024
7.3	1.4857789573338606e-06	0.005369514808921733	0.40860431701210886	0.5702638627618671	0.01576081963814889
7.4	1.3315655382826575e-06	0.005059082113683914	0.40788799353464716	0.5719708595467932	0.015080733239338135
7.5	1.0120189280095692e-06	0.004766000913093571	0.40692302417233356	0.5738422853710348	0.014467677524610846
7.6	8.16988450181867e-07	0.004470577140660758	0.405929021734033	0.5756613940155687	0.013938190121287941
7.7	7.937110398908595e-07	0.004189052074437164	0.4053450615071686	0.5771134878527687	0.013351604854595146
7.8	6.912521173357215e-07	0.00392500073435442	0.4046717228848991	0.5785793512094123	0.01282323391921988
7.9	6.060215114818126e-07	0.0037060488385650477	0.40390962816435416	0.5801138438715061	0.012269873104055314
8.0	4.45373133851504e-07	0.0034719993059342414	0.40287850591434604	0.5819395127157512	0.011709536690830805
8.1	3.987415254747162e-07	0.0032594774482009757	0.40223980218029165	0.5832861194296094	0.01121420220037045
8.2	3.9459570628579023e-07	0.0030647353297117456	0.4015585953734257	0.5846424542316767	0.010733820469481648
8.3	3.512859574715849e-07	0.00285786002772522	0.40075186077484687	0.5861279909571885	0.010261936954278982
8.4	2.7650938765277476e-07	0.0026956876892207187	0.399758000420959	0.587761150278706	0.009784885101725184
8.5	2.585631185926152e-07	0.002517748672552748	0.39928664889378707	0.5888314953648117	0.009363848505736346
8.6	1.7753530414510302e-07	0.002328721111216631	0.3986003065016773	0.5901048061470974	0.008965988704702535
8.7	1.4699679595980413e-07	0.0021904547932754437	0.39786480225221466	0.5913759050684091	0.008568690889298753
8.8	1.1793608311044775e-07	0.002043351450315394	0.39693001938414696	0.5928486863224129	0.008177824907044245
8.9	1.2274543814427124e-07	0.0019253365278129081	0.3960881376377111	0.5941451397208624	0.007841263368176773
9.0	1.0511070089413808e-07	0.0018001556591378783	0.39532150066706984	0.5953537121389056	0.007524526424180516
9.1	7.787441958720516e-08	0.001687855261913488	0.3945728827700833	0.5965134842285048	0.007225699865081906
9.2	6.708373745046199e-08	0.001603605569180537	0.39349436302510316	0.5980087360069235	0.006893228315060204
9.3	5.154578207106604e-08	0.0015118442665968857	0.3928046444557672	0.5990634799608116	0.006619979771032571
9.4	3.926021357018749e-08	0.0014187596215446236	0.3918466288094155	0.600377412132013	0.006357160176818552
9.5	3.003631861568925e-08	0.001351131232046488	0.3911126436793249	0.6014862487415671	0.00604994631074011
9.6	2.484324692743903e-08	0.0012572665476363895	0.39046699290088216	0.6025058243331762	0.0057698913750486285
9.7	2.246837788822478e-08	0.0011983902872454166	0.3896385147434597	0.6036159534532025	0.005547119047712256
9.8	1.7489943817792954e-08	0.001127582043540413	0.388813471682028	0.6047300761716791	0.005328852612814851
9.9	1.3317710365330654e-08	0.0010530499866596107	0.3877587469031	0.6061087248812279	0.005079464911306632
10.0	1.0193678675344468e-08	0.0009930292296590846	0.38683187974838046	0.6073510771917624	0.004824003636522159
