# Supplementary material for: How fake news can turn against its spreader
Source: PLoS One. 2025 Sep 5;20(9):e0331608. doi: 10.1371/journal.pone.0331608 (PMC12413092; doi:10.1371/journal.pone.0331608)
Supplement: S1 Dataset — Fig_1.csv: Dataset for Fig 1.Fig_2-1.csv, Fig_2-2.csv, Fig_2-3.csv, Fig_2-4.csv: Datasets for Fig 2 corresponding to σ1=0.25,0.5,0.75,1.0.Fig_3-1-*.csv, Fig_3-2-*.csv, Fig_3-3-*.csv: Datasets for Fig 3 corresponding to σ1=0.25,0.75,1.0, where *=a,b,c:a: case shown on the left, no disinformation (μ=0),b: case shown in the center, positive disinformation (μ>0),c: case shown on the right, negative disinformation (μ<0). Fig_4-1-*.csv, Fig_4-2-*.csv, Fig_4-3-*.csv: Datasets for Fig 4 corresponding to σ1=0.25,0.75,1.0, following the same * notation as defined for the Fig 3 datasets. (ZIP) [file pone.0331608.s001.zip › S1 Dataset/Fig_4-1-a.csv]

time	x_1	x_2	x_3	x_4	x_5
0.0	0.2	0.2	0.2	0.2	0.2
0.1	0.19972949669567733	0.19988537999860792	0.20002077853888986	0.20013536533578882	0.20022897943103485
0.2	0.19956263760976467	0.19987840032289564	0.20009593177065763	0.20021742708829726	0.2002456032083879
0.3	0.19944778723440726	0.19994842730627538	0.20022202254362245	0.2002733197476872	0.20010844316800572
0.4	0.19922164053103705	0.20001752201875225	0.20040474755386078	0.2003860580449123	0.19997003185143555
0.5	0.19903542070613406	0.20011664326934614	0.20059924863809914	0.20047921647710645	0.19976947090931854
0.6	0.19876681181771663	0.2002212246912798	0.20083338820519747	0.20060745862099388	0.19957111666481508
0.7	0.19843640333550588	0.20034020781304923	0.20111463290271084	0.20076709756899996	0.1993416583797363
0.8	0.19815565350962933	0.2005103472287087	0.20142899669262854	0.2009097975270782	0.19899520504195778
0.9	0.1977398418526812	0.2006519243042363	0.2017794104192466	0.2011145906119797	0.1987142328118518
1.0	0.19723306395930157	0.20078780809329755	0.2021754477246361	0.20136988384203608	0.1984337963807318
1.1	0.1969126017503804	0.201007057870167	0.2025481443961911	0.20151825322329975	0.19801394275996292
1.2	0.19647587262125146	0.2012163231560604	0.20297572260624883	0.20172641566925867	0.19760566594718698
1.3	0.1960534997841004	0.20144956638166964	0.2034259234183407	0.20192992222712106	0.19714108818876794
1.4	0.19553882326314392	0.20162092572100535	0.20387217328235427	0.20219564944905102	0.19677242828444141
1.5	0.19510620470147946	0.20184466983227609	0.2043179914562501	0.20240515476851592	0.1963259792414814
1.6	0.19450950296813427	0.20205076571996075	0.2048415278935145	0.20270784330394545	0.19589036011444041
1.7	0.19412388179516052	0.20236477461312904	0.20536874863669258	0.20290084813290046	0.1952417468221158
1.8	0.19351680573237548	0.20261956189329877	0.20593471446671188	0.2031896453654289	0.1947392725421791
1.9	0.19281484083361658	0.20281863160812405	0.20650209017545204	0.2035325244224877	0.19433191296031668
2.0	0.19221890928477536	0.20308308895328966	0.20708010989820205	0.2038174100141149	0.19380048184961823
2.1	0.19158651747188288	0.2033043760206725	0.20764205306552158	0.20413097435295655	0.19333607908896255
2.2	0.19120851234005137	0.2036781388300861	0.20824186263594344	0.2043226806945545	0.19254880549936676
2.3	0.1904331319811401	0.2038784688883957	0.20886525360082878	0.20471133168150077	0.19211181384813455
2.4	0.18982706796980808	0.2041648033206111	0.20947061845237108	0.2049909419104953	0.1915465683467171
2.5	0.18913951170906065	0.20440971493065319	0.21011110314359896	0.20535021164721365	0.19098945856947994
2.6	0.1885762893507439	0.2047296066348502	0.21071931139965672	0.2055979555872255	0.19037683702752284
2.7	0.18789410799236186	0.20508308980769954	0.2114377354978603	0.20591371356409607	0.1896713531379891
2.8	0.1872854126637147	0.20540639298917146	0.2120940101403784	0.2061853600475874	0.18902882415915334
2.9	0.1865616098839571	0.20573975770796318	0.21283358247534634	0.2065254401421616	0.18833960979057077
3.0	0.18582251626756638	0.20606047013634252	0.21356835931423615	0.20688243485055824	0.1876662194312939
3.1	0.1852586011282422	0.20642569546461934	0.21425499156881117	0.20714374435133256	0.1869169674869923
3.2	0.18449005494122817	0.2067043087659913	0.21500038708233346	0.20753413213497318	0.1862711170754729
3.3	0.1838217698934302	0.20705984966602217	0.21573798574670455	0.20783518634643103	0.1855452083474104
3.4	0.183124083073925	0.2073902778584791	0.21647162090860012	0.20816084994822856	0.18485316821076755
3.5	0.18246555869765774	0.20771006887817875	0.21717445386746173	0.20846570784087773	0.18418421071582602
3.6	0.18178948412029244	0.2080193491854553	0.21786666239574118	0.20877649256839512	0.1835480117301129
3.7	0.18104938011855606	0.20834832358197622	0.21864889099075008	0.2091252825093307	0.18282812279939153
3.8	0.1804103332450771	0.208743325106614	0.21946419937724312	0.20943676175159173	0.1819453805194701
3.9	0.17961358218118437	0.20901703183019646	0.2202110331372143	0.20982538555681385	0.1813329672945873
4.0	0.1789809246513627	0.20940073368258003	0.22098207900068947	0.21011329587351674	0.18052296679185384
4.1	0.17818455912495926	0.20967741673129422	0.2217501281639	0.21049916376661415	0.17988873221323057
4.2	0.1773517563254391	0.21003379609473338	0.22260355048394315	0.21088436132724003	0.17912653576864024
4.3	0.17671253770533674	0.21036159850203123	0.22335719308974142	0.21120177761441966	0.178366893088469
4.4	0.1758706183784934	0.21067494101107692	0.2241855851157205	0.2115824423695868	0.17768641312511815
4.5	0.17507004278535127	0.21099309441240788	0.22498959730685758	0.21194670365354337	0.17700056184183421
4.6	0.17425565431132894	0.21131394214239058	0.22585947938073503	0.21234516770046816	0.17622575646507702
4.7	0.17354560522890156	0.21167360113776407	0.2266785156326145	0.21267696961156132	0.17542530838915882
4.8	0.17272001363742273	0.21200375914722813	0.22753286931661296	0.21304737736545157	0.1746959805332826
4.9	0.1719776185245015	0.21238597015223334	0.2283579251490422	0.21335583793325363	0.17392264824096587
5.0	0.17112908424013532	0.21265896624978617	0.22921156530336678	0.21377095112528366	0.17322943308143088
5.1	0.1703328501071278	0.2129436108034292	0.23000509371287162	0.2141462565066168	0.17257218886994796
5.2	0.16955798227074814	0.21329415742717447	0.230863629715188	0.21449401051467012	0.17179022007221767
5.3	0.16888322913826243	0.21361758958200092	0.23163926769788176	0.2147959533059483	0.17106396027591145
5.4	0.16817066507929002	0.21403029579315958	0.23253514026441768	0.21510637844429012	0.1701575204188462
5.5	0.1674160726299388	0.21439968268135348	0.23339026626179807	0.21543544168782214	0.16935853673907986
5.6	0.16663587145814315	0.21474350316234733	0.23429237864870667	0.21580365816664637	0.16852458856414745
5.7	0.1659215728473584	0.21505313246582955	0.23510133481515808	0.216140313867493	0.16778364600416207
5.8	0.16511637172151997	0.2153991730126539	0.23597957503921432	0.21650081436742374	0.16700406585918884
5.9	0.16437182364627276	0.2158682818496165	0.2369223122684021	0.21677670838819865	0.16606087384751067
6.0	0.16359479211837327	0.2161959876060233	0.23780284386408934	0.21712677448331463	0.16527960192819502
6.1	0.16291129661341855	0.2166057748916802	0.23868909649143585	0.217414896331215	0.1643789356722429
6.2	0.16223000021903478	0.21696514295294642	0.23953089680072207	0.2177089220729334	0.16356503795436367
6.3	0.16155430755145175	0.21734730301693056	0.24043221953387434	0.21797824564706558	0.16268792425067768
6.4	0.16063123851444117	0.21765791214095834	0.24142570603774824	0.21840817857614322	0.16187696473071098
6.5	0.1598543286507533	0.21799359887401557	0.24235771069808035	0.21876318581285636	0.16103117596429528
6.6	0.15903990244599917	0.21828562738377724	0.243275524456164	0.21915968018567308	0.1602392655283902
6.7	0.15812499649431971	0.21858192025356848	0.24424444389500313	0.21957872363537514	0.15946991572173524
6.8	0.15733549386204307	0.2188737732846059	0.24511245698471903	0.21991749475422118	0.1587607811144084
6.9	0.15641580212199024	0.21910488800940958	0.24608517948509448	0.22035162596522959	0.158042504418278
7.0	0.15567195508558754	0.21939672918376385	0.2469647296968029	0.2206968638693791	0.15726972216446006
7.1	0.15488521501852753	0.21977448954423628	0.24791247450491963	0.22100216595562752	0.1564256549766876
7.2	0.1543134501561278	0.2201706335762548	0.24872987834575205	0.2211869226645563	0.1555991152573119
7.3	0.15348934325886904	0.22048503816437587	0.2496783757211508	0.22154875323322762	0.15479848962237777
7.4	0.15282417995014333	0.22087522244556054	0.25056533974494255	0.22177477658316014	0.15396048127619283
7.5	0.15203458995897187	0.22121793885607668	0.25151140222535834	0.22208350901253082	0.15315255994705554
7.6	0.1511708599260126	0.22145274192277878	0.25237007551066826	0.22244707281662482	0.15255924982391716
7.7	0.1504017044970043	0.2218798945873039	0.25333618082572407	0.22267074228833472	0.15171147780163619
7.8	0.1497242878550089	0.2222796422640861	0.25424200948067116	0.22288038587988893	0.1508736745203458
7.9	0.1489453541427527	0.2226102995244028	0.25513769087788984	0.2231662746859568	0.15014038076900046
8.0	0.14809036293133454	0.22296377695003516	0.2561302743885752	0.2234931373388853	0.1493224483911688
8.1	0.14736866508548	0.22334726242276626	0.25703591570478507	0.22371473886925	0.14853341791771546
8.2	0.14660864426717068	0.22363088089785949	0.25791182922424993	0.22400721431914666	0.14784143129158211
8.3	0.14577204178539724	0.22391467171343007	0.2588968616753462	0.22435639472368266	0.14706003010214302
8.4	0.14497418379641358	0.22410547965350716	0.2598090706860308	0.2247640259997026	0.14634723986434628
8.5	0.14431788559248315	0.22444063968917136	0.2607134601862753	0.22501836014847915	0.14550965438359664
8.6	0.14353731336909964	0.22478248662154626	0.26166121385566005	0.22528488821963535	0.14473409793406247
8.7	0.14280346857941503	0.2251524472929976	0.262627987928207	0.22552311884549978	0.14389297735387113
8.8	0.14193863169265356	0.22542077774837563	0.26365277855322633	0.22588134659901252	0.1431064654067247
8.9	0.14125097442664453	0.22562527302465862	0.2644783544350031	0.22619217562699442	0.1424532224866946
9.0	0.14053526095733293	0.22593619100885165	0.26539968355182236	0.22646128803360097	0.14166757644839356
9.1	0.13984470220728396	0.2262376594822551	0.26624052868081893	0.22668172797844502	0.1409953816511986
9.2	0.138998900616195	0.22649144071466348	0.2672213796267035	0.22700604225502763	0.1402822367874087
9.3	0.13825690292144577	0.22677559428876073	0.26817387432120376	0.2272765955797073	0.13951703288888562
9.4	0.13740227872611854	0.22703617101267023	0.26920925154235525	0.22763388047025934	0.1387184182486003
9.5	0.13669057533105008	0.22728625783251294	0.27009169694223323	0.2279055613112545	0.13802590858294964
9.6	0.13594972875382821	0.22760195842112338	0.27105252277310804	0.2281515521058909	0.13724423794605126
9.7	0.1351895904395389	0.22785965377630568	0.2720538988155537	0.22845485318969175	0.13644200377891236
9.8	0.1344565058611642	0.22813941454441097	0.27302324389935434	0.2287300525274891	0.13565078316758147
9.9	0.13364086834126063	0.22835289540002682	0.27397665927376147	0.2290857911586639	0.13494378582628783
10.0	0.1328953942040631	0.22870762373520792	0.274978296153362	0.2293057404034983	0.13411294550386935
