# Supplementary material for: How fake news can turn against its spreader
Source: PLoS One. 2025 Sep 5;20(9):e0331608. doi: 10.1371/journal.pone.0331608 (PMC12413092; doi:10.1371/journal.pone.0331608)
Supplement: S1 Dataset — Fig_1.csv: Dataset for Fig 1.Fig_2-1.csv, Fig_2-2.csv, Fig_2-3.csv, Fig_2-4.csv: Datasets for Fig 2 corresponding to σ1=0.25,0.5,0.75,1.0.Fig_3-1-*.csv, Fig_3-2-*.csv, Fig_3-3-*.csv: Datasets for Fig 3 corresponding to σ1=0.25,0.75,1.0, where *=a,b,c:a: case shown on the left, no disinformation (μ=0),b: case shown in the center, positive disinformation (μ>0),c: case shown on the right, negative disinformation (μ<0). Fig_4-1-*.csv, Fig_4-2-*.csv, Fig_4-3-*.csv: Datasets for Fig 4 corresponding to σ1=0.25,0.75,1.0, following the same * notation as defined for the Fig 3 datasets. (ZIP) [file pone.0331608.s001.zip › S1 Dataset/Fig_3-2-a.csv]

time	x_1	x_2	x_3	x_4	x_5
0.0	0.2	0.2	0.2	0.2	0.2
0.0001	0.1950756744171266	0.1975189291016619	0.19998111879220706	0.2024621904873173	0.20496208720168707
0.0002	0.1970114014842432	0.1985177388929296	0.20001225754284505	0.20149451844452868	0.20296408363545357
0.0003	0.1983728394659668	0.19921803264017723	0.20003181823801156	0.2008137825809554	0.20156352707488906
0.0004	0.20109845420094533	0.200594453326215	0.200045032977893	0.19945057357330137	0.19881148592164533
0.0005	0.19834214887255988	0.19922584617184155	0.20005512279157675	0.2008292675251491	0.20154761463887266
0.0006	0.20536340136745448	0.20271643690491434	0.20003356562450447	0.19731712799475518	0.1945694681083716
0.0007	0.20047215999471607	0.2003175228471547	0.2000812884391257	0.1997637457699076	0.199365282949096
0.0008	0.20256254035186358	0.20136672352412816	0.20008457154490397	0.19871782671868404	0.1972683378604204
0.0009	0.20141206814054768	0.20080874045868166	0.20010213883410125	0.19929336709698925	0.19838368546968005
0.001	0.20245617743952943	0.20133760281192137	0.20010844435387445	0.1987708063994854	0.19732696899518945
0.0011	0.19772143311650395	0.19898218676757432	0.20012252634342073	0.20114029460912072	0.2020335591633804
0.0012	0.20376755387987458	0.20200677764806013	0.20012108266441614	0.19811426175350566	0.1959903240541436
0.0013	0.20442162460963165	0.20233900866805193	0.20012579048061224	0.19778673568731922	0.19532684055438496
0.0014	0.20510754139894166	0.20268573196120707	0.20012901261443528	0.19744323308251518	0.19463448094290084
0.0015	0.20226453863242566	0.20130139487793114	0.20016761411225856	0.1988661350700101	0.19740031730737456
0.0016	0.20519690376472186	0.20275277726080027	0.20015086837843418	0.19739802540646645	0.1945014251895772
0.0017	0.20568185572868947	0.2030005796401478	0.20015567060734094	0.19715502191844486	0.1940068721053769
0.0018	0.20847145976904913	0.2043590845822296	0.20011759760246164	0.1957584886165571	0.19129336942970263
0.0019	0.2079605549087077	0.20412563189348867	0.20013948303127405	0.19601380629052353	0.19176052387600595
0.002	0.2065291776908288	0.20344693136728245	0.20017700843289227	0.19672998943177894	0.19311689307721755
0.0021	0.21015911322687528	0.20520008656537106	0.2001127873721262	0.19491269761135924	0.18961531522426828
0.0022	0.20711134570459722	0.20375190774151758	0.20018988607828483	0.19643787910788513	0.19250898136771522
0.0023	0.20463280415370066	0.2025596337544239	0.20023863320182297	0.19767883040676917	0.1948900984832833
0.0024	0.2036202501091096	0.20207512730214203	0.20026116730248686	0.1981858361242201	0.19585761916204134
0.0025	0.20177251797327914	0.2011747292769162	0.20028641420520552	0.19911143893242492	0.1976548996121742
0.0026	0.20278295463255055	0.2016862880113887	0.2002915462605896	0.19860500358199476	0.19663420751347652
0.0027	0.20377525607852057	0.20218643964910116	0.20029429899244047	0.19810760042124198	0.19563640485869577
0.0028	0.20749401863599382	0.20400712163460294	0.20025147659495512	0.1962441765940164	0.19200320654043174
0.0029	0.20838846653770562	0.20444895853158307	0.20024489119517858	0.19579577026013043	0.1911219134754023
0.003	0.20738013515806877	0.20397577956245802	0.20027651916150235	0.1963005210706242	0.19206704504734662
0.0031	0.20925670391746914	0.20488815672290453	0.20024836608999036	0.19536005003897206	0.19024672323066383
0.0032	0.21111937403078362	0.20578546997798583	0.20021224777010682	0.19442669458534714	0.1884562136357766
0.0033	0.2127318580536675	0.2065571377916432	0.20017593415438226	0.19361879094862622	0.18691627905168093
0.0034	0.21506640588240902	0.2076580795790801	0.2001076715637636	0.19244972422369175	0.18471811875105557
0.0035	0.21737373039605262	0.20873364504515282	0.20002817436215561	0.19129481587643277	0.18256963432020623
0.0036	0.21751571594952548	0.2088105903615928	0.2000333383751335	0.19122304358924214	0.182417311724506
0.0037	0.22100632159511938	0.2104067537764044	0.19988366476772104	0.1894774706218107	0.17922578923894442
0.0038	0.21921035988539644	0.20960711836038445	0.19998079644277716	0.19037410465107793	0.18082762066036412
0.0039	0.21328490544724277	0.2068874216165983	0.20022579817536734	0.1933383287288041	0.18626354603198753
0.004	0.21060228385865506	0.20563503867149774	0.20031699838966832	0.19468170317150443	0.1887639759086745
0.0041	0.2106431383900072	0.20566624276084017	0.2003272475578769	0.19466072930437384	0.18870264198690184
0.0042	0.21383802527738177	0.2071815150747436	0.200241021739295	0.19305945644060987	0.1856799814679698
0.0043	0.21536750221629056	0.20790448944910433	0.20019729652574583	0.19229287561204747	0.18423783619681183
0.0044	0.21027963836118346	0.20552908499044376	0.20037090832291174	0.1948414513530257	0.1889789169724353
0.0045	0.20948154782547942	0.2051607679477165	0.2004023615013516	0.19524113814755323	0.18971418457789926
0.0046	0.2110705298214412	0.20592791542586167	0.2003722104842053	0.19444393371037927	0.1881854105581125
0.0047	0.20972066791300661	0.20529844506773068	0.20041923365722222	0.19512029487698768	0.18944135848505292
0.0048	0.20275417074317592	0.20192983418895	0.20054653196930455	0.19861580238964316	0.19615366070892637
0.0049	0.20202513056087543	0.20158086685992932	0.2005634827396845	0.19898166384027954	0.19684885599923127
0.005	0.20101308941003007	0.20108966740358766	0.20058039442669898	0.19948971686051115	0.19782713189917217
0.0051	0.2002654736120353	0.20072819828860203	0.20059433539527172	0.19986507782357632	0.19854691488051446
0.0052	0.2003878931457404	0.2008010847331816	0.20060570051490995	0.19980351560880402	0.19840180599736407
0.0053	0.20319957056368979	0.2022081641671917	0.2006004454123869	0.19839120073277433	0.1956006191239572
0.0054	0.20412719231073134	0.2026759547818833	0.20060214176276173	0.19792510127573626	0.19466960986888734
0.0055	0.2046072185674359	0.20292286916767438	0.20060773546189933	0.1976837610564466	0.1941784157465438
0.0056	0.2030466998421244	0.2021679767555007	0.20063657203345145	0.19846738070337808	0.19568137066554542
0.0057	0.20101577350044064	0.20117287505974354	0.20066178850203711	0.1994876001534116	0.19766196278436704
0.0058	0.19802065976334465	0.1996808517687854	0.20067486290702893	0.20099264544064885	0.20063098012019215
0.0059	0.1965032696948044	0.19892201665513373	0.20067867682287885	0.20175527918468314	0.2021407576425
0.006	0.19325380006939016	0.19726384539666553	0.2006535817911846	0.2033884598152973	0.20544031292746232
0.0061	0.19559035229712515	0.19847887475257114	0.20069464503445594	0.20221432395986352	0.20302180395598435
0.0062	0.19245453745340424	0.19687210633433752	0.2006640264937273	0.2037906050670126	0.20621872465151828
0.0063	0.1904331299484133	0.19582693263995557	0.20063481921173945	0.20480669829966053	0.20829841990023124
0.0064	0.19096364494387066	0.19611684550669053	0.20065858096620695	0.20454045048392677	0.207720478099305
0.0065	0.1896902845902286	0.19545896509594055	0.20064086982303977	0.20518070086375648	0.20902917962703454
0.0066	0.19004752761845967	0.19565873065125716	0.2006615698161585	0.2050015503876708	0.2086306215264538
0.0067	0.18624544531932852	0.19364955996676064	0.20056262290261426	0.20691220985783018	0.21263016195346635
0.0068	0.1825136602297749	0.19164029738306648	0.20042670927091402	0.20878613484181535	0.21663319827442928
0.0069	0.17689479002546912	0.18853794292388298	0.20014025614642814	0.21160313755575214	0.2228238733484677
0.007	0.18187592175138229	0.1913140020860057	0.2004217902359183	0.2091075666508791	0.21728071927581455
0.0071	0.18574783615911764	0.19342809874619804	0.20059340937599715	0.2071643653074854	0.21306629041120195
0.0072	0.187183148004314	0.19420887970889447	0.20065379701156724	0.20644370512160662	0.21151047015361774
0.0073	0.18584234108599562	0.19350184053873912	0.20062089436869893	0.20711800459662671	0.21291691940993956
0.0074	0.18338239422840008	0.19218254140196492	0.200537465242988	0.20835427024951883	0.21554332887712815
0.0075	0.18214180501177427	0.19151665132147974	0.2004949344236214	0.20897783767376954	0.216868771569355
0.0076	0.18791997794823898	0.1946476859885166	0.20072439851583243	0.20607519197143337	0.21063274557597872
0.0077	0.18907529253936817	0.19527232143361717	0.20076864664031208	0.20549458754681685	0.20938915183988582
0.0078	0.18662517117830155	0.1939793047885161	0.2007079328559256	0.20672720727386312	0.21196038390339353
0.0079	0.18654170841125695	0.19394606103441475	0.20071720638485605	0.20676968689575825	0.21202533727371398
0.008	0.18465730021733692	0.1929428955350996	0.2006616570618378	0.2077175967623184	0.21402055042340723
0.0081	0.1848286120294279	0.1930469732375863	0.20068030383907423	0.20763208334096914	0.21381202755294226
0.0082	0.18510827135592495	0.19320947873299066	0.20070290436789234	0.20749207332600228	0.2134872722171897
0.0083	0.18429538836371626	0.19278125026090026	0.20068384252182792	0.20790135230799683	0.21433816654555887
0.0084	0.1829949541908766	0.19208558733396514	0.20064225579946576	0.20855566014292312	0.2157215425327694
0.0085	0.18372952689871655	0.192496990082282	0.200685295762662	0.20818708565730293	0.2149011015990366
0.0086	0.18371501839062462	0.19250053073004345	0.20069681997259323	0.20819502166054132	0.21489260924619744
0.0087	0.18525690848420454	0.19334695027900223	0.2007687871984393	0.20742018646265056	0.21320716757570332
0.0088	0.18398264818905963	0.1926687789103984	0.20073192333499834	0.2080617123646502	0.21455493720089336
0.0089	0.18403743147525498	0.1927099504112278	0.20074623264626504	0.20803478368169862	0.21447160178555344
0.009	0.18072781530231966	0.19091016878003725	0.2006102311935893	0.20969933306632496	0.21805245165772885
0.0091	0.1765552804159114	0.1885954268809274	0.2003900826521062	0.21179510149404418	0.22266410855701083
0.0092	0.17701056206804774	0.1888628746321957	0.20043026308651227	0.21156766048885117	0.22212863972439306
0.0093	0.17829141975304758	0.18959176999376476	0.20051758771249892	0.21092565863608428	0.2206735639046044
0.0094	0.17979709955115009	0.19044089700258848	0.20061175343964813	0.21017020504707767	0.2189800449595356
0.0095	0.178301542069499	0.18962008107019776	0.20054269241410727	0.21092236849597995	0.220613315950216
0.0096	0.1778576598573488	0.18938322857218762	0.2005295638267043	0.21114619191502684	0.22108335582873245
0.0097	0.1790136349225749	0.19003976356417723	0.20060671616208536	0.21056640049429495	0.2197734848568675
0.0098	0.1787948455544291	0.18992926682485928	0.20060699493019835	0.21067719916742275	0.21999169352309061
0.0099	0.1808315747795438	0.19106979474661098	0.20072513520646085	0.2096541341051921	0.21771936116219234
0.01	0.179376243585314	0.19027545095843904	0.20066295818586793	0.2103866974501809	0.21929864982019812
0.0101	0.1798348872143861	0.19054135731238203	0.20069929361329628	0.21015692970285765	0.21876753215707795
0.0102	0.17717416813012338	0.18906786616009008	0.20056308028191902	0.21149504989452647	0.22169983553334105
0.0103	0.1766820869715841	0.18880241149183663	0.20054561369073723	0.21174317073352747	0.22222671711231456
0.0104	0.17540652611290833	0.18809312991727836	0.20047738977921192	0.21238465981631663	0.22363829437428476
0.0105	0.17892363483823448	0.19008040588212624	0.20069979797353624	0.2106184761567779	0.21967768514932523
0.0106	0.17893044057678942	0.19009554090173267	0.2007124168764552	0.2106159046506768	0.2196456969943459
0.0107	0.17763497926369276	0.1893830234340538	0.20065171693154887	0.21126813253674998	0.2210621478339545
0.0108	0.17950295840523695	0.1904366742386825	0.20076754616258483	0.2103295914600396	0.21896322973345617
0.0109	0.17972147217826576	0.19056933817202945	0.20079120910132853	0.21022045659631852	0.21869752395205777
0.011	0.17871721472015012	0.1900220841345757	0.20074976417797719	0.21072656484943508	0.21978437211786195
0.0111	0.18345129293842335	0.19264272585464398	0.20098904927254296	0.20834357891983749	0.21457335301455233
0.0112	0.18240707625550456	0.1920838309679317	0.200956725174948	0.20887039600158328	0.21568197160003252
0.0113	0.1805239394532415	0.19105920963959888	0.20088079894074004	0.20981964729300537	0.21771640467341422
0.0114	0.18309444561699714	0.1924824335243002	0.2010106062966771	0.20852531598897098	0.2148871985730546
0.0115	0.18164080480166062	0.1916976269016756	0.2009586310463077	0.2092585436267543	0.21644439362360182
0.0116	0.18525445074477037	0.1936779282193245	0.20111889993366672	0.20743732958146696	0.21251139152077145
0.0117	0.18539387473585167	0.19376465537594348	0.201135939938687	0.20736752231476785	0.21233800763474991
0.0118	0.19002573936944323	0.1962471974488415	0.2012820755887423	0.20502996956102956	0.20741501803194357
0.0119	0.18682850742576174	0.19455906663395053	0.2012079223071872	0.20664454790012193	0.21075995573297862
0.012	0.18607682894352756	0.19416701184964516	0.20119562668053434	0.20702441415358877	0.21153611837270414
0.0121	0.18628500219540634	0.1942904047359634	0.20121456748806077	0.20691981943717716	0.21129020614339225
0.0122	0.18883255239828306	0.19566216807285108	0.20130109186349332	0.20563388019209067	0.20857030747328179
0.0123	0.18553696195733904	0.19391065736988378	0.20121337856940968	0.20729840719369028	0.2120405949096773
0.0124	0.1804714041890392	0.19115531921010515	0.20101246103320305	0.2098544472666568	0.2175063683009957
0.0125	0.18665284318919192	0.19453383139007477	0.20127458530448553	0.20673595282161644	0.21080278729463128
0.0126	0.18237852099896626	0.19222796922773727	0.20112562278709456	0.20889409399226425	0.21537379299393766
0.0127	0.17778234992721237	0.1896921249457694	0.20090584058958819	0.21121192025311078	0.22040776428431927
0.0128	0.17723969462569772	0.18939885967466538	0.20088661209692857	0.21148613340738756	0.2209887001953208
0.0129	0.1803112833423565	0.19112360900755618	0.20106556791977542	0.2099389429402712	0.2175605967900406
0.013	0.17737164705007114	0.18949564390300971	0.2009189330236521	0.21142147364804875	0.22079230237521827
0.0131	0.17797876950099775	0.1898475051684134	0.2009661234228662	0.2111164538373383	0.22009114807038435
0.0132	0.18039209792126368	0.19120247806993637	0.20110619838961374	0.20990043018628313	0.21739879543290297
0.0133	0.1849027469733181	0.19368265392887646	0.2013115488259519	0.20762385557064203	0.21247919470121157
0.0134	0.18207604535151847	0.19215339561730943	0.20120954531689558	0.20905201630565112	0.21550899740862536
0.0135	0.17914962886510166	0.19054679772370323	0.20107928265853933	0.2105294863552446	0.21869480439741135
0.0136	0.18060052177507643	0.19136330672501267	0.20116523560778665	0.2097982158807267	0.21707272001139744
0.0137	0.1794688007042328	0.19074713515257286	0.201120504869685	0.21037006463706778	0.21829349463644157
0.0138	0.18268160941132308	0.19253097515711776	0.20128449454960043	0.2087487875372472	0.21475413334471144
0.0139	0.18026684699292125	0.19121278798482794	0.2011854646989855	0.20996884669859658	0.21736605362466868
0.014	0.180163275052616	0.19116678111142776	0.20119252855169345	0.2100218752122308	0.21745554007203202
0.0141	0.1806891892854799	0.19146926119699761	0.20123053490354634	0.20975708047156336	0.21685393414241277
0.0142	0.18180911349308873	0.1920980463467539	0.20129493209347446	0.20919212326882955	0.21560578479785325
0.0143	0.179354286894985	0.19075161704893168	0.20118794524512135	0.21043256177303288	0.21827358903792898
0.0144	0.178012810604604	0.19001394620300902	0.20112757811053236	0.21111043323548068	0.21973523184637409
0.0145	0.17576673867874337	0.18875993615932526	0.20100624081147073	0.21224421108937427	0.2222228732610863
0.0146	0.17576486558311005	0.18877017065280163	0.20101845427185455	0.21224611450670003	0.22220039498553376
0.0147	0.17538740028761554	0.18856741876909736	0.20100684479740966	0.21243739223969307	0.22260094390618432
0.0148	0.1736427925224529	0.18758416328155295	0.20090288361002312	0.21331763552219113	0.22455252506377993
0.0149	0.17379371154409487	0.18768179367559032	0.2009256998444316	0.2132426599372137	0.2243561349986695
0.015	0.17116461603170532	0.1861790327827361	0.20074626449963184	0.21456757790357206	0.22734250878235474
0.0151	0.17246524927396215	0.18694171660187384	0.2008562923000866	0.2139140185176776	0.2258227233063998
0.0152	0.17861364741098465	0.19044085821806894	0.2012587988163264	0.21081372314463595	0.21887297240998402
0.0153	0.17676871928899482	0.18941667843143645	0.20116616637162585	0.21174618008345997	0.22090225582448303
0.0154	0.17052987356432406	0.18585531553054985	0.20074655033861538	0.21489177015826047	0.22797649040825024
0.0155	0.16959916930203886	0.1853240217223276	0.2006841003325249	0.21536120349170226	0.22903150515140636
0.0156	0.17050238013088906	0.1858617105101023	0.20076931336901047	0.2149080373221767	0.22795855866782136
0.0157	0.17095763598881725	0.18613740957139893	0.20081743421187073	0.21468008005070496	0.22740744017720813
0.0158	0.17131817641680128	0.18635767410761292	0.20085764783183652	0.2144997133333912	0.22696678831035813
0.0159	0.17050657567306063	0.18589772937604337	0.20080705022497744	0.21490956577462947	0.22787907895128906
0.016	0.17468499231258533	0.18831464026672193	0.20112180576757874	0.2128045057870399	0.22307405586607407
0.0161	0.17621712643181722	0.1891957017131322	0.20123136223938384	0.21203195601465136	0.22132385360101536
0.0162	0.1789281183587674	0.19073001948776538	0.20139812760651596	0.2106627364348745	0.21828099811207669
0.0163	0.17855328037758414	0.1905320089653154	0.2013903437509248	0.21085306725210884	0.21867129965406693
0.0164	0.18027940653891153	0.19150433599983754	0.20149132507519493	0.20998068286306854	0.21674424952298738
0.0165	0.17877053297073414	0.19067612465502684	0.20142650348697808	0.21074478033036037	0.21838205855690065
0.0166	0.17975116323022136	0.1912338789161076	0.2014895563505277	0.21024943084228814	0.21727597066085536
0.0167	0.17696944475051582	0.189688329955738	0.20135025574478688	0.21165718027012553	0.22033478927883376
0.0168	0.1768243513451106	0.18961785444056425	0.2013540163455992	0.21173140502841095	0.22047237284031507
0.0169	0.17016570626126845	0.185811160059703	0.20090471493744883	0.21509337978719364	0.22802503895438597
0.017	0.17617835070339796	0.18927555811630065	0.20133986695562134	0.2120597599816751	0.22114646424300502
0.0171	0.17823328987151518	0.19044376370251245	0.20147102715348367	0.2110213309878148	0.21883058828467394
0.0172	0.1760860566901853	0.1892459427524247	0.20135887015010495	0.2121082362157196	0.22120089419156524
0.0173	0.169793253112379	0.18563859387413642	0.20092471271810536	0.2152859494847975	0.22835749081058168
0.0174	0.17048891290746104	0.18605538431738539	0.20099268641475923	0.2149365027078014	0.22752651365259297
0.0175	0.17075708919275687	0.18622257708944834	0.20102612399587624	0.21480245608046436	0.22719175364145416
0.0176	0.17154036538370546	0.1866882374750881	0.2010984964911977	0.2144084686464195	0.22626443200358923
0.0177	0.16710693767257237	0.18410373547708822	0.20074587490462023	0.2166439515832784	0.23139950036244072
0.0178	0.16847843871032706	0.18492397389509022	0.20087814142277458	0.2159547301825754	0.22976471578923283
0.0179	0.16641139908490488	0.1837135437733317	0.20070792413857869	0.21699668810001974	0.23217044490316507
0.018	0.1662023993260045	0.1836004400667328	0.2007012394517592	0.2171032371825082	0.23239268397299537
0.0181	0.16961036808772612	0.18562117565570124	0.2010097925884201	0.21538799125988745	0.22837067240826503
0.0182	0.1694494581836789	0.1855382271998389	0.20100916569988192	0.21547037110090034	0.22853277781569978
0.0183	0.16862240762919944	0.18506439206914782	0.20095293344788207	0.215888615914524	0.22947165093924665
0.0184	0.16439622470306586	0.18256587700153556	0.20057922461167532	0.21801725188603457	0.23444142179768865
0.0185	0.16481356882208745	0.18282713128589995	0.20063262941095766	0.21780895110664114	0.23391771937441375
0.0186	0.16703925630628222	0.1841638067349367	0.2008528154996952	0.21669029924165875	0.23125382221742716
0.0187	0.16589702466501857	0.18349643099696597	0.20076093850466567	0.2172668079560407	0.23257879787730898
0.0188	0.16543183065152003	0.18323009177530863	0.20072975744354357	0.21750235201823911	0.23310596811138865
0.0189	0.16370963364063248	0.1822084514806767	0.20057403028636478	0.21836990667676734	0.23513797791555868
0.019	0.16432573188681815	0.18258998193479642	0.2006480232733282	0.2180617007167566	0.23437456218830072
0.0191	0.16120085709028248	0.18071020344151115	0.20033611094810944	0.2196327190978161	0.23812010942228093
0.0192	0.16097030281022773	0.1805805283037156	0.20032353681104398	0.21975002902667726	0.23837560304833538
0.0193	0.15612645729771688	0.17759845283667788	0.1997617890885573	0.22217553150332248	0.24433776927372539
0.0194	0.15389020328970238	0.1762030256513909	0.1994807461082299	0.22329234793449157	0.24713367701618527
0.0195	0.15254649846680274	0.1753612618262097	0.19930811445807914	0.22396296043856453	0.248821164810344
0.0196	0.15619070146826317	0.17767126575674413	0.19980841913349995	0.22214929408074266	0.24418031956075018
0.0197	0.1553623989455097	0.17716317924279415	0.19971479757427754	0.22256468583992467	0.2451949383974939
0.0198	0.15432752133366415	0.17652261316502968	0.19959111925954767	0.2230827440785746	0.24647600216318383
0.0199	0.15135679599961793	0.17464466419970343	0.19918988553958164	0.22456279626827141	0.2502458579928257
0.02	0.14890966715490989	0.17307836585973962	0.1988364086397098	0.2257783348174523	0.25339722352818844
0.0201	0.14968397873770367	0.1735901736389295	0.19896782556713316	0.22539717426891082	0.2523608477873229
0.0202	0.14804365071364198	0.1725369850858041	0.198727142116581	0.22621152758246552	0.25448069450150734
0.0203	0.1498180843805493	0.1736982117909661	0.19901402563067255	0.22533531022998293	0.2521343679678292
0.0204	0.14476463972163053	0.1704051054820906	0.19821412823585538	0.22783398515785652	0.2587821414025669
0.0205	0.1483357691568404	0.1727591423632288	0.19881207255805186	0.2260742131130859	0.254018802808793
0.0206	0.15289546526750364	0.17570204596602437	0.19949878748841487	0.22381280503692993	0.2480908962411272
0.0207	0.15785802537168853	0.17882959605107362	0.2001557262130996	0.221336244641162	0.24182040772297614
0.0208	0.16051895181234915	0.18048044664495763	0.20047700209026037	0.2200034654669056	0.23852013398552727
0.0209	0.16306351384258097	0.18203960869524052	0.200761400375082	0.21872567520761532	0.2354098018794813
0.021	0.15750754238658599	0.1786447384427021	0.20015156794536662	0.22151730353815297	0.24217884768719236
0.0211	0.15742475192088165	0.17860418996711888	0.20015425506798148	0.22156061914767589	0.24225618389634213
0.0212	0.16040115639330854	0.18045225280199714	0.20051475984527747	0.2200693747504184	0.23856245620899844
0.0213	0.1581502731449684	0.17907636185626513	0.20026749701074167	0.22120073634544957	0.24130513164257522
0.0214	0.15929899979092024	0.17979704383275721	0.20041517492295677	0.22062626584418968	0.23986251560917604
0.0215	0.16272469996765448	0.18190083480639457	0.20080250592452678	0.21890555768063563	0.23566640162078864
0.0216	0.16140757515201606	0.18111138971830307	0.20067603082821472	0.21957006555286218	0.23723493874860405
0.0217	0.1592069551290428	0.17977320381141296	0.2004427884145359	0.2206777101397284	0.23989934250527994
0.0218	0.16010848963522592	0.18033869631952862	0.2005583337284844	0.22022657345765018	0.2387679068591109
0.0219	0.1570811997778075	0.17847767073747656	0.2002144678571433	0.22174759222952392	0.24247906939804884
0.022	0.15660793981152735	0.17819336690924625	0.20016855095348182	0.221986575172612	0.24304356715313255
0.0221	0.15281538856510296	0.1758131784110283	0.19968110940707226	0.22388436044789128	0.24780596316890519
0.0222	0.15137633530204642	0.17490479762466024	0.19949009812803792	0.22460367194444747	0.24962509700080796
0.0223	0.14716710944286418	0.1721886662603101	0.19886067853522427	0.22669598290523216	0.25508756285636924
0.0224	0.14637022549096565	0.17167656566565617	0.19874422153895413	0.22709272565039781	0.2561162616540262
0.0225	0.14970736070332685	0.17386264380006694	0.19928255820999102	0.22544062764775402	0.25170680963886105
0.0226	0.14307790522660976	0.16951562340856924	0.19820811907469416	0.22872187386295842	0.26047647842716837
0.0227	0.1444050883889052	0.17041023156979404	0.19845317604871643	0.22807078540474496	0.2586607185878394
0.0228	0.14492267804334572	0.1707640147520653	0.19855473398359275	0.22781799154246035	0.2579405816785358
0.0229	0.1466793743201651	0.17193285629432764	0.1988599184607294	0.22695208944374506	0.2555757614810329
0.023	0.14690644127453492	0.17209248101326963	0.19890979457081465	0.22684209924296364	0.25524918389841716
0.0231	0.14624814136283043	0.17167074989910308	0.19881545202076747	0.22717045477689138	0.25609520194040764
0.0232	0.14617060837801443	0.17163036649349367	0.1988157350576361	0.22721129895123904	0.2561719911196167
0.0233	0.14409852459712805	0.17027001904707878	0.19847876512733692	0.22823756641864362	0.2589151248098127
0.0234	0.1392804943778479	0.16703690906048804	0.19760888634656418	0.23060694190559378	0.2654667683095061
0.0235	0.13887023349568933	0.1667674803232114	0.1975423040668971	0.23081041892314977	0.2660095631910524
0.0236	0.1417972670332305	0.16876214464334693	0.19810864328102248	0.22937866691148215	0.26195327813091784
0.0237	0.14453831506706166	0.17060456635431429	0.1986068363438039	0.22803085443215562	0.25821942780266455
0.0238	0.1463469455648917	0.17181022955171155	0.19892296252956956	0.22713881925290236	0.2557810431009249
0.0239	0.15094149955263053	0.1748086968556337	0.19964692313409763	0.22485752116413552	0.24974535929350264
0.024	0.14870825857087455	0.17337570128746863	0.19932476047176684	0.22597174963370711	0.252619530036183
0.0241	0.15021918727062297	0.1743650024714758	0.19956656215187774	0.2252219815103852	0.25062726659563833
0.0242	0.15121209998588905	0.17501485462658148	0.19972502673582504	0.2247290800171372	0.24931893863456714
0.0243	0.15104619163807942	0.17491905331093427	0.19971391826956852	0.22481403590392565	0.24950680087749216
0.0244	0.15550483972020454	0.177763608258873	0.2003366217127184	0.22258524749521053	0.24380968281299348
0.0245	0.15767908266025188	0.17913378746571357	0.2006199603031505	0.22149502701380178	0.24107214255708226
0.0246	0.15503013638555646	0.17748662304892296	0.20030094480842273	0.2228272207445042	0.24435507501259374
0.0247	0.15385703132353645	0.17675615384653573	0.20015861058345147	0.22341717331088054	0.24581103093559578
0.0248	0.15522346372428716	0.17763012558090252	0.20035172312204585	0.22273411849106114	0.24406056908170323
0.0249	0.15103952853083413	0.17497938713713618	0.1997905918942726	0.22483040800116552	0.24936008443659155
0.025	0.15462482952686452	0.1772744319242079	0.20029933604038183	0.2230383049201642	0.24476309758838163
0.0251	0.1559060264619136	0.17809176223678283	0.20047765083086747	0.22239719378038747	0.24312736669004867
0.0252	0.15556568152019856	0.17788891284295513	0.20044712755441715	0.22257001976717602	0.24352825831525315
0.0253	0.16321432658793983	0.18261730374580817	0.20133353201739188	0.21871614161955852	0.23411869602930177
0.0254	0.15824870601046656	0.17958602414763836	0.20080295860390915	0.2212243269182241	0.24013798431976174
0.0255	0.15790515563552845	0.17938369134323454	0.20077492522537033	0.22139910381732442	0.24053712397854232
0.0256	0.15948264287719277	0.18037101313415987	0.20097155883959147	0.22060583399356287	0.23856895115549298
0.0257	0.15400219145165933	0.17695658494507224	0.2003068298507703	0.22336441686766292	0.2453699768848352
0.0258	0.15278403128678555	0.17619324848635198	0.2001540713827152	0.2239770202315914	0.24689162861255598
0.0259	0.15138202794924815	0.175307168039592	0.19996940921030434	0.22468081324964273	0.24866058155121284
0.026	0.15371947599935262	0.1768098588615266	0.20030752273840763	0.22351220488250365	0.24565093751820943
0.0261	0.15330573775642564	0.17655788125388594	0.20026436325492938	0.2237216976616481	0.24615032007311088
0.0262	0.15676694991764537	0.17875087514186488	0.2007263453446195	0.22198473497986798	0.24177109461600224
0.0263	0.15451749988247473	0.17734782801213927	0.20045240640892364	0.22311762241689395	0.24456464327956828
0.0264	0.15521168619636716	0.1777967517035837	0.20055573827304865	0.22277078111500617	0.24366504271199418
0.0265	0.15372001437361613	0.17686441412781848	0.20037200057700968	0.22352193067239182	0.24552164024916398
0.0266	0.15009219297375076	0.17455171862221525	0.19987172129696204	0.2253407696685847	0.25014359743848713
0.0267	0.14876221014767038	0.1737000097949216	0.1996838434795271	0.22600699197680843	0.2518469446010725
0.0268	0.148170595022222	0.17332521623288383	0.1996052712140623	0.2263042921541088	0.25259462537672306
0.0269	0.14834210195855405	0.1734477984089215	0.19964495980531666	0.2262210976028344	0.25234404222437334
0.027	0.1497735060235984	0.1743885642903176	0.19987610149832688	0.22550885502034979	0.25045297316740733
0.0271	0.14746486497807587	0.17289590025503265	0.19953328894876177	0.2266629595699046	0.2534429862482251
0.0272	0.14357341101714577	0.1703326131692683	0.19889817314499159	0.22859828789933664	0.2585975147692577
0.0273	0.14215465074904318	0.16939213023562052	0.1986594583229147	0.22930267685299166	0.26049108383943
0.0274	0.1397694124787089	0.1677882519854483	0.1982300479946414	0.23048143496141396	0.2637308525797875
0.0275	0.1426871791840457	0.1697710148434328	0.19878120997884982	0.2290447320328876	0.2597158639607841
0.0276	0.14418316670186104	0.17078164683552732	0.199056192780758	0.22830638022972732	0.2576726134521262
0.0277	0.14782578487197032	0.17319625040240105	0.19966838379813656	0.2264970993686371	0.252812481558855
0.0278	0.14418379441764706	0.17080325919131098	0.19908248247625224	0.22831115592791318	0.25761930798687654
0.0279	0.14439262935053726	0.170952883440967	0.1991313753076407	0.22821007482481323	0.2573130370760418
0.028	0.14103609849166435	0.16871106507403377	0.19854701960722415	0.22987391946198082	0.26183189736509693
0.0281	0.14346602440889994	0.1703560611622191	0.19899735597888182	0.22867474934298615	0.25850580910701304
0.0282	0.14427999072743788	0.17090971825784873	0.19915135541112108	0.2282735698598056	0.2573853657437868
0.0283	0.14410337550142222	0.17080266624549095	0.19913411099933892	0.22836376539503028	0.2575960818587177
0.0284	0.1420516252626354	0.16943872248931993	0.1987853238996542	0.22938296138082792	0.26034136696756244
0.0285	0.14207718773224567	0.1694664762408503	0.1988030762986643	0.22937297946882415	0.26028028025941546
0.0286	0.14155717948479268	0.1691263978965012	0.1987217568921446	0.229632819027411	0.26096184669915057
0.0287	0.14152731249182457	0.16911675802069503	0.1987294432930679	0.22965027712976196	0.2609762090646506
0.0288	0.14117521101244507	0.1688892985393563	0.1986779503566225	0.22982700774846038	0.26143053234311575
0.0289	0.1437255873151014	0.17061417367782167	0.1991474001265394	0.22856656094885838	0.2579462779316791
0.029	0.14311744774053464	0.17021795370941584	0.199054194208755	0.22887085156843878	0.2587395527728557
0.0291	0.14370591131480825	0.17062220842899592	0.19917018916438112	0.22858143980827755	0.2579202512835372
0.0292	0.1441014489734309	0.17089676853148317	0.19925162459661747	0.22838754108976297	0.2573626168087054
0.0293	0.14278377098535439	0.17002590375498716	0.1990345722215355	0.2290441115007642	0.2591116415373587
0.0294	0.14414505063710653	0.17094703807567566	0.19928530484635187	0.2283709296983415	0.25725167674252447
0.0295	0.14507563928913622	0.1715765630314487	0.19945638827589002	0.22791056257967457	0.25598084682385047
0.0296	0.14582350052470477	0.1720825100570367	0.19959383693019062	0.22754049771996188	0.254959654768106
0.0297	0.14484437470924408	0.17144426582857938	0.19944361767507204	0.22803062115196193	0.2562371206351426
0.0298	0.14320640158203707	0.1703621433376385	0.19917474634904075	0.22884739041097749	0.2584093183203061
0.0299	0.14527434225588767	0.17175087858979923	0.1995419432669558	0.227821447937447	0.2556113879499103
0.03	0.14270118931579176	0.17004440382550706	0.1991117739151854	0.22910332166242875	0.25903931128108704
0.0301	0.1377500455234913	0.16668743991502014	0.1981930926944667	0.23155206878836604	0.2658173530786559
0.0302	0.14200610963239663	0.16959782276403151	0.1990135718550781	0.22945329310030727	0.25992920264818653
0.0303	0.14397782081841642	0.17093090210859943	0.1993744114556371	0.2284767945443699	0.25724007107297714
0.0304	0.14552404939933342	0.17196953636776513	0.1996488352869234	0.2277091869801006	0.25514839196587735
0.0305	0.1458286069049245	0.17218173689188299	0.19971221078285942	0.2275596889235481	0.2547177564967851
0.0306	0.14122542597320456	0.16911264599550993	0.19892397070953638	0.22985078849879736	0.2608871688229517
0.0307	0.1411376684997328	0.16906375679092359	0.19892098510165038	0.22989694330906196	0.2609806462986313
0.0308	0.14293175548302392	0.1702837471074724	0.1992575768771996	0.2290095887435806	0.25851733178872344
0.0309	0.1415513397730093	0.1693646589504239	0.19902307935870223	0.2296973226451126	0.2603635992727519
0.031	0.1436871344006349	0.17081090240641605	0.19941590727061762	0.22863910871737889	0.2574469472049526
0.0311	0.14191052219522596	0.1696282695624293	0.1991145696908523	0.2295244850357879	0.2598221535157046
0.0312	0.14075907473780605	0.1688596996011303	0.19891679891947353	0.2300979510912012	0.26136647565038884
0.0313	0.13777317982534262	0.16682846940053106	0.1983563714366331	0.23157552187294392	0.2654664574645492
0.0314	0.13885689974063412	0.16758354626932	0.19858226549020955	0.23104401250661555	0.2639332759932208
0.0315	0.13138414095339432	0.16237454579436267	0.1970211236377117	0.23470777305792123	0.27451241655661013
0.0316	0.13002848287675278	0.1614162933219226	0.19672101205447132	0.23536866004253673	0.2764655517043166
0.0317	0.12950900760370532	0.1610535599889291	0.19661192433155328	0.23562347126695724	0.2772020368088551
0.0318	0.1294023655892127	0.1609870510487722	0.19659999924017613	0.23567847315223756	0.2773321109696015
0.0319	0.13094989520992323	0.16210594886277002	0.19697506547270383	0.23493193618148897	0.2750371542731139
0.032	0.13317389415644218	0.1636942693606403	0.1974881411761354	0.233852349754941	0.27179134555184115
0.0321	0.1335799575098991	0.16399077019703298	0.19759017505538878	0.23365717533706867	0.27118192190061047
0.0322	0.13565610336519898	0.16545524555592975	0.19804516532572314	0.23264324731675134	0.2682002384363967
0.0323	0.13446308000297444	0.16463184508340584	0.19780706732419798	0.23323135262906783	0.26986665496035395
0.0324	0.1362873964625407	0.16591514335205332	0.19820207295147682	0.23233904098165117	0.26725634625227795
0.0325	0.1352699742368607	0.16521702632793694	0.19800433362560263	0.2328418763379936	0.26866678947160616
0.0326	0.13277667470553242	0.1634754068733573	0.19748050659581914	0.2340653917789403	0.27220202004635075
0.0327	0.1339360826676331	0.16430318655287562	0.19774714082702582	0.23350182115615592	0.27051176879630945
0.0328	0.13155405087539482	0.1626285827861302	0.19723320322404117	0.23466789498650426	0.2739162681279295
0.0329	0.1327676947688836	0.16349989916499294	0.19751847719543467	0.23407936639835691	0.2721345624723318
0.033	0.1291090967670039	0.1608979231700133	0.19669071773930769	0.23586153632478002	0.277440725998895
0.0331	0.12771652241014933	0.15990073333121255	0.19636691793670877	0.23653787416252872	0.27947795215940047
0.0332	0.1255734828244538	0.15834630500850494	0.19584256611513146	0.2375720865342097	0.2826655595177001
0.0333	0.12745891680211524	0.15973381889676996	0.1963303116756743	0.23666915866227853	0.2798077939631618
0.0334	0.12780781614417197	0.1599973714839538	0.19642953002348126	0.23650438810122046	0.27926089424717254
0.0335	0.1246460230052979	0.15769384996214297	0.19564297047077983	0.23802737219382816	0.283989784367951
0.0336	0.1261651683856106	0.15882029930541278	0.19604707938246896	0.23730264096703696	0.2816648119594707
0.0337	0.13074726224774622	0.16214519711418243	0.1971687433585549	0.23509020912529377	0.2748485881542227
0.0338	0.13516783731796483	0.1652803216895255	0.19815548317336354	0.23293148716023776	0.2684648706589083
0.0339	0.1419943957590773	0.16998031441289138	0.19949769357008623	0.22955616280068813	0.25897143345725687
0.034	0.14674776001746317	0.17316205164883886	0.20031822230284385	0.22718240090699	0.2525895651238642
0.0341	0.14825578259825306	0.17416309471622765	0.20056806446970218	0.22642719826316662	0.25058585995265054
0.0342	0.14639768662378388	0.17295244213367206	0.20028803627090974	0.22736266094132815	0.25299917403030625
0.0343	0.1479342069091284	0.17397397833686742	0.20054436942199158	0.22659334080199126	0.25095410453002126
0.0344	0.14796460852341686	0.17400462234048428	0.20056210468527466	0.22658029036861224	0.250888374082212
0.0345	0.14846173394761394	0.174340705644201	0.2006517232478764	0.22633244339771316	0.25021339376259555
0.0346	0.14763668359196755	0.17381099115869178	0.20053707728390396	0.2267496449302055	0.2512656030352312
0.0347	0.14813720539623773	0.17414985312705553	0.20062785662690893	0.22650015850755248	0.2505849263422454
0.0348	0.14865499622334513	0.17449919687058263	0.2007202442268401	0.22624174561651492	0.24988381706271717
0.0349	0.1483006746183822	0.1742783112038053	0.20067905500942304	0.2264223220104392	0.25031963715795014
0.035	0.15151264539026127	0.1763738791854277	0.20116517862851782	0.22480424190076462	0.2461440548950286
0.0351	0.14925244550510702	0.1749210870823464	0.2008494746360356	0.22594724638101418	0.24902974639549671
0.0352	0.146957475029309	0.17342857153006858	0.2005081819315563	0.22710465594091667	0.2520011155681494
0.0353	0.14745225725917274	0.17376484766450032	0.20059937492658983	0.2268581466140782	0.2513253735356589
0.0354	0.14576247271571302	0.17266024594502977	0.20034144518985053	0.2277094573433914	0.25352637880601536
0.0355	0.14765881460163024	0.17392196215467473	0.20065776023675566	0.22675871084362673	0.25100275216331264
0.0356	0.14853639658618067	0.17450763289929574	0.20080620218642475	0.22631897557779648	0.24983079275030232
0.0357	0.14854901611690638	0.17452662377558448	0.20082113272363436	0.2263147994699697	0.24978842791390507
0.0358	0.14885778121910698	0.17473905619118985	0.20088102397302596	0.2261613172024952	0.24936082141418192
0.0359	0.1504133165307213	0.1757612060599936	0.2011244689721864	0.22537822104407457	0.24732278739302402
0.036	0.1519026398432294	0.17673301586556736	0.20134918295962423	0.22462695536368546	0.24538820596789349
0.0361	0.15264034346204844	0.17721723323187596	0.20146381391520607	0.2242552570890289	0.2444233523018406
0.0362	0.15067858257748784	0.1759652884669774	0.20120169433285154	0.22525031637119772	0.24690411825148548
0.0363	0.1548039944309552	0.17861741953003113	0.20177589084816283	0.22316112921239686	0.24164156597845388
0.0364	0.1542739067487382	0.1782919632383812	0.20172026841006663	0.22343221351626286	0.24228164808655123
0.0365	0.1544054418833529	0.1783864034316271	0.2017502321017261	0.22336724271048308	0.2420906798728108
0.0366	0.15179271296267602	0.17672729305715182	0.20141144278939388	0.22469451364775092	0.2453740375430274
0.0367	0.15075629918136732	0.1760695593487642	0.20127765587994673	0.22522123389930263	0.24667525169061913
0.0368	0.15792314606040544	0.18063349068940027	0.20222176991793214	0.2215821055356357	0.23763948779662633
0.0369	0.15596490469266922	0.17941651259614994	0.20199924619176207	0.22258141448916477	0.240037922030254
0.037	0.1555117411724423	0.1791415515278916	0.20195562598826333	0.22281378606787786	0.2405772952435248
0.0371	0.15382088732315005	0.17807995760280051	0.20175110335061833	0.22367525286978915	0.2426727988536419
0.0372	0.15468566176845058	0.17864052440443257	0.20187647833161793	0.22323755886712596	0.24155977662837297
0.0373	0.1521014507777515	0.17700163504660202	0.20154483630146416	0.22455180441110384	0.24480027346307848
0.0374	0.15318047455312533	0.17770396106011538	0.20170466762231573	0.2240061439685322	0.24340475279591126
0.0375	0.14815809764906498	0.1744640511789268	0.20099549381825552	0.2265512679788935	0.24983108937485923
0.0376	0.1471125088658163	0.17378761674723778	0.20084569501639762	0.227080949557396	0.2511732298131522
0.0377	0.1420028443873045	0.1703874546759382	0.19999877125785648	0.2296498574579632	0.25796107222093767
0.0378	0.14377509259151947	0.17159109230657466	0.2003224524582666	0.22876433869445553	0.25554702394918377
0.0379	0.14853968010202104	0.17475691504764593	0.20110586096441652	0.22636723112580914	0.24923031276010735
0.038	0.14699458878312616	0.17375272186654203	0.2008792251800637	0.22714938824360617	0.25122407592666207
0.0381	0.1446867645990318	0.1722326115226228	0.20051634204270638	0.22831369623779488	0.25425058559784414
0.0382	0.14466889480286535	0.17223133455552603	0.20052643881944654	0.2283250633757166	0.25424826844644544
0.0383	0.14837107059960256	0.1746895266152415	0.20113221803456224	0.22646107019121822	0.24934611455937558
0.0384	0.1504781776263	0.17607312540413902	0.20145795780396827	0.22539671625277577	0.2465940229128169
0.0385	0.1483949123422177	0.17472663468578753	0.2011618786000738	0.2264533360343476	0.24926323833757347
0.0386	0.1494811518671594	0.1754468917664025	0.20133814240569584	0.22590589922328758	0.24782791473745486
0.0387	0.14980365584005567	0.17566758427310492	0.20139869311456002	0.22574465132249502	0.24738541544978437
0.0388	0.14990418777685863	0.17574373782567998	0.20142641379962606	0.22569578603717902	0.24722987456065623
0.0389	0.15231611568807626	0.1773130413319455	0.20178117027215858	0.22447383605359078	0.24411583665422887
0.039	0.15311597791822068	0.17783660659917747	0.20190246145486185	0.2240690459321702	0.2430759080955698
0.0391	0.15715168181233555	0.1804033722854515	0.20242527441091104	0.22201345146302318	0.23800622002827873
0.0392	0.1521312417478432	0.17722678325932453	0.20179454989583193	0.22457357004773798	0.2442738550492623
0.0393	0.15316132456054024	0.17789822639173142	0.20194723998109915	0.2240515871723688	0.2429416218942603
0.0394	0.1521485359322262	0.17725959464122085	0.20182278329275502	0.22456863313338254	0.2442004530004154
0.0395	0.15492700702300863	0.17904449292240085	0.20220315853244938	0.22315572567551745	0.24066961584662364
0.0396	0.15266230436088837	0.1776112078646392	0.20191878272698885	0.2243111534259628	0.24349655162152087
0.0397	0.15760573655246438	0.1807535985961702	0.20255564332111486	0.2217911465708539	0.2372938749593967
0.0398	0.15583407589315898	0.1796511434261125	0.20235534078251763	0.2226980870833399	0.23946135281487096
0.0399	0.15601965940168422	0.17977918462207892	0.20239104053731458	0.22260502103810256	0.23920509440081975
0.04	0.15074832333574062	0.17642105311710912	0.2017041305935265	0.2252919301994798	0.24583456275414395
0.0401	0.15339314137803656	0.17813345291336571	0.2020813149792017	0.22394839818872328	0.24244369254067274
0.0402	0.15366579299360048	0.17831847419803648	0.20213023071971184	0.22381129413279952	0.24207420795585177
0.0403	0.1522693699996365	0.17743492046689374	0.20195569387038864	0.224524412377947	0.24381560328513419
0.0404	0.14898221408362816	0.17531526109223358	0.2014977254747532	0.226196405987803	0.248008393361582
0.0405	0.1502572913270104	0.17615666371057895	0.20169837077078206	0.2255513842504763	0.24633628994115225
0.0406	0.15055791665063673	0.17636253776406033	0.20175464458966855	0.22540066984125207	0.24592423115438242
0.0407	0.15663850316493697	0.1802565665595694	0.2025689094156247	0.22230212313378267	0.23823389772608633
0.0408	0.15862741700090313	0.18151227678183826	0.20281382115740176	0.2212854617251332	0.23576102333472368
0.0409	0.15769043987487671	0.18093840672234054	0.20271907523212443	0.22176700355557155	0.23688507461508662
0.041	0.1544886182174295	0.17892983788169198	0.2023401985254597	0.22340593105570258	0.24083541431971625
0.0411	0.1561089214653476	0.17996684646862407	0.20255598493444021	0.22257964367434008	0.238788603457248
0.0412	0.15100120429510547	0.17671457914963892	0.20189557778964065	0.2251871934132926	0.24520144535232247
0.0413	0.14635030008692812	0.1736801511045624	0.20120736861633118	0.2275488770610676	0.25121330313111073
0.0414	0.14566753601246268	0.17323774450740706	0.2011101804123865	0.2278963548171718	0.252088184250572
0.0415	0.15225357704767145	0.17755502034451623	0.2021086320143809	0.22455525513162397	0.24352751546180745
0.0416	0.1572278551428946	0.18072548072781197	0.20275445613561416	0.22201511761317874	0.23727709038050057
0.0417	0.15851884304609531	0.18154371692548332	0.20291648872065465	0.22135495145364983	0.23566599985411693
0.0418	0.15580555448717787	0.17985197177013854	0.20260862236326144	0.2227466065961383	0.23898724478328384
0.0419	0.15486094353724222	0.17926463860883693	0.20250347392848872	0.22323148324223566	0.24013946068319642
0.042	0.16068995141937154	0.18292278766318523	0.2031920388822476	0.2202446411913094	0.23295058084388612
0.0421	0.16100949091282452	0.18313073186001086	0.20323824523482034	0.22008178176923704	0.23253975022310733
0.0422	0.15551182649918704	0.17971000083851957	0.20262367490022254	0.22290368422618392	0.23925081353588695
0.0423	0.15694392179928002	0.1806240518011636	0.20281050355797614	0.2221718800633319	0.2374496427782483
0.0424	0.1583455787746738	0.18151272206660807	0.20298626267897762	0.22145458438528115	0.23570085209445937
0.0425	0.15281741689065081	0.17802584638862257	0.20231420649018975	0.22428633623332678	0.2425561939972101
0.0426	0.15255015460048504	0.1778651349674373	0.20229110304374148	0.2244246315688624	0.24286897581947384
0.0427	0.15284326805983567	0.17806417957790927	0.20234350066916362	0.22427682730928325	0.24247222438380825
0.0428	0.15151639237212153	0.17722095791021497	0.2021750934849111	0.22495587509437892	0.2441316811383735
0.0429	0.1510745991786905	0.1769461442279988	0.2021261654032915	0.22518307789856878	0.24467001329145038
0.043	0.1523170506133548	0.1777587399676197	0.20231116518095207	0.2245510997073347	0.24306194453073882
0.0431	0.1487504715673439	0.17545444324021012	0.20181409901859254	0.2263704576384746	0.2476105285353788
0.0432	0.14676671897643734	0.17415933969166378	0.20152166023086646	0.2273801111599169	0.2501721699411155
0.0433	0.14451788979329272	0.17267372033739434	0.20116912461119396	0.2285213869297781	0.25311787832834093
0.0434	0.14471297211113063	0.1728148652453573	0.20121476338330088	0.22842503436281478	0.25283236489739636
0.0435	0.14199447785711142	0.170995452715419	0.2007601193280759	0.2298000434506635	0.25644990664873024
0.0436	0.14121452067037835	0.17047628192771988	0.2006333003568036	0.23019533235260603	0.2574805646924922
0.0437	0.14040080734772742	0.16993189621081167	0.20049766162046656	0.23060718263638869	0.2585624521846057
0.0438	0.1379644086516233	0.16826692993486436	0.20004801859834195	0.23183207021647803	0.2618885725986924
0.0439	0.13636634734038486	0.1671670061505185	0.19974336571650683	0.23263368742283413	0.26408959336975557
0.044	0.1328042570126204	0.1646692862171655	0.19900606749339242	0.23440838402574118	0.2691120052510805
0.0441	0.13121805172486645	0.1635478095694724	0.19866604820133194	0.23519622594931716	0.2713718645550121
0.0442	0.13532903691357068	0.16647256192705043	0.19957069778185924	0.23315961474548827	0.2654680886320314
0.0443	0.13826179076174858	0.16852498287665219	0.20017208488755703	0.23169669571012372	0.2613444457639185
0.0444	0.13525523042400683	0.16644157195962733	0.19958197777652883	0.23320218114174684	0.2655190386980902
0.0445	0.13599359543532616	0.16696920847953026	0.199747227467158	0.23283677245954912	0.2644531961584365
0.0446	0.13499742421829064	0.16628130018892118	0.199554923099495	0.233336450156708	0.26582990233658516
0.0447	0.13650459865330647	0.1673469035671142	0.19987747337262107	0.23258719026011657	0.26368383414684166
0.0448	0.13402184137345066	0.16561466012716122	0.19937578591312313	0.23382798358066395	0.26715972900560103
0.0449	0.13518037412887765	0.16644100720468577	0.1996329066248987	0.23325396162854398	0.265491750412994
0.045	0.1319426233828884	0.1641586291071041	0.19894915015963174	0.2348660424485085	0.2700835549018672
0.0451	0.13377471689293222	0.1654710460004378	0.19936293558030874	0.23395981195295645	0.2674314895733647
0.0452	0.13100954142183202	0.16351129006283424	0.198765802171329	0.235334006503201	0.27137935984080375
0.0453	0.12987703117532998	0.16270649178582683	0.19851858814355466	0.2358963618323326	0.2730015270629559
0.0454	0.13200053032836867	0.1642411750217589	0.19901547398372404	0.23484973885603377	0.26989308181011457
0.0455	0.12944398473751195	0.16241400555356802	0.19844409561210458	0.23611630956492508	0.2735816045318903
0.0456	0.13150985508883917	0.16391097905712423	0.19893241565027034	0.235099028808029	0.2705477213957373
0.0457	0.1330333705603127	0.1650076306505787	0.1992828359521421	0.23434635044652619	0.26832981239044024
0.0458	0.13120677972776246	0.1637144120012054	0.19889077856424275	0.2352553356461525	0.27093269406063686
0.0459	0.13192181919922805	0.16423646636505057	0.19906472965730312	0.23490421506297093	0.2698727697154473
0.046	0.13360313249151085	0.1654427796176027	0.19944604410404881	0.2340720004796287	0.2674360433072089
0.0461	0.13447370508596948	0.16606839178078978	0.19964465454070318	0.23364123361602507	0.26617201497651244
0.0462	0.1361798963916709	0.167276690807642	0.20001088016706664	0.23279174584531118	0.2637407867883093
0.0463	0.13506864621797038	0.16650807024630326	0.19979584762673402	0.23335013599087284	0.2652772999181195
0.0464	0.13350647837880636	0.16541570725140856	0.1994785708227631	0.2341320382593394	0.26746720528768264
0.0465	0.13331435674877704	0.1652898182911783	0.1994504613109172	0.23423066435396397	0.2677146992951634
0.0466	0.13373372287578003	0.16559739148880953	0.19955401794427813	0.23402480390945735	0.267090063781675
0.0467	0.13300337099725884	0.16508967440916197	0.199409694491885	0.23439142519897993	0.2681058349027142
0.0468	0.12911624372952735	0.16230945739208646	0.19854114832056052	0.23632028057795992	0.27371286997986577
0.0469	0.12620565608348566	0.16019294500354603	0.19784559220659906	0.23775398198963646	0.27800182471673274
0.047	0.1276961395337046	0.16129621541154987	0.19822739773818765	0.2370261569150398	0.275754090401518
0.0471	0.12493561340868047	0.15927494016501895	0.19754971472612742	0.23838181508190542	0.2798579166182677
0.0472	0.12610341413106646	0.16014800629101159	0.19786029546688344	0.2378144258269464	0.27807385828409203
0.0473	0.126731298143014	0.1606199710658579	0.19803059602904716	0.23751012995928772	0.27710800480279324
0.0474	0.12306642430726168	0.1579127235146167	0.19709990862326565	0.23930263437305457	0.2826183091818014
0.0475	0.12417852294623866	0.15875288555093423	0.1974072914731589	0.23876528066609326	0.28089601936357494
0.0476	0.12632821109131043	0.16035403327030984	0.19797051801085308	0.23771809478653022	0.2776291428409965
0.0477	0.13079715726337068	0.16361549734185687	0.19905189867709885	0.23551792600563318	0.27101752071204044
0.0478	0.13391855513213022	0.16585258999928335	0.1997534013619899	0.23396803654635162	0.2665074169602449
0.0479	0.13340290400695942	0.16549754191056887	0.19965624551251251	0.23422828618726554	0.2672150223826937
0.048	0.13481646076550627	0.16650734928347863	0.1999694476337113	0.23352514012640135	0.2651816021909025
0.0481	0.13433607045930288	0.16617888705636413	0.19988190156453503	0.23376824663504983	0.26583489428474805
0.0482	0.1373854268062986	0.16832621254842278	0.20051733446838976	0.23224222348078916	0.2615288026960996
0.0483	0.139477574483828	0.16978371134458334	0.20093306640618483	0.23119080343926923	0.2586148443261346
0.0484	0.1377958031279711	0.16863222951297538	0.20062432685867673	0.23204115706053827	0.2609064834398385
0.0485	0.1341766061040372	0.1661077322815543	0.19990146699571137	0.23385959784861546	0.26595459677008154
0.0486	0.13227572870281223	0.16476761907414475	0.19950386830938446	0.23481104816462042	0.26864173574903816
0.0487	0.12945747912180203	0.1627510483118671	0.1988762218824095	0.2362132988635593	0.27270195182036205
0.0488	0.12577407913795122	0.1600669444417801	0.1979927313097118	0.2380312200553603	0.2781350250551966
0.0489	0.12341901372172426	0.1583269262490865	0.19739640515766524	0.2391858304341473	0.2816718244373767
0.049	0.1259773307220848	0.16023721391590995	0.1980709498983141	0.23793843436325504	0.27777607110043606
0.0491	0.1257536119059423	0.1600821695113253	0.198027970835264	0.23805164968361747	0.2780845980638509
0.0492	0.12474030124229392	0.15934172287088935	0.19778255236316916	0.238551523203992	0.2795839003196556
0.0493	0.12557332651680347	0.15996914619776975	0.19800924557585342	0.23814700597535574	0.2783012757342175
0.0494	0.12485834578699279	0.15944953450534405	0.19783995989119987	0.2385008084899744	0.2793513513264889
0.0495	0.12813597363391027	0.16187190962311415	0.19866970823364088	0.23689263822346268	0.274429770285872
0.0496	0.13089105092293382	0.1638782905051534	0.19932754060013277	0.23553074432249888	0.2703723736492812
0.0497	0.12923017288302666	0.16268855225025955	0.19895696286354025	0.2363580346357278	0.27276627736744574
0.0498	0.1350560508439689	0.16686336029512955	0.20025882755642413	0.23345656895822858	0.2643651923462488
0.0499	0.13779702651436104	0.16879041699018724	0.2008233176680253	0.232080633005864	0.26050860582156243
0.05	0.1384368344843986	0.16924445593085907	0.2009603228025281	0.231760418203056	0.2595979685791583
0.0501	0.14228900274001552	0.17189517793162548	0.20168044733512255	0.22981143881472652	0.25432393317851
0.0502	0.1408039766928257	0.1708940848616086	0.2014287932269474	0.23056770716680816	0.25630543805181005
0.0503	0.1430801049864029	0.17245228736902873	0.2018439535493367	0.22941383524507838	0.25320981885015337
0.0504	0.1436189630097291	0.17282671855897572	0.201949007847318	0.22914179236198462	0.2524635182219925
0.0505	0.1442100337464376	0.1732352864025514	0.20206153446408684	0.2288428476834811	0.2516502977034431
0.0506	0.14478749732924323	0.17363357429078072	0.20217033186907152	0.22855052179291374	0.2508580747179909
0.0507	0.1461376089599905	0.1745461215265433	0.20240169704587774	0.22786301352594227	0.24905155894164607
0.0508	0.14634892968568253	0.17469745653882235	0.20244824688956756	0.2277570691164435	0.24874829776948404
0.0509	0.14786760212634312	0.1757142972244039	0.20269649663363698	0.22698149813028645	0.24674010588532957
0.051	0.14741352121231494	0.17542504594053066	0.20264020534957516	0.2272162427136841	0.2473049847838953
0.0511	0.1423894150344575	0.17206956018424913	0.2018295708352418	0.22978408726928712	0.2539273666767644
0.0512	0.14209716866926977	0.17188171074875142	0.20179155271911453	0.2299351507877554	0.25429441707510897
0.0513	0.14163729168196268	0.1715793969848914	0.2017234551258346	0.23017141987344925	0.2548884363338621
0.0514	0.14450604808132028	0.17353027706879426	0.20222875118290373	0.22871199573023007	0.2510229279367516
0.0515	0.14214868789027618	0.17194858413708572	0.20184008614213153	0.2299160616298815	0.254146580200625
0.0516	0.14360557054565787	0.17294561187361002	0.20210429533751972	0.2291760745433418	0.2521684476998705
0.0517	0.14530343852983615	0.17409670802742902	0.20239865810861996	0.22831113903731662	0.24989005629679842
0.0518	0.14423279735840014	0.1733893997667732	0.20223584228006042	0.2288604678926971	0.2512814927020692
0.0519	0.14420701322879328	0.17338273918542613	0.20224466412375716	0.22887587590103733	0.25128970756098606
0.052	0.1416263745348905	0.17164621131862395	0.20181372872915634	0.23019378394458936	0.2547199014727398
0.0521	0.1384826154692796	0.16949696770974262	0.20124712082697893	0.23179202271206417	0.25898127328193465
0.0522	0.139329299900653	0.17009262583596563	0.20142076891814173	0.23136557813379965	0.25779172721144006
0.0523	0.13955678626724033	0.1702599597417133	0.20147654371084167	0.23125272384636908	0.25745398643383566
0.0524	0.13477272150697236	0.16693426706698147	0.20054602412244127	0.2336725422217227	0.26407444508188216
0.0525	0.1330425550443939	0.1657177235108063	0.20019216305251875	0.23454431835728837	0.26650324003499265
0.0526	0.13193901373703434	0.16493972526511888	0.1999639458331928	0.23509994458903472	0.26805737057561924
0.0527	0.1291702876379096	0.1629520727570943	0.1993453985087653	0.2364839143300476	0.2720483267661831
0.0528	0.13040277839321243	0.1638552885540454	0.19964471201657227	0.23587335800101727	0.27022386303515256
0.0529	0.12849697237002242	0.1624822682230962	0.19921289526262229	0.23682487550942538	0.2729829886348337
0.053	0.12550072846479135	0.16028964266616227	0.19848959109759548	0.23831044391768907	0.2774095938537617
0.0531	0.12204489660725033	0.15771556899477354	0.19759558599221705	0.24000906163591998	0.28263488676983906
0.0532	0.12370125582874128	0.15897008154852324	0.19805193047115516	0.2392021932978872	0.28007453885369327
0.0533	0.12430110007908052	0.15942818550676932	0.19822220147062888	0.23891122092000436	0.27913729202351695
0.0534	0.1223869545114402	0.15800350267721378	0.19772884445082667	0.23985295250130537	0.28202774585921414
0.0535	0.12379118476453459	0.1590675314208221	0.1981160936314092	0.239168711650021	0.27985647853321316
0.0536	0.12449096626986189	0.15959997211955682	0.1983119311318106	0.23882838141362933	0.27876874906514143
0.0537	0.1225511788296027	0.15815723480989025	0.1978136965681188	0.23978354664886803	0.2816943431435202
0.0538	0.12337709728218925	0.15878768185935327	0.1980475436090181	0.2393825579776735	0.2804051192717658
0.0539	0.12770617209382656	0.16200617360432298	0.1991573319262742	0.23724992948168833	0.27388039289388794
0.054	0.12676401602205734	0.16132425098880676	0.19894042846592933	0.23772024235435082	0.27525106216885586
0.0541	0.12716951847088667	0.1616327332900999	0.1990535821003239	0.23752267061431412	0.27462149552437537
0.0542	0.12960871642380012	0.1634241880885252	0.1996491743665484	0.23631307813617114	0.27100484298495503
0.0543	0.13270235210313341	0.16566149588657736	0.20035872478093014	0.23476787092600873	0.2665095563033504
0.0544	0.13091821592588912	0.16439179067705764	0.19997631548821726	0.23566516242776056	0.2690485154810754
0.0545	0.13652972782780573	0.1683888696318976	0.2011836084034064	0.23284389721680854	0.26105389692008174
0.0546	0.140454669476441	0.17112037889734083	0.20194588358146076	0.23085325245669744	0.2556258155880599
0.0547	0.14042890655532733	0.17111327974038126	0.20195439260331424	0.2308688176621945	0.2556346034387826
0.0548	0.1371755800053254	0.16887184168377156	0.20135143420242807	0.2325247938905889	0.2600763502178862
0.0549	0.13393461589053238	0.16660105381067417	0.20070323423794192	0.2341653959117936	0.264595700149058
0.055	0.13707123457634124	0.1688199633522151	0.20135743220919472	0.23258297014513596	0.260168399717113
0.0551	0.13748552363407132	0.16911951322920724	0.20145197029442174	0.23237551767069778	0.25956747517160195
0.0552	0.1402579831574917	0.17104879862584377	0.2019892164476275	0.23096813013828316	0.25573587163075395
0.0553	0.1378875690073901	0.16942047023539872	0.20155660499563888	0.23217666574625143	0.25895869001532085
0.0554	0.1420013585463111	0.17226276481157377	0.20232771523607393	0.23008292577793443	0.25332523562810677
0.0555	0.1421935022977807	0.1724042157576849	0.2023744714677	0.22998700087954285	0.2530408095972915
0.0556	0.13907065310331584	0.1702725871999702	0.20182193141579152	0.23158283350054273	0.2572519947803797
0.0557	0.13922652729778506	0.1703908825636253	0.2018644126823559	0.23150598395748462	0.25701219349874915
0.0558	0.13546360638990781	0.1677760097551774	0.20114109205975086	0.2334186004616903	0.2622006913334737
0.0559	0.1373887896588227	0.16913606622204236	0.2015392018147818	0.23244554323233788	0.25949039907201527
0.056	0.13667657106642617	0.1686488147978402	0.20141210072188537	0.23280959309257807	0.26045292032127026
0.0561	0.1355632420195546	0.16787752268365796	0.20120134066829443	0.23337638143984457	0.26198151318864843
0.0562	0.1359708463660486	0.16817471889983523	0.20129732294763966	0.23317268157425522	0.2613844302122213
0.0563	0.13313571725006076	0.16617804777996636	0.20071959333691627	0.23460806067498302	0.2653585809580736
0.0564	0.13109869115834824	0.16472798068912314	0.20028485254456863	0.2356354059392541	0.2682530696687059
0.0565	0.1355556135901325	0.16791394082062852	0.20125300752713624	0.2333911488280516	0.2618862892340511
0.0566	0.12563033371399837	0.1607503408478986	0.1990079084615671	0.23836902063658277	0.2762423963399531
0.0567	0.1243419719133726	0.1598016653071028	0.19869208228695137	0.23900970263459576	0.27815457785797754
0.0568	0.12411110872733461	0.1596392540026369	0.19864566872703174	0.23912714943320745	0.2784768191097894
0.0569	0.12648337045294464	0.16141208967384915	0.19926165470307947	0.23795588346734298	0.27488700170278385
0.057	0.12592094739954263	0.1610063023413073	0.19913494488909284	0.23823841373828164	0.2756993916317756
0.0571	0.12719169706114236	0.1619545649353619	0.19946284086127283	0.2376102554918961	0.2737806416503269
0.0572	0.12554856399060813	0.16075049326743443	0.19906821378869233	0.2384298171656383	0.27620291178762674
0.0573	0.12469625129698272	0.16012661461298444	0.19886454146249374	0.2388553049410827	0.27745728768645644
0.0574	0.1208757267239699	0.15725933312304755	0.19785732549069696	0.24073886684158025	0.2832687478207053
0.0575	0.12035778951764589	0.15687471699597058	0.19772643997186454	0.24099585775796473	0.28404519575655435
0.0576	0.11931498591793531	0.15608686883403355	0.19744468534490603	0.24150839588426679	0.28564506401885825
0.0577	0.11844282368044236	0.15542609261971374	0.1972066143921995	0.24193650191585447	0.28698796739178994
0.0578	0.11847094223540032	0.15545766053277513	0.19722839961142222	0.24192670549650638	0.2869162921238959
0.0579	0.11884443196931438	0.15575513933438853	0.19735022958119686	0.2417489464722812	0.2863012526428191
0.058	0.11716676556864548	0.1544686908892448	0.1968715047246109	0.2425669488763978	0.28892608994110114
0.0581	0.11523015780880352	0.15296745318315974	0.19629667872144732	0.24350501123664423	0.29200069904994513
0.0582	0.11662864569910952	0.15407006670547002	0.19673743773808897	0.2428350958956953	0.28972875396163617
0.0583	0.1189803449789416	0.15589930862616638	0.19744381011131762	0.2416980939183319	0.2859784423652426
0.0584	0.11883930816433824	0.15580074897564966	0.19741675182946225	0.24177060518202353	0.28617258584852623
0.0585	0.11638354213790443	0.15390859572104457	0.1967043124428129	0.24296548745136798	0.29003806224687007
0.0586	0.11575566437703497	0.15342805115309924	0.1965267410111441	0.2432724354541392	0.2910171080045826
0.0587	0.11273893213992137	0.15105838868148852	0.19558917367798537	0.2447224484250857	0.295891057075519
0.0588	0.11448834457658191	0.1524527267390556	0.19616106756832624	0.2438900796956887	0.29300778142034745
0.0589	0.11429093553347844	0.15230688265338146	0.19611266269934288	0.24398892231845062	0.2933005967953466
0.059	0.11940075007101342	0.1562916784932774	0.1976594975989019	0.24151969446109264	0.2851283793757146
0.0591	0.12063657238857912	0.15724682442368418	0.19802155925785916	0.24091884134796068	0.2831762025819167
0.0592	0.12119368220277298	0.1576808964357538	0.1981894551500411	0.24064917162086158	0.2822867945905705
0.0593	0.11961211426398755	0.1564835961082025	0.19776047609141986	0.2414277627789956	0.2847160507573944
0.0594	0.11566025099761396	0.1534317814254611	0.19660665788328227	0.2433508178240187	0.2909504918696239
0.0595	0.11518494313158978	0.15306891838707798	0.19647381448711113	0.24358396909669372	0.2916883548975275
0.0596	0.11188084764517453	0.15046136417142789	0.1954318173381398	0.2451695752305674	0.29705639561469027
0.0597	0.10994165891873678	0.14891276895312705	0.1947947676723375	0.24609247266988	0.3002583317859186
0.0598	0.10772890804853347	0.1471238258433153	0.19403680849232802	0.24713576288065278	0.30397469473517047
0.0599	0.1091410676443138	0.14828371595717918	0.19454664727218102	0.24647851440624374	0.30155005472008234
0.06	0.1061127963959934	0.1458151655645227	0.19348055480983586	0.24789721400110715	0.30669426922854093
0.0601	0.10810304622332162	0.14745801674851183	0.194210722657512	0.24697465037445787	0.3032535639961967
0.0602	0.10718491974704461	0.14671621991264644	0.19389722623946512	0.24740819977060127	0.30479343433024253
0.0603	0.10840729637331768	0.14772519510095086	0.19434542546560712	0.24684126565958764	0.30268081740053665
0.0604	0.10949758203459353	0.14862058925220142	0.19473848474775857	0.24633320181198684	0.30081014215345964
0.0605	0.11271622040052241	0.15121478686378118	0.19582815384256808	0.24480992539377724	0.2954309134993511
0.0606	0.11349266620305141	0.1518412531928358	0.19609180776516263	0.2444425531458485	0.29413171969310153
0.0607	0.11294019586746042	0.1514123690998315	0.19592801077415634	0.24471132008132196	0.2950081041772299
0.0608	0.11277938534218201	0.15129415205686092	0.19588969153417896	0.24479246491924325	0.2952443061475348
0.0609	0.1157049743065571	0.15361386842422844	0.1968251134160582	0.24338974922652395	0.2904662946266322
0.061	0.11233840116097851	0.15096214817623096	0.19577365567502805	0.2450116801439151	0.29591411484384733
0.0611	0.11122013381256471	0.15007689337505994	0.19541831752422997	0.24554875100848922	0.2977359042796561
0.0612	0.109708442180039	0.1488679574859454	0.19492076098536978	0.24626951421131582	0.30023332513733003
0.0613	0.10770970737508348	0.14725066537243217	0.19423614001971118	0.24721405886347234	0.3035894283693007
0.0614	0.1087267193108488	0.1480902491178067	0.1946084361589164	0.24674131848815473	0.30183327692427325
0.0615	0.11245235668570734	0.15110147681039057	0.1958792993908548	0.24497855038016628	0.295588316732881
0.0616	0.11452568537714403	0.15275546833777318	0.19655540203014263	0.24398748707019535	0.292175957184745
0.0617	0.1112140458504611	0.15012985752678423	0.19549854183208754	0.2455777354319436	0.2975798193587236
0.0618	0.11333103820570092	0.15182973026384328	0.19620427130264737	0.24457033512158868	0.2940646251062198
0.0619	0.11117809694675561	0.15012027200225514	0.19551397230895945	0.24560353106445626	0.2975841276775736
0.062	0.11246754181994674	0.15116203977600032	0.1959527219432297	0.2449925475472716	0.2954251489135516
0.0621	0.11179495164714165	0.1506342427185763	0.19574600483409096	0.2453182103220556	0.29650659047813555
0.0622	0.11561778247102299	0.15367303622875925	0.19697588353076986	0.24348420354714534	0.2902490942223026
0.0623	0.11350671245802799	0.15201777108381706	0.19632888067193063	0.2445068526126809	0.2936397831735434
0.0624	0.11355881730977398	0.15206883117088751	0.19635919176953323	0.24448597155998048	0.2935271881898248
0.0625	0.11182496855987044	0.15069694564725952	0.19581071911433884	0.24532105386977396	0.29634631280875723
0.0626	0.1112750523561051	0.1502656591556347	0.1956422673943505	0.24558772002825757	0.2972293010656521
0.0627	0.10978971743064567	0.14907756831224311	0.1951545189892893	0.24629784030071616	0.2996803549671058
0.0628	0.11012284848628613	0.14935665126203404	0.19528192358256152	0.24614434720487174	0.2990942294642465
0.0629	0.10914185876048126	0.14857121915852867	0.19495888845197284	0.24661324889247332	0.30071478473654395
0.063	0.11276111497798735	0.15149305994548076	0.19618499687077096	0.24489421366914066	0.2946666145366203
0.0631	0.11508440677952142	0.15334227652680354	0.1969344405197031	0.2437787156173805	0.2908601605565913
0.0632	0.11312129016806015	0.15179918306836368	0.19632858165167838	0.24472967527691702	0.2940212698349808
0.0633	0.11255312554875826	0.1513563505448814	0.1961586264553028	0.24500663876980072	0.2949252586812568
0.0634	0.11284622923951344	0.15159969808238571	0.19626730698025316	0.24487019833085955	0.2944165673669882
0.0635	0.11304715226462335	0.15176936749468248	0.19634580656454828	0.24477786642119956	0.2940598072549463
0.0636	0.11259127553143677	0.15141588578556464	0.19621211473883535	0.24500100750278747	0.2947797164413758
0.0637	0.11300440517039537	0.1517547853326521	0.19635942726485242	0.2448067901407532	0.2940745920913468
0.0638	0.11112502642827694	0.1502608690696608	0.19575682948374704	0.24571120153300668	0.2971460734853084
0.0639	0.11294374644360071	0.15172592831296097	0.1963672645361161	0.24484432953157165	0.29411873117575055
0.064	0.11434549739522289	0.15284764525978428	0.1968270467656912	0.24417271905785984	0.29180709152144174
0.0641	0.11210024574937148	0.15107209046675074	0.19612046689021248	0.24525767313987668	0.29544952375378863
0.0642	0.11019678628801845	0.1495509443934361	0.195499234958305	0.24617085622801538	0.29858217813222504
0.0643	0.11206164384373475	0.15106057314638266	0.19613522825411067	0.2452846778549879	0.29545787690078396
0.0644	0.10970571361704595	0.14917259691500848	0.19535919536233115	0.2464130301697117	0.29934946393590267
0.0645	0.11184242800931259	0.15090439023805216	0.19609062604863622	0.24539825006204924	0.2957643056419499
0.0646	0.10985257829077312	0.14931081320957026	0.19543691717293582	0.24635210772970786	0.299047583597013
0.0647	0.11520533084039432	0.15359418902544536	0.19719050417742945	0.24378456883949629	0.29022540711723455
0.0648	0.11754816330924955	0.15543598677314263	0.19791147255022995	0.2426465016593945	0.28645787570798337
0.0649	0.1179014954218471	0.155720180140105	0.19802900988096794	0.2424772899083915	0.28587202464868855
0.065	0.11869070740833174	0.1563409309419391	0.19827212898393598	0.24209378871493628	0.2846024439508568
0.0651	0.11611757311372665	0.15434958819498837	0.19752436163292328	0.2433568222472606	0.2886516548111011
0.0652	0.11392821073212105	0.1526345639215248	0.1968597081636981	0.24442358904086336	0.29215392814179275
0.0653	0.11072131311593646	0.15008036791512946	0.19582743841263045	0.24596890044053912	0.29740198011576446
0.0654	0.10837648704909172	0.14818649354377092	0.19503557693011986	0.24708746997909764	0.3013139724979199
0.0655	0.10897316288464114	0.14868277409074918	0.195257662711253	0.24680948678695597	0.30027691352640073
0.0656	0.10915502787521676	0.14884038839561767	0.19533444917873527	0.2467276871310346	0.29994244741939563
0.0657	0.10699307101055637	0.14708031773651709	0.19458489733945933	0.24775325200395132	0.30358846190951577
0.0658	0.10721828837146484	0.14727515933525573	0.19467960786197855	0.2476519514210846	0.30317499301021633
0.0659	0.10759684931640327	0.1475957019900832	0.1948286690995139	0.2474782366948116	0.3025005428991881
0.066	0.11099969834653638	0.15037226761482667	0.19601683013890595	0.24586609133205095	0.2967451125676801
0.0661	0.11085714252877332	0.15026702865014527	0.1959828398028496	0.24593861468039857	0.2969543743378332
0.0662	0.11594671197484074	0.15432388344469858	0.1976227071875676	0.24348350219301915	0.2886231951998738
0.0663	0.11726119877110525	0.15536103918156455	0.1980311758508838	0.2428447258435204	0.286501860352926
0.0664	0.11890723959399256	0.15664722931773842	0.1985251191666513	0.2420396632840694	0.28388074863754836
0.0665	0.11770063432286433	0.15572265531848448	0.19818819889244568	0.2426368585368139	0.28575165292939164
0.0666	0.11833127219896371	0.15622176092839957	0.1983860741935433	0.2423307337336715	0.284730158945422
0.0667	0.11887486946932811	0.15665206284569083	0.19855668288838751	0.24206679774465686	0.2838495870519366
0.0668	0.11529249956283946	0.15386877060190773	0.19750445875159817	0.24382616996650958	0.2895081011171449
0.0669	0.11829091164517633	0.15622026592029423	0.1984152390047652	0.24236189194894103	0.2847116914808232
0.067	0.1166914767890359	0.15498572049275847	0.1979568621270387	0.24315083177376062	0.28721510881740625
0.0671	0.12074529364700062	0.15812924575931567	0.1991384750225451	0.24115659585009816	0.28083038972104046
0.0672	0.11992096648312732	0.15750750406762848	0.1989221000098591	0.24156859733431033	0.28208083210507484
0.0673	0.11910248548794164	0.15688742786463122	0.19870362202425726	0.24197680984261724	0.28332965478055255
0.0674	0.11743560574738152	0.15560560414672633	0.19823286809008006	0.24280134241413154	0.28592457960168055
0.0675	0.11903563053167872	0.1568557419727482	0.19871173754549235	0.2420172239559921	0.28337966599408865
0.0676	0.11852003185917619	0.1564671746479032	0.1985770443951094	0.24227531406527347	0.28416043503253763
0.0677	0.1183901038371741	0.15637650466846273	0.19855306188263136	0.24234310220436298	0.2843372274073688
0.0678	0.11812308594053947	0.1561794525599823	0.198489099463782	0.24247841233514633	0.2847299497005499
0.0679	0.11802761812488441	0.15611529408550873	0.19847489439600316	0.2425291959518156	0.28485299744178805
0.068	0.11729476881730526	0.15555526563175492	0.19827309027415554	0.24289345910595395	0.2859834161708303
0.0681	0.11713433431155866	0.1554400788651158	0.1982391623013674	0.24297609692769392	0.2862103275942642
0.0682	0.11918266591015961	0.15703888041512729	0.19884908777050198	0.24197045072426823	0.2829589151799428
0.0683	0.12198511211258052	0.15919481149622222	0.19964018903109096	0.24058249240099255	0.27859739495911384
0.0684	0.11700227002231896	0.15536668071107304	0.19824084367576955	0.2430524691104803	0.28633773648035804
0.0685	0.11340464279506089	0.15254059309884554	0.1971452613388447	0.24481248991284327	0.29209701285440554
0.0686	0.11602569256741531	0.1546220322980612	0.19797464250992705	0.24353912431634495	0.2878385083082515
0.0687	0.1153046982127415	0.15406490593788016	0.19776803180207964	0.24389568024944697	0.2889666837978516
0.0688	0.11420470921754622	0.15320540568841912	0.19743969924181948	0.24443601068308088	0.29071417516913434
0.0689	0.11263506815332641	0.151965612016468	0.1969527284951968	0.24520180391539367	0.293244787419615
0.069	0.11286531037729364	0.15215930601872726	0.1970408192568823	0.24509448403563433	0.29284008031146247
0.0691	0.11501956247283254	0.15387931550475684	0.19773479300274824	0.24405081070038215	0.28931551831928026
0.0692	0.1151480557664776	0.1539905134982202	0.1977881663927228	0.24399201906992185	0.28908124527265744
0.0693	0.11661104823004377	0.15514978456949322	0.19824685211711113	0.24327925029630676	0.2867130647870451
0.0694	0.11614905762098737	0.15479763957777928	0.1981213549267491	0.24350986305589362	0.28742208481859066
0.0695	0.1164926140288312	0.15507680293795412	0.1982386197386307	0.24334513562526391	0.28684682766932007
0.0696	0.11729167166824818	0.15571114242194473	0.19849055685921502	0.2429560136848283	0.28555061536576365
0.0697	0.11567088449032148	0.15445150276380096	0.19801702441728034	0.24375595378922266	0.28810463453937446
0.0698	0.1131194282117481	0.15244002765074138	0.19723219720854326	0.24500423039633112	0.29220411653263606
0.0699	0.11557366843552387	0.15439467046469982	0.19801466427876352	0.24381142073854997	0.2882055760824627
0.07	0.11678200103133064	0.15535265345354224	0.198393640670573	0.24322215237641584	0.2862495524681384
0.0701	0.11831891082703769	0.1565596730862142	0.19885962827083833	0.24246793597500124	0.28379385184090844
0.0702	0.1157750277029898	0.15458262330224395	0.19811715991668072	0.243724481435387	0.2878007076426986
0.0703	0.11648925245692489	0.155153115852729	0.1983469160011396	0.24337765927210794	0.28663305641709846
0.0704	0.11336377640882207	0.15269334623549466	0.1973926119395651	0.24491007321153713	0.291640192204581
0.0705	0.1147202432499405	0.15378012609269678	0.19783357795586615	0.24425273642045814	0.28941331628103834
0.0706	0.11466122729435785	0.15374323671737483	0.19782891059492147	0.24428556474336877	0.2894810606499771
0.0707	0.11721380680316419	0.15575925505529406	0.1986176886689361	0.24303619523671205	0.2853730542358936
0.0708	0.11492002457526275	0.15396752296266328	0.19793663073645207	0.24416694082266235	0.2890088809029595
0.0709	0.1160413166935602	0.15486087709854415	0.19829377716112578	0.24362102170506605	0.28718300734170377
0.071	0.11943206468156639	0.1575103646645526	0.1993013791160982	0.24194933961984671	0.281806851917936
0.0711	0.1203493876595835	0.15822627364706868	0.1995726168283815	0.2414965550605764	0.2803551668043898
0.0712	0.12544081427106862	0.16209251691447862	0.2009321215591731	0.23894507099829612	0.27258947625698354
0.0713	0.1257050211859098	0.16229999131578726	0.20101169988957016	0.23881474882540107	0.27216853878333164
0.0714	0.12435948644321242	0.16130250373107521	0.20068500887954524	0.23949717238790344	0.27415582855826365
0.0715	0.1241078906604146	0.16112342345190891	0.20063387839032717	0.23962722417241097	0.27450758332493835
0.0716	0.12044979885068642	0.15835340329407205	0.19966856246450723	0.24146430982931116	0.2800639255614231
0.0717	0.12107127432483546	0.15883958907392332	0.19985362473003912	0.24115759122277838	0.2790779206484237
0.0718	0.11894616558450533	0.15721473699018942	0.19927203687506548	0.24221986958131056	0.2823471909689293
0.0719	0.11824626432081245	0.15668213915789558	0.19908407467594247	0.24257079701280604	0.2834167248325435
0.072	0.11856337902679408	0.1569381674215408	0.19918939737079364	0.24241723318680033	0.2828918229940713
0.0721	0.12225700398045719	0.15978403274875122	0.2002291506487796	0.24057778951702685	0.2771520231049852
0.0722	0.12048760943833553	0.15844251806961346	0.19976069856041415	0.2414667430671508	0.27984243086448607
0.0723	0.12217289133419157	0.1597402238272916	0.20023378437242603	0.24062683159106302	0.27722626887502777
0.0724	0.12222915225515446	0.1597930906075207	0.20026243388854742	0.24060202590299062	0.2771132973457867
0.0725	0.1250485318552656	0.16193131480375195	0.2010092529963373	0.23918515385200725	0.2728257464926378
0.0726	0.12423867601374472	0.161333413190392	0.20081652976159442	0.239597467117271	0.274013913916998
0.0727	0.124085799290326	0.16122847566896173	0.2007907529395075	0.23967788486053038	0.27421708724067445
0.0728	0.12377046406359238	0.16100093048808753	0.20072280329941394	0.23984021368333996	0.2746655884655661
0.0729	0.12410207413121935	0.16126101756396624	0.20082204209502008	0.23967624345688487	0.2741386227529093
0.073	0.12224472757549183	0.159865414225768	0.20034808280335709	0.24061470076126973	0.27692707463411315
0.0731	0.11998381166313028	0.15814535674552022	0.1997428284699289	0.24175023508732313	0.28037776803409753
0.0732	0.11826194806146025	0.1568235531351931	0.19926598752235192	0.24261111168575808	0.28303739959523655
0.0733	0.11129349828979092	0.15131500571524067	0.19711718804254233	0.2460352214501966	0.2942390865022295
0.0734	0.1125071684801342	0.15230098918779816	0.19752870264823502	0.24544978529183464	0.29221335439199797
0.0735	0.1138752435246691	0.15340353782758254	0.19797987987791604	0.2447858792268241	0.2899554595430083
0.0736	0.11635094854804284	0.155370446160096	0.19875643011797714	0.2435724995376334	0.2859496756362507
0.0737	0.11601867419892097	0.15511916081389915	0.19866984423057585	0.24374033986418653	0.28645198089241736
0.0738	0.11764490216008754	0.15640281617389068	0.1991680388372948	0.24293962001754602	0.28384462281118095
0.0739	0.12286208450334356	0.160425137246485	0.20063433108631143	0.240334637067349	0.27574381009651094
0.074	0.12576249003788098	0.1626181989252928	0.2013910289103808	0.23887134206633745	0.27135694006010813
0.0741	0.12526213573138165	0.16225418835839187	0.2012795447266019	0.2391283061647338	0.2720758250188909
0.0742	0.1230567470390858	0.1606030316497123	0.20072632565004164	0.24024658203007637	0.27536731363108385
0.0743	0.1255784995766657	0.1625113040945888	0.2013857859718112	0.23897419459478203	0.2715502157621521
0.0744	0.12696585693911477	0.16355508262717455	0.20174034575517946	0.23827204725604123	0.26946666742249004
0.0745	0.12782945732284287	0.1642049281541015	0.2019610940570474	0.23783486952203095	0.2681696509439772
0.0746	0.12921571470647528	0.16523588243789625	0.20229928414970527	0.2371293329666941	0.266119785739229
0.0747	0.12801361084460394	0.1643614953033926	0.2020317554863412	0.23774687068733974	0.2678462676783224
0.0748	0.12832173877450465	0.16459908633288808	0.2021179518689165	0.23759245300350368	0.2673687700201871
0.0749	0.127369696809995	0.1639058083542633	0.20190520885570273	0.2380815014581978	0.268737784521841
0.075	0.1280894511134976	0.16444831780846686	0.20209013891049288	0.2377171013348906	0.26765499083265193
0.0751	0.12463432968617232	0.16188492127870494	0.20125625967047853	0.23947858223865745	0.2727459071259867
0.0752	0.12432444767265574	0.16166194704369297	0.20119075501683295	0.23963882665768413	0.2731840236091342
0.0753	0.12134254082531667	0.15940880631233895	0.20041727355928468	0.2411468563484319	0.27768452295462787
0.0754	0.12248764072231291	0.16029229800360922	0.20073879909543993	0.24057376737172137	0.27590749480691645
0.0755	0.12153232898728678	0.15957406140935526	0.2004960052014566	0.24105830381021695	0.2773393005916845
0.0756	0.12286024132693216	0.16059557587058626	0.200864599608616	0.24039246075766554	0.2752871224362001
0.0757	0.12546569779308842	0.16256967875699174	0.20154701399439517	0.2390757178721264	0.2713418915833984
0.0758	0.12696173508688569	0.16369545375616593	0.20192836689626603	0.2383169836278483	0.269097460632834
0.0759	0.12710756037622617	0.1638139757607524	0.2019770989940643	0.23824561788353069	0.2688557469854264
0.076	0.12690092269279224	0.163670770004701	0.2019406497675697	0.23835411330999512	0.2691335442249418
0.0761	0.123559027360084	0.16117564226002506	0.20111537919531103	0.2400557422421879	0.2740942089423919
0.0762	0.12490199728939028	0.16219796147275226	0.20147307288299388	0.23937800290453828	0.2720489654503253
0.0763	0.12734285583820162	0.1640295490954777	0.20208769633584442	0.23813757778799466	0.2684023209424816
0.0764	0.12307128342160084	0.1608366216871448	0.20102871550550358	0.24031240823462013	0.2747509711511306
0.0765	0.12257459313244791	0.16046953228281574	0.2009112806620019	0.24056678594127331	0.27547780798146104
0.0766	0.12671119434475236	0.1635911682691707	0.2019756424380524	0.23846926734220442	0.2692527276058201
0.0767	0.12592307413984563	0.1630138101184685	0.20179593807908522	0.23887427559800983	0.2703929020645907
0.0768	0.1249878708900565	0.16232355039304822	0.20157599091948267	0.23935344402470848	0.271759143772704
0.0769	0.1303238422567575	0.1662846091602776	0.2028609737615492	0.23662641882430843	0.26390415599710737
0.077	0.13096782238045176	0.16676435268470652	0.2030181084630165	0.23629757878959273	0.2629521376822325
0.0771	0.1302052123709031	0.16621868280446048	0.20286116175697977	0.23669309353581525	0.2640218495318414
0.0772	0.12845225642987804	0.16494236777337665	0.20247200498302403	0.23759648651563706	0.26653688429808414
0.0773	0.12663914190649198	0.16360923877867695	0.20205268541609336	0.23852745131965852	0.26917148257907925
0.0774	0.12567763886438102	0.16290178954517678	0.20182980551376473	0.23902116141633586	0.2705696046603416
0.0775	0.12326005222059874	0.16109113554396434	0.20122744303039586	0.24025312473467353	0.27416824447036775
0.0776	0.12346226932432787	0.1612544758699132	0.201293725192018	0.24015389383989605	0.27383563577384484
0.0777	0.12495332947239103	0.16238929284387	0.2016891571527026	0.23939954143403	0.2715686790970064
0.0778	0.12750369302397102	0.16430278574694104	0.20232863834268414	0.23810036400714504	0.2677645188792586
0.0779	0.12558697161453866	0.1628849697721276	0.2018749211484643	0.2390829816762014	0.2705701557886679
0.078	0.13008944883187798	0.16622725962749815	0.2029560575190594	0.23677802393818673	0.26394921008337774
0.0781	0.12964985945934512	0.16591574778033222	0.20286981557326159	0.2370071932866483	0.26455738390041283
0.0782	0.13268654715628472	0.16813458744001208	0.20355237113711214	0.23544214312807626	0.26018435113851474
0.0783	0.13330069508322162	0.16858744622228075	0.20369560071300932	0.23512654730159263	0.2592897106798957
0.0784	0.13171899718620986	0.1674555356529038	0.2033709267128456	0.2359481041550989	0.2615064362929418
0.0785	0.12941680338473857	0.1657861413830785	0.202870411716232	0.23713853329020207	0.26478811022574883
0.0786	0.13300704249830325	0.16840741950814045	0.20367391140434274	0.23528659473393287	0.25962503185528074
0.0787	0.13526873430273179	0.17003774385590517	0.20415287748243005	0.2341142998026523	0.25642634455628077
0.0788	0.1350353361391247	0.16988196868783947	0.20411930026161895	0.23423823494222154	0.25672515996919537
0.0789	0.13544640470584526	0.17018523076439798	0.20421509964426998	0.23402671139976935	0.25612655348571745
0.079	0.13355892994825044	0.16884629828159226	0.20384328958727774	0.2350106574273393	0.25874082475554017
0.0791	0.1381965376106668	0.17214901322363976	0.20477307016252447	0.23259591043907715	0.2522854685640917
0.0792	0.13743979773135487	0.17162778206416482	0.20464364749535263	0.23299389445692767	0.25329487825220004
0.0793	0.13702844136507467	0.1713483746281656	0.20457827935350273	0.23321115243328203	0.2538337522199749
0.0794	0.13639798877544276	0.17091328053386112	0.2044695216634482	0.23354269046837606	0.25467651855887197
0.0795	0.13427798353198764	0.16941438976365253	0.204058821519505	0.23464972306645734	0.2575990821183976
0.0796	0.1371997009506868	0.1715009036954845	0.2046510232537118	0.23312867086250977	0.2535197012376071
0.0797	0.13414727962373904	0.16934175179694652	0.20405871709052603	0.23472274824386488	0.2577295032449234
0.0798	0.13502544973299405	0.16998002029427825	0.20425077492046043	0.23426809225835882	0.2564756627939085
0.0799	0.13332862216274843	0.1687748645405984	0.2039155772700779	0.23515341828490963	0.25882751774166557
0.08	0.1344254329883486	0.16957238150799428	0.20415579840513115	0.23458554250822927	0.2572608445902966
0.0801	0.13304340503584772	0.16859037181844835	0.20388241812596686	0.2353067435253587	0.2591770614943784
0.0802	0.1309392296493256	0.1670758125171109	0.20344154186490843	0.23640026114282972	0.26214315482582534
0.0803	0.13429892067791452	0.16951330108890034	0.20417001609338017	0.2346589198715037	0.2573588422683013
0.0804	0.13479592318864153	0.16987924936243953	0.20428453858203854	0.2344025065638133	0.25663778230306705
0.0805	0.13450771374861248	0.16968373241151355	0.20423937882731216	0.23455516911565943	0.2570140058969023
0.0806	0.13509155549184348	0.17011128153699848	0.20437085013087022	0.23425329465432407	0.2561730181859636
0.0807	0.13724667263387813	0.17165038242589914	0.20480630087665036	0.233129611058413	0.2531670330051593
0.0808	0.13280697978169465	0.16849299406198529	0.2039262102053699	0.2354477271594929	0.25932608879145724
0.0809	0.13289553277058422	0.16856735223297623	0.20395833943439068	0.23540429870778318	0.2591744768542657
0.081	0.12980389902333153	0.16632880215880508	0.20329503287458636	0.23700944922963874	0.26356281671363824
0.0811	0.13099681605256458	0.16721130177522248	0.20357515202603776	0.2363949308553629	0.26182179929081223
0.0812	0.13328858583620543	0.16888205773898618	0.2040811917883689	0.23520761036565438	0.25854055427078515
0.0813	0.13239132482855479	0.16824481022041474	0.20390478116783484	0.23567674214121986	0.2597823416419758
0.0814	0.13337598273981183	0.16896591718674864	0.20412624104322682	0.23516723696835862	0.25836462206185407
0.0815	0.12819753935499123	0.1651972957612307	0.20299208045978978	0.23785274730730502	0.2657603371166833
0.0816	0.12732938241555006	0.16456388270514016	0.20280002353260657	0.2383027528277367	0.2670039585189665
0.0817	0.12483369328874457	0.16270703404277323	0.20220090086411294	0.23958636180630374	0.2706720099980655
0.0818	0.12534462913744346	0.16310151441331833	0.20234252832120428	0.23932786472615725	0.26988346340187674
0.0819	0.12651580448817318	0.16398870703620355	0.20264443565848445	0.2387300041723419	0.26812104864479686
0.082	0.12626953595881846	0.16381499871721786	0.2025979228286282	0.23885952331151494	0.2684580191838204
0.0821	0.12571684992407026	0.1634114962637053	0.20247557278438486	0.23914625225598787	0.2692498287718517
0.0822	0.12364790292665975	0.1618619918309438	0.20196614931036327	0.2402082226308378	0.2723157333011953
0.0823	0.12346403705478297	0.1617327017906814	0.20193214357127603	0.24030528100454102	0.2725658365787186
0.0824	0.1242834257296222	0.16236328900167515	0.20215634497137439	0.23988982373734768	0.2713071165599805
0.0825	0.12684065172085363	0.16429258498310537	0.20280424396295663	0.23858091131927664	0.26748160801380777
0.0826	0.12619431323764463	0.16382022958212172	0.2026606914962052	0.2389162856628763	0.2684084800211522
0.0827	0.12439445381294406	0.16247771028285785	0.2022252928944245	0.23984245804446322	0.27106008496531037
0.0828	0.12278145004950773	0.16126446825338964	0.20182185622703272	0.24066962433069483	0.27346260113937515
0.0829	0.12311912858964183	0.16153160655587392	0.20192390416625994	0.24050061956153967	0.27292474112668463
0.083	0.12389763516556745	0.16213253339494432	0.20213905422029219	0.24010610283518127	0.2717246743840148
0.0831	0.12367860492934732	0.16197673121010567	0.20209625134541417	0.24022127098606041	0.27202714152907237
0.0832	0.12220994772355877	0.16086892368448147	0.20172512583957727	0.24097393810078824	0.2742220646515943
0.0833	0.12232223297820678	0.16096482691857647	0.20176855359292578	0.24092001512977335	0.2740243713805175
0.0834	0.1218866977142868	0.1606418890994844	0.20166608530547245	0.2411451361427632	0.27466019173799316
0.0835	0.12234479380811565	0.1610022991165515	0.20180173783088642	0.2409150690072677	0.2739361002371787
0.0836	0.12051678453710792	0.1596093435097593	0.20132142346282186	0.2418480440532862	0.27670440443702476
0.0837	0.12087232354197665	0.15989338437579304	0.20143256891199268	0.24167095578149814	0.27613076738873954
0.0838	0.120936310912096	0.1599527120982728	0.2014636685307906	0.24164182423782507	0.2760054842210156
0.0839	0.12038603413079016	0.15953862371372304	0.20132628461999671	0.241924593974648	0.276824463560842
0.084	0.11942310979250664	0.15880338345050643	0.2010715828654874	0.24241596195727877	0.2782859619342209
0.0841	0.11668083433779194	0.15666948040500964	0.20029196015636572	0.2438017771684999	0.28255594793233274
0.0842	0.11503078852188518	0.15537389573663657	0.1998070997696868	0.24463166974960934	0.2851565462221821
0.0843	0.11449746065483074	0.15495926142625663	0.19965619466868784	0.24490159296109323	0.28598549028913156
0.0844	0.11767028637914613	0.1574765908766826	0.20062425333353293	0.24331511995001817	0.2809137494606202
0.0845	0.11601985295488743	0.15618755302487053	0.20014900354561047	0.24414809771558443	0.2834954927590472
0.0846	0.11202160719468333	0.15300158365427471	0.19891045925479364	0.24614265541657848	0.28992369447966987
0.0847	0.11350397773492175	0.15420444150671947	0.19939989137264977	0.24541165570758017	0.28748003367812885
0.0848	0.11463421731192296	0.15511749400431168	0.19976720316748345	0.2448524750658726	0.2856286104504092
0.0849	0.11586783809230665	0.1561069141443177	0.2001579939389841	0.24423916488385608	0.2836280889405355
0.085	0.11356874020598524	0.15428578908498677	0.19946158955537796	0.24539112821142894	0.2872927529422212
0.0851	0.11207212747748849	0.15309119654544415	0.19899571131832972	0.24613768643542983	0.2897032782233077
0.0852	0.11296803421307379	0.1538231637200048	0.19929824364577312	0.24569751709320886	0.28821304132793946
0.0853	0.11319021923196372	0.1540115242572582	0.1993828353007965	0.24559105592737226	0.2878243652826094
0.0854	0.1113447992416647	0.15253148587315438	0.1987988930571692	0.24650930617682373	0.29081551565118796
0.0855	0.11049874206281683	0.15185307080360802	0.19853148277511656	0.24693051172653457	0.29218619263192397
0.0856	0.10585641810314095	0.14802864275111333	0.1969194203414275	0.2491985833354264	0.29999693546889183
0.0857	0.10392646908347904	0.14641455955025548	0.19621457021384	0.25013077950789314	0.3033136216445323
0.0858	0.10297636056399688	0.14561813908886034	0.19586506269794843	0.25058901917604376	0.3049514184731506
0.0859	0.1014634996519088	0.1443352871254237	0.19528704347295603	0.2513116189340609	0.3076025508156506
0.086	0.10224323462268195	0.1450120849600109	0.1956080422704526	0.25094705864437405	0.30618957950248044
0.0861	0.103978249412196	0.14649613072283857	0.19628963465937724	0.25012444549204865	0.3031115397135396
0.0862	0.10355827853994239	0.14614993626794331	0.19614383570303698	0.2503300138157232	0.30381793567335413
0.0863	0.10279089356937049	0.14550730446471466	0.19586274707623766	0.25070083436270296	0.3051382205269742
0.0864	0.10522292069677631	0.14757363812622695	0.19679713597712165	0.24954008668623243	0.3008662185136427
0.0865	0.10659261826028181	0.14872928059207882	0.19731134124175645	0.24888220426056176	0.2984845556453212
0.0866	0.10707415131156228	0.14913970484345207	0.19749804826480383	0.24865272752977657	0.29763536805040514
0.0867	0.10631013585030548	0.1485127068438619	0.19723687408304155	0.2490279908811427	0.2989122923416483
0.0868	0.10650625224778994	0.14868591893862687	0.1973216790883372	0.2489373065173401	0.2985488432079059
0.0869	0.10547414126629383	0.14783204793264704	0.19695911185616802	0.24944135103147147	0.3002933479134197
0.087	0.10475713459795664	0.14723875203585457	0.19670717435486762	0.24979159841419377	0.3015053405971274
0.0871	0.1033282150767863	0.1460395413798687	0.19618067059918365	0.2504818084897613	0.30396976445440005
0.0872	0.10595800165545301	0.1482660356595559	0.1971780100923673	0.24922073394865116	0.2993772186439726
0.0873	0.1025740875506819	0.14541646640856795	0.19591742561482225	0.2508511505280088	0.3052408698979191
0.0874	0.100331776682787	0.14350069960672193	0.19504182573014373	0.25191829510020775	0.30920740288013954
0.0875	0.10067388752768532	0.14380533480649227	0.1951938102274826	0.2517618792285047	0.3085650882098351
0.0876	0.0995774345415825	0.1428660025559995	0.19476208051198532	0.25228269933560143	0.31051178305483135
0.0877	0.09831532101454804	0.1417757936292293	0.1942518620960459	0.2528776880881847	0.312779335171992
0.0878	0.09948636455201144	0.14280546645208664	0.19475247583085087	0.25233531011751237	0.31062038304753853
0.0879	0.09877519076890466	0.14219579929665152	0.19447205654723052	0.2526732098334965	0.3118837435537168
0.088	0.09656420678494365	0.14026435538199314	0.19354621360361637	0.25370454967497763	0.3159206745544692
0.0881	0.09574475340867464	0.13954781231038563	0.1932021534025798	0.2540866080826609	0.317418672795699
0.0882	0.09370972665814116	0.13773949378293476	0.19230378970435869	0.255019125512835	0.3212278643417304
0.0883	0.09384644336227942	0.13787129296615427	0.19238007680990896	0.2549626440088655	0.3209395428527919
0.0884	0.09323525836351443	0.13733059163416153	0.19211411950253213	0.25524436296051817	0.3220756675392735
0.0885	0.09507870924013717	0.13899170385101756	0.19296299345494902	0.2544126631350655	0.3185539303188307
0.0886	0.09562982028123583	0.13949123993141146	0.19322118593571075	0.2541655969809603	0.31749215687068166
0.0887	0.0964512315576216	0.14022845671367	0.1935946766382114	0.25379294630835136	0.31593268878214575
0.0888	0.09337413359517213	0.13749166252925563	0.19223377194071128	0.2552034596663826	0.32169697226847854
0.0889	0.0932806399502327	0.13741644154892263	0.19220473896791018	0.2552511436273117	0.32184703590562286
0.089	0.09526812782720374	0.1392058619057308	0.19311690595280573	0.25435246093937364	0.31805664337488604
0.0891	0.09412244060726337	0.13819111925267033	0.19261700822168934	0.2548805384748796	0.3201888934434972
0.0892	0.094851439052616	0.13885244285507936	0.1929591315170948	0.25455366671897456	0.31878331985623515
0.0893	0.10043089606172272	0.14376313502232907	0.19534603860749497	0.2519640376224981	0.3084958926859552
0.0894	0.09974995678410807	0.1431826599504704	0.19508311380534585	0.25229025426486146	0.3096940151952143
0.0895	0.10233403994042971	0.14541804813547224	0.19612940531385253	0.2510691318547139	0.30504937475553173
0.0896	0.10143581699221678	0.14465734298230018	0.19579000222210166	0.2515019831121014	0.30661485469128
0.0897	0.10296342658411967	0.1459741160464146	0.1964012565495202	0.2507772936519186	0.303883907168027
0.0898	0.10540748291650569	0.14805194567529725	0.1973363100113031	0.24960316867539895	0.29960109272149504
0.0899	0.10389102695400833	0.14678139255424497	0.19678357290917425	0.2503407523462365	0.3022032552363361
0.09	0.10659306446798131	0.14906420403621584	0.19779591703195754	0.24903524719383416	0.29751156727001116
0.0901	0.10756989304055385	0.1498871962558566	0.19815842459693528	0.24856200970139417	0.29582247640526027
0.0902	0.10702021624730097	0.1494395982177734	0.19797685929358105	0.24883532956954246	0.29672799667180216
0.0903	0.10614816975212055	0.14872091128259105	0.19767652762488144	0.24926523264054368	0.29818915869986334
0.0904	0.10537424066703625	0.14808110267308547	0.19740721683715193	0.24964600228506978	0.29949143753765656
0.0905	0.10548258397102835	0.14818169951473162	0.19746096421279535	0.24959783027599183	0.299276922025453
0.0906	0.10732388370773514	0.1497307333943155	0.19814041132796129	0.24870396279713705	0.296101008772851
0.0907	0.1036202601246162	0.14662724201324187	0.19679173567630773	0.2505077979184652	0.30245296426736895
0.0908	0.10486478800042509	0.14769009399402974	0.19727403131718263	0.24991098204240328	0.3002601046459593
0.0909	0.10134997834712715	0.1447051115604696	0.19593662345635868	0.2516047883435126	0.3064034982925319
0.091	0.10290018704736124	0.1460426310640231	0.19655737067538728	0.2508679730185869	0.3036318381946415
0.0911	0.1010761031344911	0.14448793563916498	0.19585539987362077	0.25174472601108466	0.30683583534163855
0.0912	0.09912312081098183	0.14280431647052297	0.19507572795474942	0.25267406725948455	0.31032276750426124
0.0913	0.10147423441664333	0.14484943817848928	0.19604151335797593	0.2515645710697595	0.306070242977132
0.0914	0.10077898199085128	0.1442596039442718	0.19577821740841064	0.2519004075157339	0.3072827891407324
0.0915	0.09897977253435496	0.14270706542505962	0.19505811893322403	0.2527563760378247	0.3104986670695367
0.0916	0.09717872880209998	0.141136413132054	0.19431267764471363	0.25360475668816523	0.31376742373296723
0.0917	0.0970343255972636	0.1410181933449175	0.1942646434631272	0.2536770908889968	0.3140057467056948
0.0918	0.09607520486814228	0.14017842001505218	0.19386282298977484	0.25412736593502544	0.3157561861920053
0.0919	0.0970207236265981	0.14102453048261754	0.19428667333541175	0.2536936275563525	0.31397444499902016
0.092	0.09985024079402925	0.1435111976951582	0.195485848705053	0.2523699967546832	0.3087827160510763
0.0921	0.09878741739369945	0.14259461177787147	0.1950617550645564	0.2528766145985383	0.31067960116533433
0.0922	0.09943676515766374	0.1431702450290828	0.19534430030530917	0.25257532178270786	0.30947336772523637
0.0923	0.09718195643155374	0.14120351236285816	0.19441162161328981	0.25363886853029766	0.31356404106200053
0.0924	0.09632355428623032	0.1404535491975456	0.19405483332680692	0.2540432954106462	0.315124767778771
0.0925	0.09821513717779888	0.14213060619654036	0.1948780757457501	0.2531655166151198	0.3116106642647909
0.0926	0.09877260438430419	0.1426279148153757	0.19512522664481302	0.2529083497601273	0.3105659043953799
0.0927	0.09919163230620566	0.1430030209630113	0.19531289304584018	0.2527156513582009	0.3097768023267419
0.0928	0.1009506199042221	0.14453852995464583	0.19604170394165674	0.25188569037883607	0.3065834558206393
0.0929	0.10032443862214002	0.14400629354244632	0.19580377706663454	0.2521886378164384	0.30767685295234076
0.093	0.10182839308646453	0.14531316756014043	0.19641767833578908	0.25147551219759273	0.30496524882001336
0.0931	0.09816710268527822	0.14214382842976545	0.19494146872960064	0.2532180440379162	0.31152955611743965
0.0932	0.09677646871711833	0.14092788124052624	0.19436270332489594	0.2538737486682759	0.31405919804918364
0.0933	0.09859551580090942	0.14253774686147053	0.19514891385010932	0.25302644296107135	0.31069138052643935
0.0934	0.09908453732829044	0.14297445847278267	0.19536610755609563	0.25280064415570264	0.30977425248712853
0.0935	0.09955750737550464	0.1433960316031968	0.19557489503703743	0.2525817303593877	0.3088898356248734
0.0936	0.10236028243959529	0.1458258209570727	0.19670930585540822	0.2512481675383156	0.3038564232096084
0.0937	0.10049635345206774	0.1442297883599112	0.19598454112628685	0.2521452864929901	0.3071440305687441
0.0938	0.09880178035142242	0.14276446233750906	0.19530452761628816	0.2529538898520633	0.31017533984271706
0.0939	0.09742696437954258	0.14156658410683295	0.19473941215159196	0.2536053879923498	0.3126616513696828
0.094	0.09789305833222878	0.14198612895067034	0.1949512961646226	0.2533917792328446	0.3117777373196337
0.0941	0.09608133613850584	0.1403939481138307	0.19418630266396303	0.25424337810962666	0.3150950349740736
0.0942	0.09660076392170519	0.14086397190328487	0.19442621302676724	0.2540067295029154	0.3141023216453273
0.0943	0.09523116193074241	0.13965479498386407	0.19383973361915569	0.2546478075656	0.3166265019006378
0.0944	0.09229568020379965	0.13701906612560366	0.19251540269025014	0.25599696204378763	0.3221728889365589
0.0945	0.09227552321916817	0.1370097127298969	0.19251993738419756	0.25601156499725747	0.3221832616694799
0.0946	0.09460666181770166	0.13912322187250642	0.1936028371874951	0.25495174633710804	0.3177155327851887
0.0947	0.09471137685286425	0.13922615659751866	0.19366376365031202	0.25490875385980194	0.31748994903950317
0.0948	0.09386837705445263	0.13847793278635392	0.19329710489341645	0.2553016621470897	0.3190549231186874
0.0949	0.09137158801899545	0.13622149425292182	0.19214907057824307	0.2564419777921054	0.3238158693577342
0.095	0.09400159701135775	0.13861595794105674	0.19338557527326458	0.25525118694145865	0.31874568283286225
0.0951	0.0944387935643662	0.13901797996642007	0.19359718153962713	0.25505544581843054	0.3178905991111561
0.0952	0.09387208371874593	0.13851744163320814	0.19335466070523472	0.25532127705564983	0.31893453688716145
0.0953	0.09322376099873866	0.1379413553109449	0.19307195908932115	0.2556234923515529	0.3201394322494423
0.0954	0.09158504097114459	0.13646118831579893	0.19232036108257897	0.256373359667918	0.3232600499625595
0.0955	0.09381969905838727	0.13849737363056577	0.1933727254418492	0.2553612979266882	0.31894890394250963
0.0956	0.09472403698128966	0.13931923511562458	0.19379510742671577	0.25495021359699854	0.3172114068793714
0.0957	0.09268430898663628	0.13748872356482622	0.19287833759170245	0.25589119295719903	0.321057436899636
0.0958	0.09225773157848202	0.13711014242539576	0.19269327969690553	0.25609065561561944	0.3218481906835972
0.0959	0.09151691765642035	0.13644365037732042	0.19235794033565545	0.25643172240180634	0.32324976922879733
0.096	0.0897050665042482	0.1347877540617807	0.1914976329534339	0.25725030153550266	0.32675924494503455
0.0961	0.08955510433894809	0.13465798877395918	0.1914379690518446	0.25732276419712735	0.3270261736381208
0.0962	0.08915474743769725	0.1342961249325134	0.19125435368054675	0.2575063957390636	0.3277883782101789
0.0963	0.08972069223299767	0.1348287542404667	0.19154725625546348	0.25726035026024224	0.3266429470108299
0.0964	0.09205429190427564	0.13697873797808113	0.19268169281803676	0.256215806848298	0.3220694704513084
0.0965	0.09434731851909299	0.139062780459313	0.19375150981239367	0.2551714738798363	0.317666917329364
0.0966	0.09441230813214163	0.1391302547551907	0.1937947695940028	0.2551467428795091	0.3175159246391559
0.0967	0.09525362000073995	0.13989341041286968	0.19418478485985927	0.2547623878073779	0.31590579691915327
0.0968	0.09628492892508304	0.1408218630123367	0.19465192149880411	0.25428699118169573	0.3139542953820805
0.0969	0.09604039269110705	0.1406135258325181	0.19455920077805144	0.2544063536778173	0.3143805270205061
0.097	0.09786059286857156	0.14223422600273752	0.19535591063497118	0.25355674507710235	0.3109925254166174
0.0971	0.09711983389027982	0.14158964286926795	0.19505445702888222	0.2539107611190025	0.31232530509256745
0.0972	0.09725238850480435	0.14171604713988784	0.19512516656666012	0.253853436134775	0.3120529616538727
0.0973	0.0989436177201304	0.14321284247168162	0.19585123420672076	0.2530584419424884	0.30893386365897885
0.0974	0.10346784622685432	0.14713108792408347	0.1976643363908799	0.25088634605762783	0.30085038340055453
0.0975	0.100722353202052	0.1447804493018139	0.1966045107293789	0.2522182666364501	0.30567442013030516
0.0976	0.09973668127367079	0.14393332877767662	0.1962194226558785	0.2526950792995505	0.30741548799322366
0.0977	0.10443559681570716	0.14798269436170375	0.1980715688475915	0.25042759700015677	0.29908254297484094
0.0978	0.10511832365758036	0.1485702700720904	0.19833935608819406	0.25009751980906275	0.29787453037307254
0.0979	0.10465003344477516	0.1481835212910776	0.19817944869978163	0.2503314916080909	0.29865550495627485
0.098	0.10489297415633794	0.14839876214124723	0.19828368849244418	0.25021683822929963	0.29820773698067105
0.0981	0.10444560456578161	0.14802921117093626	0.1981308852098679	0.2504404256223839	0.2989538734310303
0.0982	0.10641561921532167	0.14970091474967975	0.1988683617939048	0.24947618989044315	0.29553891435065066
0.0983	0.10611183443522143	0.14945537694626615	0.1987724068738422	0.249630403846013	0.29602997789865726
0.0984	0.10601070714106277	0.14937992255920451	0.19874958256940342	0.2496845771828176	0.2961752105475118
0.0985	0.10603080714943831	0.1494063996294782	0.19877075901115618	0.24967896464265546	0.2961130695672718
0.0986	0.10648367647318317	0.14979637046622254	0.19894836439797006	0.24945963613275002	0.29531195252987424
0.0987	0.10548417037001828	0.14896506757179911	0.19859901015630943	0.24995694982925035	0.29699480207262285
0.0988	0.10353431951485692	0.14732035500631294	0.1978843011118409	0.2509170005875725	0.3003440237794168
0.0989	0.10448469238974466	0.1481384551125175	0.19825665821621555	0.2504566568901264	0.2986635373913958
0.099	0.10545313496595102	0.14896753403391802	0.1986292742336696	0.24998524538523595	0.2969648113812255
0.0991	0.105690081993309	0.14917693397902626	0.1987299296415689	0.24987283284936598	0.2965302215367298
0.0992	0.10604963976617565	0.1494892612587099	0.1988747376663851	0.24969972832168602	0.2958866329870432
0.0993	0.10548686709120998	0.14902465990157282	0.19868330547343835	0.24998163610894877	0.2968235314248301
0.0994	0.1040741080701133	0.14783712542068686	0.19817208539615677	0.2506799549388503	0.29923672617419284
0.0995	0.10177226490023293	0.1458753460108074	0.19730004447236346	0.2518055462124127	0.30324679840418345
0.0996	0.10178461920647633	0.1458953987237566	0.1973188269277751	0.2518041857557123	0.30319696938627977
0.0997	0.10662621004422097	0.1500214821190955	0.19915219038975535	0.24943585431884877	0.29476426312807935
0.0998	0.10624244417087376	0.14970886870808162	0.1990278386191257	0.24963009832250563	0.29539075017941324
0.0999	0.10580343066139983	0.14934897984727774	0.19888235782996064	0.24985137784020084	0.29611385382116107
0.1	0.10496532632130323	0.1486506131200346	0.19858832127190862	0.2502688854926633	0.2975268537940903
0.1001	0.10577050043070665	0.14934036434814452	0.1988981187108924	0.24987624185233973	0.2961147746579167
0.1002	0.11049301387177736	0.15327828898975132	0.20055890757287997	0.2475248206380252	0.2881449689275661
0.1003	0.10943468131991635	0.15241664716651016	0.20021655471569458	0.24806055871024085	0.289871558087638
0.1004	0.11015499861919098	0.15302003093221236	0.20047359632066825	0.24770278928903205	0.28864858483889627
0.1005	0.11308556620187013	0.15542085591722532	0.20144240687891726	0.24622491338697983	0.2838262576150075
0.1006	0.11423798318823655	0.1563604629698445	0.20181689503230996	0.24564178520151844	0.2819428736080905
0.1007	0.11494825489778487	0.1569404932541767	0.2020488869906589	0.24528259370724068	0.28077977115013886
0.1008	0.11348798777067906	0.155775782425439	0.20161065071283046	0.2460313705166031	0.28309420857444834
0.1009	0.11192055294395037	0.15451419049817514	0.20112453147783343	0.24683109536172917	0.2856096297183119
0.101	0.10901605991911284	0.15213843270359725	0.20017056316612816	0.2482986171841615	0.29037632702700017
0.1011	0.10764842515049167	0.15101133010253856	0.1997095660204745	0.2489864344021495	0.2926442443243459
0.1012	0.11001394963901771	0.1529818649382972	0.20053689867748983	0.24780541180219295	0.28866187494300233
0.1013	0.11291381941201042	0.1553605684641713	0.20149826939961643	0.2463421086291543	0.2838852340950476
0.1014	0.11134162297038733	0.15409072772821583	0.20100503966527472	0.24714331508556867	0.2864192945505535
0.1015	0.10855622693286796	0.1518056120550439	0.2000815585177727	0.24854924237413994	0.2910073601201754
0.1016	0.1090161666422465	0.15219672300636444	0.20025368204047816	0.248322763314593	0.2902106649963179
0.1017	0.1085596037372736	0.15182778319580514	0.20011043338643572	0.2485556810290626	0.2909464986514229
0.1018	0.11198355956875367	0.15465383615391112	0.20126917759220508	0.2468334384092652	0.28525998827586485
0.1019	0.11618256004701095	0.15804561833523392	0.20258570180877286	0.24469209131044384	0.2784940284985382
0.102	0.11904017843191922	0.1603131936097982	0.20342505438419192	0.24321989355026455	0.27400168002382597
0.1021	0.11922241761264359	0.1604660589549337	0.20348977573664753	0.24312865318794954	0.2736930945078256
0.1022	0.12098464494107038	0.16184973930219013	0.20398703468734647	0.24221550258490032	0.27096307848449275
0.1023	0.12139645490205958	0.1621790032187582	0.20411114834693822	0.2420038650379247	0.27030952849431933
0.1024	0.12268076900322832	0.16317991388611608	0.20446315244974944	0.2413356877754133	0.26834047688549284
0.1025	0.12079569948384346	0.16173348954204114	0.20397702342892002	0.24232339901570646	0.2711703885294888
0.1026	0.11709815877754465	0.15884279797294784	0.20295159357695244	0.24424454805180226	0.27686290162075283
0.1027	0.11645455365653112	0.15834186047334242	0.2027762807828687	0.24457986689786662	0.2778474381893911
0.1028	0.11192072023033435	0.15470077634646484	0.2013869375029014	0.24690330858726592	0.28508825733303345
0.1029	0.11316310372995939	0.15572021128749033	0.20179787654840148	0.24627462893598154	0.2830441794981672
0.103	0.11445088019280915	0.15676934589632202	0.20221310388786568	0.24561991941154387	0.28094675061145935
0.1031	0.11401064212154924	0.156424785840355	0.20209080436275895	0.24584894101955745	0.28162482665577937
0.1032	0.11457351581664026	0.15688776429243373	0.20227833978544082	0.24556426006067836	0.2806961200448069
0.1033	0.11220568321851304	0.15498209379362105	0.20154792513278488	0.24677733942397015	0.2844869584311109
0.1034	0.11388750491091859	0.15635515801294933	0.2020938752139741	0.24592285674006342	0.2817406051220945
0.1035	0.11137881147047936	0.15432681735945256	0.2013073775746738	0.24720511542985935	0.285781878165535
0.1036	0.11080766860968928	0.15386858622194685	0.2011334236825717	0.24749855393077025	0.286691767555022
0.1037	0.10529085333585904	0.14927952084423912	0.19922260856130755	0.25026828364025805	0.2959387336183362
0.1038	0.10609351864308916	0.14996712698109593	0.19952933671691148	0.24987391155267857	0.2945361061062249
0.1039	0.10596180664077118	0.14986566476235152	0.1994954843750278	0.2499436630847017	0.294733381137148
0.104	0.10546095352248971	0.14945216938260325	0.199326735754965	0.2501967634166658	0.29556337792327625
0.1041	0.10983660291475397	0.15311811718922771	0.20087853647176002	0.2480092954599422	0.2881574479643162
0.1042	0.10844629096223317	0.15197576030426554	0.20041770293593109	0.2487138495027685	0.2904463962948018
0.1043	0.1071534585197318	0.15090598873456224	0.1999786154526076	0.24936611495580072	0.29259582233729753
0.1044	0.10688490513050584	0.15069039923994187	0.19989699105293682	0.24950450781530528	0.2930231967613103
0.1045	0.11076324579606897	0.15392011517464393	0.2012432015101113	0.24755584682619958	0.28651759069297633
0.1046	0.11313062993874082	0.15586161511680138	0.2020221262080414	0.24635393363512909	0.2826316951012872
0.1047	0.11173984466337218	0.15473966286804836	0.20159079329408477	0.24706726401973647	0.2848624351547582
0.1048	0.10864030041472901	0.1521952498061469	0.20056787278458332	0.2486404423157212	0.2899561346788195
0.1049	0.10579851986838638	0.14982371617348228	0.19957509046959723	0.2500672979789225	0.2947353755096117
0.105	0.10733176484731888	0.15112285860558106	0.20013890185100414	0.2493057688219408	0.29210070587415515
0.1051	0.10908264286534607	0.15259162617262012	0.20076124501225195	0.24842951320057335	0.28913497274920846
0.1052	0.11022365876360679	0.15354459672451884	0.20116065849926953	0.2478565238065215	0.2872145622060833
0.1053	0.11451968834865395	0.15705277402154333	0.20255106334095496	0.2456670465065868	0.280209427782261
0.1054	0.11572656789337656	0.15803070908520264	0.20293083004442744	0.24504886895733685	0.2782630240196565
0.1055	0.1141596276506774	0.1567825609521898	0.2024677042095078	0.24585925225846866	0.2807308549291564
0.1056	0.1114033848942077	0.15455278626513225	0.2016056741207179	0.24727267270730302	0.28516548201263925
0.1057	0.11075038252870995	0.15402691409850622	0.20140494070737552	0.24760861549949872	0.28620914716590956
0.1058	0.10718471014714614	0.15107680541631865	0.2001979104218921	0.24941242197425306	0.29212815204039
0.1059	0.10683651417867858	0.15079420801029592	0.2000880123861878	0.24959100968186648	0.2926902557429712
0.106	0.1067667411484869	0.15074520685304066	0.2000769976357232	0.24963009151343205	0.2927809628493172
0.1061	0.10745433635975826	0.15133166699615072	0.2003348367883464	0.2492894662360232	0.29158969361972154
0.1062	0.10826699948349863	0.15202023456142322	0.200632900899644	0.24888479406976496	0.29019507098566916
0.1063	0.10898216654962915	0.15262485480342444	0.2008931891718259	0.24852797754414416	0.2889718119309764
0.1064	0.10935705792439687	0.15294549873541646	0.2010348598233984	0.24834237607526055	0.2883202074415278
0.1065	0.1109206024168325	0.15424506123095566	0.20157179825763596	0.2475527348248961	0.2857098032696798
0.1066	0.1107091251537286	0.1540810461036832	0.20151581682820605	0.24766417037238433	0.2860298415419977
0.1067	0.11081524829573079	0.154178079490768	0.20156472341767634	0.2476140080014096	0.2858279407944151
0.1068	0.11391924958656365	0.15671733068346966	0.2025724543381321	0.24602951352276606	0.2807614518690684
0.1069	0.11404616292930266	0.15682974094503052	0.20262558981279005	0.24596781257067524	0.2805306937422015
0.107	0.11539816323308262	0.15792724599545468	0.20305234706230235	0.24527413439947787	0.27834810930968257
0.1071	0.12068119399115534	0.16211088963643358	0.2045748456428211	0.24252679491760987	0.27010627581197993
0.1072	0.11991040363373258	0.16151952872444555	0.20437855819644737	0.24293368714491176	0.2712578223004627
0.1073	0.11632537023344786	0.15869844534263663	0.20337037324726848	0.24480454897822573	0.2768012621984213
0.1074	0.11167130129080478	0.15494875695187318	0.2019417273876531	0.2472039966325817	0.2842342177370873
0.1075	0.10894352962818603	0.15270938252605246	0.20104631502429118	0.24859513795833071	0.2887056348631397
0.1076	0.11047226313759392	0.15398390072948348	0.20157569505301	0.24782310725265644	0.28614503382725615
0.1077	0.10724562828708883	0.15131123143549843	0.20048329102954618	0.24945984556040182	0.29150000368746476
0.1078	0.10545984589189768	0.14981513445866884	0.1998546971018861	0.250358964404758	0.2945113581427893
0.1079	0.10942766694620377	0.15315004125503157	0.20126667771480136	0.24836558597142486	0.2877900281125383
0.108	0.1078933318088046	0.15188264065588672	0.2007525736116597	0.24914578916488525	0.2903256647587638
0.1081	0.10663032166618618	0.15083267302340794	0.2003199714555594	0.24978547782284385	0.29243155603200266
0.1082	0.10634470698730865	0.15060161682975412	0.20023139347109747	0.24993293262435728	0.29288935008748246
0.1083	0.10628870935720894	0.1505639999289456	0.2002251373465253	0.24996517242238936	0.29295698094493083
0.1084	0.10647169026261062	0.15072792416129996	0.20030481986975526	0.24987752382326336	0.2926180418830707
0.1085	0.10392663055371822	0.14857677559952726	0.19938284539156653	0.25115245537373104	0.2969612930814569
0.1086	0.10460599296478144	0.14916617304470858	0.19965103859607758	0.2508188916087344	0.2957579037856981
0.1087	0.10556334124883147	0.14998911662640796	0.20001772231733467	0.2503452285418484	0.29408459126557746
0.1088	0.10570812391660678	0.150121340236785	0.2000844223347758	0.25027697626600426	0.2938091372458281
0.1089	0.10478107310061154	0.14934392779104969	0.19975779689031442	0.2507444637904006	0.29537273842762374
0.109	0.10854336518651515	0.15252212888551017	0.20111688980159526	0.24885727375728497	0.2889603423690944
0.1091	0.10605352521864526	0.1504423266820891	0.2002514867589814	0.2501164363592971	0.29313622498098724
0.1092	0.10593608282280255	0.1503526465345673	0.20022287148554727	0.25017950877788625	0.29330889037919666
0.1093	0.10437225633374853	0.1490337222795126	0.19966140946059335	0.25096538485552566	0.29596722707061984
0.1094	0.10314345026525673	0.14799096077883675	0.19921108380195804	0.2515802710020416	0.29807423415190676
0.1095	0.10351582092058163	0.1483201368587011	0.19936684879694552	0.25139996408836746	0.29739722933540425
0.1096	0.1038098790668277	0.14858162840785732	0.19949207542231046	0.2512582261899752	0.2968581909130295
0.1097	0.1041366312685456	0.14887066542713517	0.19962894286330343	0.2510999675623662	0.2962637928786497
0.1098	0.10365110607043687	0.14846466021100307	0.19945993579078478	0.2513458387929158	0.2970784591348597
0.1099	0.10128978710484136	0.14643655277654982	0.19855985166553425	0.2525175036447314	0.3011963048083431
0.11	0.10057506787660814	0.14582371713765424	0.19828906519520367	0.25287281138991574	0.3024393384006181
0.1101	0.1003128797774877	0.1456041818813219	0.19819762022057302	0.2530057897025695	0.30287952841804777
0.1102	0.09726399319861818	0.1429255536017374	0.1969471830837039	0.25449061253223254	0.30837265758370797
0.1103	0.09934994534424536	0.1447790954420885	0.19783396465190253	0.25348520676664177	0.3045517877951217
0.1104	0.10206344031201457	0.14715446330179124	0.19893358552574572	0.25215885099831353	0.2996896598621348
0.1105	0.10157888348992843	0.14674410426077142	0.1987577124978429	0.2524023647713669	0.3005169349800903
0.1106	0.10163625646479754	0.14680330889701865	0.19879423982347655	0.2523785935293337	0.30038760128537356
0.1107	0.10558324034353375	0.15019787310494268	0.2003032579339587	0.25041923085418305	0.2934963977633819
0.1108	0.10582103548706273	0.1504090020710199	0.20040370793643297	0.2503039917515209	0.29306226275396347
0.1109	0.10733014816575684	0.15169132840691912	0.20095765139050906	0.2495474316435494	0.29047344039326556
0.111	0.1060939777365057	0.15065922364682607	0.20053036767221238	0.2501750569480559	0.2925413739963999
0.1111	0.1071577758773744	0.15156583021672645	0.20092455398168202	0.24964267158400802	0.2907091683402091
0.1112	0.10539084484426955	0.1500825848714143	0.20030255107447598	0.2505367415567362	0.2936872776531039
0.1113	0.10470143037722479	0.14950557996338845	0.2000624670739617	0.2508864860434717	0.2948440365419533
0.1114	0.10477735991290932	0.14957986673127852	0.20010453422015684	0.2508527197640093	0.29468551937164617
0.1115	0.10546678223983455	0.15017584167936462	0.20037208458647257	0.25051118495071667	0.29347410654361167
0.1116	0.10470447016654266	0.14953686842307676	0.20010538163185196	0.25089770290930974	0.29475557686921877
0.1117	0.10990888238088631	0.15391937810173886	0.20195560159339726	0.24826791822272726	0.28594821970125034
0.1118	0.10884678824474793	0.15304708426222796	0.20160962557996076	0.24881366450150735	0.28768283741155615
0.1119	0.10989736241403943	0.1539293821049947	0.2019794617483465	0.24828147836486542	0.2859123153677539
0.112	0.10671810523838604	0.1512825770547924	0.20089346799518892	0.2499014706110029	0.2912043791006297
0.1121	0.10860284371342707	0.15287291157353333	0.2015675592406178	0.24894963675866918	0.28800704871375254
0.1122	0.10564399860546365	0.15039344092426032	0.2005341710536774	0.2504513081911183	0.29297708122548016
0.1123	0.11032784956589803	0.15432460345549204	0.20217864352974876	0.24807641628818586	0.28509248716067526
0.1124	0.1091391541548813	0.1533488768838574	0.20179266411741917	0.2486880442579709	0.28703126058587136
0.1125	0.10913043550567912	0.15335136833601104	0.20180357112883582	0.24869637994641225	0.28701824508306173
0.1126	0.10966933508854247	0.1538087770132051	0.201999883173057	0.2484249484516986	0.2860970562734968
0.1127	0.10994837073694323	0.1540498176451905	0.2021074561843432	0.24828600472959267	0.2856083507039304
0.1128	0.11081862786891937	0.15477861416542243	0.20241027839509668	0.24784353435310544	0.28414894521745604
0.1129	0.10961871196354728	0.15379607391526506	0.2020244311155786	0.24846237100383123	0.28609841200177766
0.113	0.11089469035020384	0.15486091866809232	0.20246299888984032	0.24781195554482935	0.28396943654703416
0.1131	0.11417237744991678	0.15754698139181303	0.20351974504613618	0.24612199964720374	0.27863889646493034
0.1132	0.11479951654917918	0.15806348623576782	0.20372538233310933	0.24579939764971664	0.2776122172322269
0.1133	0.1104130636368706	0.15449294325365093	0.20234551723770475	0.24807059127742628	0.2846778845943475
0.1134	0.10988817829831776	0.15406838632125297	0.20218433967588004	0.2483435666774267	0.28551552902712257
0.1135	0.10993187757176368	0.15411437557174407	0.20221284647070747	0.24832498644261514	0.2854159139431696
0.1136	0.1109572647492256	0.15497136896997377	0.2025666514758075	0.24780221325207494	0.2837025015529182
0.1137	0.11054410532601908	0.15464038730639917	0.20244436223238105	0.24801837826050754	0.28435276687469313
0.1138	0.1106050616757381	0.1547005226503413	0.20247837386643164	0.24799081293480196	0.28422522887268703
0.1139	0.11113445251067963	0.15514675309087636	0.2026662439266424	0.2477221821631036	0.28333036830869796
0.114	0.10961227279290373	0.1538981590519152	0.20217482862252928	0.24850787715016712	0.2858068623824846
0.1141	0.11144326976523823	0.15542042001084314	0.20279460341679337	0.2475704421964614	0.28277126461066393
0.1142	0.11190657829430598	0.15581054653786258	0.20295830835157716	0.24733499433852513	0.28198957247772916
0.1143	0.11044200110636689	0.15461484339194714	0.2024937010171137	0.24809343191627245	0.28435602256829984
0.1144	0.1115693490091777	0.15555352996882102	0.20287705151688626	0.2475164454646445	0.2824836240404706
0.1145	0.11405578353980697	0.1575916941611193	0.2036770443270642	0.24623148908982112	0.27844398888218835
0.1146	0.11315529723525433	0.15687025314176706	0.20341066464345406	0.24670289975953183	0.27986088521999275
0.1147	0.11438084656382752	0.15787470330539904	0.20380454658969932	0.24606920672813365	0.2778706968129405
0.1148	0.11468240033103354	0.15812834595766317	0.20391042428695413	0.2459154838779428	0.27736334554640624
0.1149	0.11647963026801647	0.15958238325793833	0.2044613962837285	0.2449791425655534	0.2744974476247633
0.115	0.11697423637960849	0.15998734456896826	0.2046195475596891	0.2447229439528044	0.2736959275389298
0.1151	0.11808800561237069	0.1608828424132246	0.20495306526664472	0.2441405114463312	0.27193557526142886
0.1152	0.1192133845438108	0.16178218497265381	0.20528243279066044	0.24355008528772287	0.2701719124051521
0.1153	0.11837003864561756	0.16112639273258098	0.20506033199758414	0.2439982463499829	0.2714449902742344
0.1154	0.11474812629162504	0.15824119167644768	0.2040131822165178	0.2459017720547928	0.2770957277606166
0.1155	0.11524774253152456	0.15865399839790817	0.2041780376037464	0.24564415709036155	0.2762760643764593
0.1156	0.1139983011604514	0.15765441977911232	0.20381117703893328	0.24629972056570268	0.2782363814558003
0.1157	0.11377010889981934	0.15747921370154178	0.20375442215326775	0.24642206365028652	0.2785741915950845
0.1158	0.11334308672836878	0.15714203294553014	0.2036353195939271	0.24664780422834146	0.2792317565038324
0.1159	0.11043131213115746	0.1547628620935488	0.20271194790281336	0.24815899118447715	0.2839348866880032
0.116	0.11050950270872244	0.1548373344842695	0.20275169247177907	0.24812243242991625	0.2837790379053128
0.1161	0.11255255537926473	0.15652692192880246	0.20342772235536905	0.2470692144691071	0.28042358586745686
0.1162	0.11364760121782375	0.15742935394565596	0.2037854746882109	0.24650334099785476	0.2786342291504546
0.1163	0.11493826202765267	0.15848438529924566	0.2041949851819736	0.2458331255831922	0.2765492419079359
0.1164	0.1149876531156901	0.1585342086129373	0.20422371519721372	0.24581068707927736	0.2764437359948816
0.1165	0.11345883872289253	0.15730564852044943	0.20376818246367617	0.24661216550859874	0.27885516478438316
0.1166	0.11603920012302678	0.15940004020191945	0.20456572231114778	0.24526638938268924	0.27472864798121677
0.1167	0.11810585020904063	0.16105837750258187	0.2051779244496983	0.24418183209476782	0.2714760157439113
0.1168	0.12022648598476761	0.16274064340325972	0.2057794362156018	0.24306251466285522	0.26819091973351583
0.1169	0.12456404294284541	0.16611176603223995	0.20691540760732058	0.24075205437299663	0.26165672904459736
0.117	0.12123449168254469	0.16354912663093849	0.2060770668612924	0.24253281133839655	0.2666065034868279
0.1171	0.12053987853725792	0.16301665049224517	0.20590516896437774	0.24290508170092404	0.26763322030519515
0.1172	0.11643867318042442	0.1597802869279105	0.20476601541524592	0.2450762892070977	0.27393873526932144
0.1173	0.11985194496470801	0.16249747242862955	0.205746063236997	0.2432763315050434	0.26862818786462206
0.1174	0.11732736258451135	0.16051010914472869	0.20505177739775468	0.24461481277390815	0.27249593809909706
0.1175	0.11837319657280007	0.16135105085161908	0.20536335621354326	0.244065751167885	0.2708466451941525
0.1176	0.11953461549238825	0.1622783423748447	0.20570025751537835	0.24345377126355922	0.2690330133538295
0.1177	0.12185728074798906	0.16410547759990643	0.2063368218418255	0.24222137276993164	0.2654790470403474
0.1178	0.12413485053922989	0.165875386966076	0.2069316416887643	0.24100640706843315	0.26205171373749664
0.1179	0.12685608743734667	0.16796007671594793	0.20760232506887916	0.2395464609310253	0.2580350498468009
0.118	0.12688247847347417	0.16799043475746755	0.20762207057118062	0.23953476000982504	0.25797025618805264
0.1181	0.13042513581850307	0.17065623635530364	0.20843169421239294	0.23762169153770907	0.25286524207609135
0.1182	0.1302167502644129	0.17051192224140804	0.20840015781172785	0.23773697484071213	0.25313419484173916
0.1183	0.13021039065254744	0.17051768897896907	0.20841227572942464	0.23774271350545628	0.25311693113360245
0.1184	0.1283589108222875	0.16914492026209704	0.2080159438904471	0.23874760065307105	0.25573262437209715
0.1185	0.12760335302675693	0.1685868981037429	0.20785714004214548	0.23915830613042627	0.25679430269692843
0.1186	0.12620571657079552	0.16753963432683636	0.20754398894514553	0.23991467631668248	0.2587959838405402
0.1187	0.12539498545369518	0.16693279580515907	0.20736329774878698	0.2403537160712569	0.2599552049211019
0.1188	0.12518166179302484	0.16678028104876094	0.2073251950171586	0.24047108127560676	0.26024178086544875
0.1189	0.1243326306939089	0.16614055331138292	0.20713058930440387	0.24093000388283875	0.26146622280746545
0.119	0.12691704594773465	0.16812050271920878	0.2077658329845469	0.23954124574098112	0.2576553726075287
0.1191	0.12803443550715	0.16897408166138442	0.20803709918953062	0.23894000859452622	0.2560143750474087
0.1192	0.123423127932936	0.16547171280612452	0.206944092346289	0.24142617893178686	0.26273488798286365
0.1193	0.12438472831842967	0.16622177342073827	0.20719796432464568	0.2409127472776933	0.2612827866584932
0.1194	0.1255304691755652	0.16710856720465234	0.2074911933422501	0.24029902609883694	0.2595707441786953
0.1195	0.12238456987192038	0.16469916325039344	0.2067198471360505	0.24199088791014908	0.2642055318314867
0.1196	0.12229467959407106	0.16463965794442031	0.2067102767143211	0.2420418162828024	0.2643135694643851
0.1197	0.12404653133892647	0.16600323558252894	0.20716857033487202	0.2411051976412323	0.26167646510244014
0.1198	0.127180001092744	0.16840259922526069	0.20793558105628482	0.23941914978981904	0.25706266883589146
0.1199	0.12643729940551035	0.16785035831922893	0.20777536523620926	0.23982284806273949	0.25811412897631203
0.12	0.12880623001221375	0.16964763136616914	0.2083330240140314	0.2385436287627312	0.2546694858448546
0.1201	0.1306607625623822	0.17104129127698448	0.20875207309090182	0.23753886665731563	0.2520070064124158
0.1202	0.1291546021285156	0.16992943611013792	0.2084376006099488	0.23835937213009972	0.25411898902129787
0.1203	0.12820511585730068	0.1692276699912194	0.20823838123141267	0.23887657743520674	0.2554522554848604
0.1204	0.12822639267503888	0.1692541092122968	0.2082567416024775	0.2388674468886557	0.2553953096215313
0.1205	0.12933692885294476	0.170097206624557	0.20851847302795995	0.23826738988970889	0.25378000160482955
0.1206	0.12699835045864016	0.1683483981110819	0.20800188929407423	0.23953719207056645	0.2571141700656373
0.1207	0.12200682959161246	0.1645286610215091	0.20678595315949214	0.24222700208657083	0.2644515541408156
0.1208	0.12274293110557787	0.16511027619796959	0.20698955613945882	0.24183517986918607	0.26332205668780767
0.1209	0.12208614169083686	0.16461081323027654	0.20683390608841679	0.24219015696891857	0.2642789820215513
0.121	0.11774439626357554	0.1612050668794512	0.20566631979983657	0.24450836040308072	0.27087585665405595
0.1211	0.11563094490443687	0.1595226269477618	0.20506485013661174	0.24562969622051997	0.27415188179066974
0.1212	0.11632537530177432	0.16009096966154146	0.20528375731215925	0.2452662104839495	0.27303368724057553
0.1213	0.11711986766915043	0.1607372011565215	0.20552860618887803	0.24484892323864763	0.2717654017468023
0.1214	0.11806761208588068	0.16150258480472984	0.2058130400691578	0.2443492499768166	0.2702675130634152
0.1215	0.12066920308307941	0.16356609334154062	0.2065425316474955	0.24296576822151986	0.2662564037063645
0.1216	0.12189048819478221	0.1645302666815843	0.20687872527311751	0.24231478080927665	0.26438573904123935
0.1217	0.12110467492344903	0.163927385282868	0.20668588849740796	0.2427386048213696	0.26554344647490546
0.1218	0.122521376855369	0.1650411111255637	0.20706933372245356	0.24198185988710957	0.26338631840950427
0.1219	0.12054569640287097	0.16351003537280523	0.20656424878162388	0.24304346411910766	0.2663365553235923
0.122	0.1200640226971039	0.16314191004413767	0.20644810678705466	0.24330384700975663	0.267042113461947
0.1221	0.12110937870970695	0.1639719086564084	0.20674190000125062	0.24274759172301957	0.26542922090961446
0.1222	0.11877979120327076	0.1621486293316386	0.20612280690398646	0.24399496001463558	0.2689538125464686
0.1223	0.11738998388156718	0.16105368447321644	0.20574391253749222	0.24473722522391309	0.2710751938838111
0.1224	0.11738763064536754	0.161061890056837	0.2057570001844663	0.24474161517336226	0.2710518639399669
0.1225	0.11481999881259979	0.15900779475504284	0.205014855330352	0.24610378202311295	0.27505356907889245
0.1226	0.11339542824787441	0.157859780827334	0.20459176631895948	0.2468570384166491	0.277295986189183
0.1227	0.11349729636340067	0.15795283640478616	0.20463726101749335	0.2468069425724799	0.2771056636418398
0.1228	0.11110555070676888	0.15599874640087547	0.20389026910113617	0.2480629638583977	0.28094246993282174
0.1229	0.11026005971812203	0.15530796969624885	0.2036263450398974	0.24850715333453596	0.2822984722111957
0.123	0.10471858720028054	0.15064181653840408	0.20170036525963056	0.2513663831519112	0.29157284784977383
0.1231	0.10290799519532938	0.1490912628016963	0.20103390372599778	0.25229024342713957	0.29467659484983705
0.1232	0.10055226352723717	0.14704625961326157	0.20012659933191385	0.25348038180630084	0.2987944957212867
0.1233	0.09779316418455818	0.144613153468228	0.19900796747023766	0.2548569615877543	0.3037287532892219
0.1234	0.09733964970774313	0.144217174120476	0.19883014052956022	0.25508533588432547	0.3045276997578952
0.1235	0.09550048064980231	0.1425715815679128	0.1980491938517079	0.2559917046437347	0.30788703928684225
0.1236	0.0948696297442469	0.1420089564489388	0.19778421788605793	0.2563037145735152	0.3090334813472411
0.1237	0.09657089529819121	0.14355546758178517	0.19854330749833238	0.2554775842026021	0.3058527454190892
0.1238	0.09760315138258098	0.14449003677563113	0.1989979777735864	0.2549741336303788	0.3039347004378227
0.1239	0.09654072665746531	0.1435468717080654	0.19855840145715184	0.25550192082218404	0.30585207935513353
0.124	0.09920530898850781	0.1459338670051653	0.19969321073427293	0.25418887634448156	0.3009787369275724
0.1241	0.09891117332284491	0.14568258941018244	0.1995862642114114	0.2543398114582448	0.30148016159731644
0.1242	0.100149662817035	0.1467865224190053	0.20010513638186617	0.25372639917146966	0.29923227921062395
0.1243	0.09852848278217595	0.14536148718425734	0.19945592909663246	0.2545391415170591	0.3021149594198751
0.1244	0.0995295833397517	0.14625828599081134	0.19988190058701985	0.254045296201418	0.30028493388099914
0.1245	0.09612602993844213	0.14322895508050648	0.1984632067248657	0.25573404517388676	0.3064477630822989
0.1246	0.09435260762121678	0.14163037887358154	0.19769375751276408	0.25660406057682567	0.3097191954156119
0.1247	0.09660527516038556	0.14367907036515634	0.19869862986431003	0.25550825211944966	0.3055087724906984
0.1248	0.09298464982980137	0.1403966811374862	0.19709961906236367	0.25727529804708815	0.31224375192326054
0.1249	0.09396510773528985	0.1413042535454075	0.19756130316812384	0.2568068223951068	0.31036251315607205
0.125	0.09478601888377493	0.14206165397823445	0.19794390999531888	0.25641304529497483	0.30879537184769695
0.1251	0.09676525888492812	0.14385999798789306	0.1988236293081452	0.2554484692170955	0.305102644601938
0.1252	0.09564402404491427	0.14285826271457808	0.19835123788283962	0.2560038474462456	0.30714262791142244
0.1253	0.09257115138771511	0.1400616489779197	0.19697880445713725	0.2574995366102197	0.3128888585670082
0.1254	0.09408506422508967	0.14145961951640199	0.1976858772170822	0.25677347667149136	0.3099959623699348
0.1255	0.09539425594093658	0.14265978953171804	0.1982836742031439	0.2561405639822603	0.3075217163419411
0.1256	0.09742153389670484	0.1444951721894871	0.19917388814877382	0.2551479933087597	0.3037614124562746
0.1257	0.09482140237547505	0.14215818487380105	0.1980581518746456	0.2564300588165109	0.30853220205956733
0.1258	0.09200757861237732	0.13958674160576087	0.19678625507553346	0.2577955258375444	0.31382389886878403
0.1259	0.0923286869292173	0.13989253698929016	0.19695051592702692	0.2576465840031708	0.31318167615129466
0.126	0.09116197990930329	0.13882068062008734	0.1964146807557687	0.25821001153151146	0.3153926471833292
0.1261	0.09153723235093689	0.13917822921501202	0.19660694623686184	0.25803607691349606	0.31464151528369316
0.1262	0.09160672387910145	0.13925173402399987	0.1966538982960044	0.2580080139905791	0.31447962981031513
0.1263	0.08971460925121232	0.13749589734069456	0.19575806500700008	0.25891245422860315	0.31811897417249
0.1264	0.08892702208365226	0.13676415751743679	0.19538393860296388	0.25928861363987593	0.319636268156071
0.1265	0.08823618019123011	0.13612037488466064	0.19505283207578414	0.25961756408637776	0.32097304876194743
0.1266	0.08849261287184447	0.13637188327547323	0.19519559389754274	0.2595030908018281	0.3204368191533115
0.1267	0.08655863192930986	0.13454139663765985	0.19422427020074717	0.26040725735117676	0.32426844388110637
0.1268	0.08716074261874607	0.13512526766578767	0.1945489528082405	0.26013447531612616	0.3230305615910996
0.1269	0.08670108691644968	0.13469527939578604	0.19432629024923967	0.2603527056719567	0.32392463776656794
0.127	0.08628771724003653	0.13430836437762333	0.19412575501302295	0.2605489171509352	0.32472924621838195
0.1271	0.08833181513250449	0.13626429170756157	0.1951855463618328	0.2596055241168905	0.3206128226812106
0.1272	0.08834963754207459	0.13629006173943137	0.19520860317407482	0.25960261860391265	0.3205490789405066
0.1273	0.08835596694967579	0.1363049542529693	0.195225891279846	0.2596050896420446	0.3205080978754644
0.1274	0.08857307465303715	0.1365192216532059	0.1953487192105539	0.25950875522018985	0.3200502292630132
0.1275	0.09046276512415505	0.13830418651519988	0.19629088928276248	0.2586213095636031	0.3163208495142796
0.1276	0.09231770539957464	0.14003686107218835	0.197184942295642	0.2577384081851289	0.3127220830474661
0.1277	0.08923171225230177	0.13716739309853204	0.1957182046322233	0.2592150671921814	0.31866762282476147
0.1278	0.08733374772848652	0.1353786307807215	0.19477870932744937	0.2601094893534613	0.3223994228098814
0.1279	0.0853673652804508	0.13350240983791725	0.19376902099160734	0.26102229113372555	0.326338912756299
0.128	0.08251250109423548	0.1307324025298435	0.19222922371969273	0.26231810147289	0.3322077711833384
0.1281	0.08186180227794408	0.13010054665352028	0.19187760354212924	0.262613347042994	0.33354670048341256
0.1282	0.08177884687847364	0.1300272819579988	0.19184478457696583	0.2626561178360613	0.33369296875050036
0.1283	0.08128885037221655	0.1295514923678419	0.19158016191636573	0.2628786579246635	0.3347008374189124
0.1284	0.0843755570371656	0.13258631953452388	0.1933090206881636	0.26150311678570065	0.32822598595444635
0.1285	0.08654639132862049	0.13468836585672556	0.19447205922733798	0.2605135706642005	0.32377961292311536
0.1286	0.08507096762971597	0.13327746926791154	0.19371032870613777	0.2611977876937065	0.3267434467025283
0.1287	0.08544462298062301	0.13364702333802667	0.1939229390715038	0.2610324025896451	0.3259530120202015
0.1288	0.08735718591006385	0.1354895355548286	0.1949318841865972	0.260153704906715	0.32206768944179537
0.1289	0.0865250826792625	0.13470323003279508	0.1945174961340643	0.26054575730400636	0.3237084338498717
0.129	0.08519584618095799	0.13343315596681493	0.19383332053304933	0.26116348392637556	0.3263741933928021
0.1291	0.08462156068300898	0.1328860388432975	0.1935404236379375	0.2614315664906645	0.32752041034509144
0.1292	0.0844455759520275	0.13272401144660192	0.19345981542211857	0.2615174731901939	0.32785312398905814
0.1293	0.08565025534452342	0.13389788459602583	0.19411634627149468	0.2609719552799834	0.3253635585079726
0.1294	0.08611978131396555	0.13435842663284148	0.19437701368428387	0.2607611612611446	0.3243836171077646
0.1295	0.0852174468572731	0.13349780477556705	0.19391544495286503	0.2611820636052736	0.3261872398090212
0.1296	0.08600381516390987	0.1342645625544363	0.19434457516098827	0.26082593977873003	0.3245611073419355
0.1297	0.08531757426109439	0.13361204784029124	0.19399687981416663	0.26114750010294446	0.32592599798150323
0.1298	0.08508188305141688	0.13339301236957304	0.19388568109635687	0.2612612873755369	0.3263781361071164
0.1299	0.08460886336416291	0.13294354069327388	0.19364663614916444	0.26148333109198485	0.327317628701414
0.13	0.08828217181778665	0.136475483012675	0.1955700168648493	0.25978609879705794	0.31988622950763107
0.1301	0.08645802342892925	0.13474478563768502	0.19465219300757208	0.2606437419885461	0.32350125593726753
0.1302	0.08424613838922886	0.1326173671816484	0.19349339040110378	0.2616659431580106	0.32797716087000844
0.1303	0.08480669254886436	0.13317030310876055	0.19380931680821864	0.2614158484187449	0.3267978391154117
0.1304	0.08737621674056835	0.1356494830238093	0.19516759741773024	0.26023275239174654	0.32157395042614556
0.1305	0.08613667111453749	0.13447149685769183	0.19454126127689297	0.26081498971239525	0.32403558103848246
0.1306	0.08629456126201417	0.13463199931426648	0.19463778968466877	0.26074742705153886	0.32368822268751174
0.1307	0.08740221646861618	0.13570088176716438	0.1952232587691917	0.26023704037386186	0.3214366026211658
0.1308	0.08506569669460293	0.13346487995897063	0.19401837736850813	0.26132566674014385	0.32612537923777457
0.1309	0.08745123054381042	0.13576536369589035	0.19527652901317819	0.26022505191259465	0.3212818248345264
0.131	0.08606414394186611	0.13444578474530555	0.19457399273260045	0.26087655735071036	0.3240395212295175
0.1311	0.08798810095824729	0.13629424102041893	0.1955772774112166	0.2599839969220466	0.3201563836880706
0.1312	0.08537410784760001	0.13379815891670396	0.19423884739042763	0.26120653777307296	0.3253823480721955
0.1313	0.08424393989649363	0.13271107305474403	0.1936476868635257	0.2617303756016731	0.32766692458356356
0.1314	0.08426448747591204	0.13273978290832492	0.19367294228450094	0.26172675809305546	0.3275960292382065
0.1315	0.08397489901375524	0.13246644983304046	0.1935300007053061	0.26186454017436567	0.32816411027353254
0.1316	0.0826794130198473	0.13120696025936437	0.19283107560009008	0.2624568025685876	0.3308257485521108
0.1317	0.08104188251182526	0.1295973926104568	0.19191915983771315	0.2631938457412828	0.33424771929872193
0.1318	0.07943211028163315	0.12799834362711351	0.1909952608440281	0.26390694872162307	0.33766733652560216
0.1319	0.07826923206017687	0.12683491412323514	0.1903142134356806	0.2644163392496706	0.34016530113123683
0.132	0.07883566113085412	0.12741528979049382	0.1906688308134092	0.26417832699238225	0.33890189127286063
0.1321	0.0779407722398828	0.12651906725739648	0.19014339744700848	0.2645699459728368	0.34082681708287554
0.1322	0.0802223695057134	0.1288236817668528	0.1915157898357538	0.26358586789458777	0.3358522909970923
0.1323	0.07877157899628452	0.1273759955439614	0.1906728925772801	0.26422483904832966	0.33895469383414434
0.1324	0.0773539913856621	0.12594806247251028	0.18982711333387595	0.26483963808028116	0.3420311947276706
0.1325	0.07561759130337779	0.12417846863803397	0.1887567173593173	0.26557744460465266	0.3458697780946183
0.1326	0.07629276294802059	0.12488054411075193	0.18919669396392771	0.26530145145837325	0.3443285475189265
0.1327	0.07598039087079003	0.12456822562020702	0.18901445621551372	0.26543901191750763	0.3449979153759815
0.1328	0.0743446610368408	0.12288649335847739	0.18798152631147225	0.26612326658234564	0.34866405271086387
0.1329	0.07388708864961054	0.12241856380165238	0.1876969977201233	0.26631687870583265	0.3496804711227813
0.133	0.0750590534613262	0.12364335581079203	0.18847097209443847	0.2658423355761061	0.34698428305733725
0.1331	0.07521751753919885	0.1238153686058131	0.18858657208066743	0.2657832640286741	0.3465972777456466
0.1332	0.07550639141536368	0.12412173896268215	0.18878492279634626	0.26566973379711156	0.34591721302849626
0.1333	0.0742843787852478	0.12286482942190868	0.18801290212382607	0.2661814025853827	0.34865648708363467
0.1334	0.0756230403701008	0.12425849942673531	0.18888728599283944	0.2656342063693298	0.3455969678409947
0.1335	0.07482427619479447	0.12344153130963179	0.18839067142015375	0.2659725423085084	0.3473709787669116
0.1336	0.074291655512186	0.12289698463310443	0.1880599869746733	0.266198472744355	0.3485529001356813
0.1337	0.073271971508044	0.1218412842080587	0.18740436751665185	0.2666205363778901	0.3508618403893553
0.1338	0.0730938265331961	0.12166278764088752	0.18730015802801914	0.2666992780817014	0.35124394971619577
0.1339	0.0728257292829076	0.12138959790184807	0.1871354583078738	0.26681404028385614	0.3518351742235144
0.134	0.07310277202165386	0.12168842843929371	0.18733432821228713	0.2667092635178674	0.3511652078088978
0.1341	0.07310999505259931	0.12170413323575482	0.18735324304741158	0.26671314257464795	0.3511194860895864
0.1342	0.07311493194276242	0.12171744209932812	0.1873706374665808	0.26671794227806195	0.35107904621326663
0.1343	0.07393591594718088	0.12258392673391745	0.1879265958968424	0.2663910388619547	0.3491625225601045
0.1344	0.06997938566188613	0.11841040267329987	0.1852511459050919	0.26796820107137803	0.35839086468834414
0.1345	0.07136843633647773	0.11989955132648919	0.18623225975823413	0.2674350018066568	0.35506475077214206
0.1346	0.07303959780777629	0.12167096256311923	0.1873769474289084	0.2667755476821261	0.3511369445180699
0.1347	0.07374145984766571	0.12241373191533828	0.18785547467003025	0.26649734424080573	0.34949198932615994
0.1348	0.0744242881478803	0.12313330463484339	0.18831562595094983	0.2662239718021472	0.34790280946417934
0.1349	0.07435311401694747	0.12306751080696768	0.1882835223478316	0.2662599557891938	0.3480358970390594
0.135	0.0723092409140078	0.12093515326528502	0.18694361036944207	0.2670963798791265	0.35271561557213865
0.1351	0.06989199980016829	0.11837239515841373	0.18528803654560652	0.26805153520471486	0.35839603329109665
0.1352	0.06927919088492072	0.11772165311409327	0.18486663627579036	0.2682930162719248	0.35983950345327087
0.1353	0.07344922928790451	0.1221572118178922	0.18774755420992842	0.2666568673263088	0.34998913735796616
0.1354	0.07257756629864044	0.12125030424688826	0.1871807775742228	0.26701621245045776	0.3519751394297907
0.1355	0.07484771252810289	0.12363043784702256	0.18868827879484826	0.26609522342185055	0.3467383474081758
0.1356	0.07531083973109312	0.12411815146938569	0.1889993950718221	0.2659088769874622	0.3456627367402369
0.1357	0.07748664904520179	0.12635939177320318	0.19037510076040712	0.26499320526961195	0.340785653151576
0.1358	0.07615568606745785	0.1250056137778946	0.18956289714552543	0.2655668101042663	0.3437089929048559
0.1359	0.07692697513305838	0.12580479719160592	0.19005839310389142	0.2652456127022976	0.3419642218691467
0.136	0.07574137813320032	0.12459569688257356	0.18932974726789464	0.26575450660408856	0.34457867111224283
0.1361	0.07541272952444755	0.12426477617495157	0.18913506844379782	0.26589900808414235	0.3452884177726606
0.1362	0.07602627666262601	0.1249057335816121	0.18953801605297307	0.2656474123920421	0.34388256131074674
0.1363	0.07572733695380739	0.1246060783635041	0.1893632684419611	0.26577995498562257	0.3445233612551048
0.1364	0.07482878472273197	0.12368493162993494	0.18880327806444688	0.26616252210396807	0.346520483478918
0.1365	0.07536057072872525	0.12424393797933726	0.18915835968656775	0.26594704697884763	0.34529008462652216
0.1366	0.07422468257675632	0.12307330673925017	0.18844011379455813	0.2664261286814371	0.34783576820799833
0.1367	0.07413383653644362	0.12298682918092675	0.18839499791683256	0.2664702716717263	0.34801406469407076
0.1368	0.07376826936942509	0.122613415094739	0.18816969591320662	0.2666273386063997	0.34882128101622967
0.1369	0.07233996676198508	0.12112137300470062	0.1872324982370511	0.26721426907887275	0.35209189291739057
0.137	0.07040603575232848	0.11907442305747182	0.1859172610480784	0.26798690441733075	0.3566153757247906
0.1371	0.06937004475681322	0.11797005074207118	0.18519909347827598	0.26839427365869156	0.3590665373641481
0.1372	0.06962722480698673	0.11825488625703032	0.18539630270104718	0.26830267834694577	0.35841890788798997
0.1373	0.06844820140380706	0.11698916306380878	0.1845635174481909	0.2687588127959943	0.36124030528819895
0.1374	0.07103047775615258	0.11977308410369804	0.1864082059441965	0.2677701229724427	0.3550181092235101
0.1375	0.06843232469455077	0.11698768572743573	0.18458013930456832	0.26877925913003964	0.36122059114340554
0.1376	0.07061974943119151	0.11935088700911152	0.18615116533275775	0.26794551819778495	0.3559326800291543
0.1377	0.06912877064104411	0.11775731449128604	0.18511100887065976	0.2685294352288214	0.35947347076818875
0.1378	0.07011755420607267	0.11882928314384546	0.18582757407654027	0.2681555558339162	0.35707003273962534
0.1379	0.06933639500176765	0.11799720149804657	0.18528778309878985	0.26846426845770227	0.35891435194369364
0.138	0.06954463278990447	0.11822953103520106	0.18545032970074476	0.2683913697725371	0.3583841367016126
0.1381	0.06929361542531377	0.11796691592392362	0.18528539600476146	0.26849494581436417	0.35895912683163694
0.1382	0.07023241511307408	0.11898433593140977	0.18596473935234592	0.2681390379893595	0.3566794716138108
0.1383	0.07278101053725336	0.12169996159508482	0.1877267206861872	0.26713146071346	0.35066084646801454
0.1384	0.07250818116070817	0.1214204896800464	0.1875577040229052	0.26724881871177103	0.3512648064245692
0.1385	0.07295075081006804	0.12189488970466632	0.18786845180323328	0.26707598519801173	0.35020992248402066
0.1386	0.07402942805761964	0.12303368578097194	0.18859534375455403	0.2666399314293435	0.34770161097751084
0.1387	0.07499362685291464	0.12404561988753467	0.18923456544611128	0.26624499840949417	0.34548118940394523
0.1388	0.07202350190098081	0.12094058595505429	0.18728652284830272	0.2674715585290757	0.3522778307665866
0.1389	0.07288353723560403	0.12185671073571387	0.18788008578582502	0.26713041456572384	0.3502492516771333
0.139	0.07309677290892148	0.12208917015357615	0.1880364465074783	0.2670501858970989	0.34972742453292527
0.1391	0.07451808273532422	0.12358431027059316	0.18898425617638345	0.2664701308060084	0.3464432200116908
0.1392	0.07234952912495098	0.12131785094744943	0.18756378847017016	0.26736747331471955	0.3514013581427099
0.1393	0.07306883881505369	0.1220842476552458	0.1880602507722311	0.2670818309332221	0.3497048318242472
0.1394	0.0771737628349722	0.1263499477893599	0.19070631653405035	0.26536259734767	0.3404073754939477
0.1395	0.0729822521932591	0.12200945545916504	0.18803080391842006	0.2671307007601309	0.34984678766902494
0.1396	0.07483130710756884	0.1239513261382316	0.18925744666418917	0.2663720961332322	0.3455878239567783
0.1397	0.0726013843141918	0.12162438026632805	0.18780406916586537	0.26729939411719966	0.35067077213641507
0.1398	0.07167257340577714	0.12064923878992878	0.18718862717714177	0.2676810439087514	0.35280851671840097
0.1399	0.07085392747049811	0.11978537451750178	0.18663866221185368	0.26801393912325916	0.35470809667688735
0.14	0.07092387220213879	0.11986809448404868	0.18670131710497642	0.26799320296721346	0.3545135132416226
0.1401	0.0708418646312614	0.11978853725448128	0.1866585222321931	0.26803263022410667	0.35467844565795753
0.1402	0.06890125647961826	0.11770910773733617	0.18529979685199913	0.2687953604826122	0.35929447844843426
0.1403	0.06917867249061943	0.11801718950970469	0.1855132474923495	0.26869600154424605	0.35859488896308034
0.1404	0.06873025353480591	0.11753959747309647	0.18520458504875786	0.2688750791044324	0.3596504848389074
0.1405	0.06747763453988224	0.11618295379290046	0.1843023723637239	0.26935521326359607	0.36268182603989724
0.1406	0.06727665521917062	0.11597069372653526	0.18416738976517485	0.26943736636245524	0.363147894926664
0.1407	0.06767262985109707	0.11641185191102314	0.18447461924349398	0.26929688351967623	0.36214401547470954
0.1408	0.06569523309366695	0.11424320530566742	0.18300242628673152	0.27003077476745746	0.3670283605464767
0.1409	0.06532077212175173	0.11383522078205577	0.18272863559854102	0.2701725248254916	0.36794284667216
0.141	0.06554590885149286	0.11409300081234566	0.18291599965892225	0.2700994287916823	0.36734566188555684
0.1411	0.06680203096076578	0.11548862033789573	0.1838834591525235	0.2696497871200532	0.3641761024287617
0.1412	0.06817267228195069	0.11699668637354313	0.1849121364348972	0.2691447310804032	0.36077377382920595
0.1413	0.06712570135591694	0.11585983018700433	0.18415360123871147	0.2695447156650042	0.36331615155336305
0.1414	0.06581170908364925	0.11441863820675581	0.18317589548016489	0.2700336057490072	0.3665601514804229
0.1415	0.06926967150043623	0.11821074648856184	0.18574768136685835	0.26874627438726123	0.3580256262568824
0.1416	0.07017946832114298	0.11919906998000944	0.1864073085876925	0.2683986214397664	0.35581553167138874
0.1417	0.0686898992455168	0.11759854635513509	0.18535869767309646	0.26898367782691524	0.35936917889933634
0.1418	0.06530189249964662	0.11388350624586685	0.18284054196881616	0.27024693570236064	0.36772712358330967
0.1419	0.06263706432810556	0.11089752094244924	0.1807438608183836	0.271179306779917	0.3745422471311446
0.142	0.06141235481405746	0.10950906512971778	0.17975059344372568	0.27159172576708024	0.3777362608454188
0.1421	0.05968009275827738	0.10751959506931995	0.17829795306570984	0.27214834719017456	0.38235401191651835
0.1422	0.060770323712959415	0.10878688793163395	0.17924078162152537	0.2718143480979944	0.3793876586358869
0.1423	0.05977385276232415	0.10764305485417817	0.17840651839985958	0.27213560125945635	0.38204097272418175
0.1424	0.061161021916862617	0.10925073501622685	0.17959680516279675	0.27170488773098594	0.37828655017312784
0.1425	0.062139909899738346	0.11037742851421484	0.1804218767233237	0.2713922184794621	0.37566856638326096
0.1426	0.06177314224711233	0.10996651699202455	0.18013378865098587	0.27152125629229884	0.37660529581757846
0.1427	0.05862268793769374	0.10633111862954972	0.17746129298351113	0.27251819492526985	0.38506670552397554
0.1428	0.05743328856644871	0.104939718601274	0.1764165708222545	0.2728739806827555	0.3883364413272672
0.1429	0.05687664943505865	0.10428777525946802	0.17592628710987016	0.2730398314115057	0.38986945678409757
0.143	0.05744627214870396	0.10496944581590026	0.17645605248121204	0.27288698076849643	0.38824124878568733
0.1431	0.059069061959744734	0.1068818655658144	0.17790790482297317	0.27241670322189476	0.3837244644295729
0.1432	0.05842232952584902	0.10613273415931991	0.17735431912843017	0.2726190000220678	0.38547161716433326
0.1433	0.05903137445597497	0.10685249554118599	0.1779029068657574	0.27244448406162686	0.3837687390754547
0.1434	0.058766973917048985	0.10655088255211087	0.17768552138038135	0.2725324981946785	0.3844641239557804
0.1435	0.05993956484876488	0.10792344544445644	0.17871621186749942	0.2721811419637423	0.38123963587553683
0.1436	0.059752126180361714	0.10771338663051118	0.17856921809897766	0.27224763267986546	0.38171763641028406
0.1437	0.06166802546843298	0.10992860036338928	0.18020076024948764	0.27164255356054395	0.3765600603581462
0.1438	0.061104007254353596	0.10928941754100703	0.179744852257939	0.27183460518403035	0.3780271177626701
0.1439	0.05945465477017902	0.10738968008919822	0.17835440209529774	0.27236400685243817	0.3824372561928868
0.144	0.05852219779659671	0.10630794461310097	0.17755384386750647	0.2726551465109028	0.384960867211893
0.1441	0.056545058817393086	0.1039793567604133	0.1757897394523933	0.27323343886733037	0.39045240610246995
0.1442	0.05618087095164478	0.10355219258942909	0.17546832329242792	0.273342240052004	0.39145637311449427
0.1443	0.055676035445968636	0.1029551412033827	0.17501329301385465	0.2734873835469318	0.39286814678986226
0.1444	0.055387952622056154	0.10261633170044727	0.17475740501611667	0.2735726120248985	0.39366569863648143
0.1445	0.05603687556919118	0.10340143364549906	0.175376663022884	0.2734070057222253	0.3917780220402004
0.1446	0.05325643152863126	0.1000455342402451	0.17273908421760856	0.2741263468259346	0.39983260318758046
0.1447	0.05213720376022238	0.09867670991146539	0.17164197887795982	0.27439379843263473	0.4031503090177178
0.1448	0.05263661131498926	0.0992990278340208	0.1721546128112845	0.27428933652961685	0.4016204115100886
0.1449	0.05375472488249344	0.10067471244811953	0.1732668225225758	0.2740322542258622	0.3982714859209491
0.145	0.053333206319354676	0.10016708726160282	0.17286947848312764	0.2741432287970426	0.3994869991388723
0.1451	0.05242098685250179	0.0990541489858763	0.17198110736131106	0.27436543796728474	0.40217831883302607
0.1452	0.05240612057374861	0.09904267729350069	0.17198001749100242	0.27437773293294465	0.40219345170880355
0.1453	0.05220217991016066	0.09879793420166072	0.17178965686200387	0.27443284259313455	0.40277738643304023
0.1454	0.05217148469275864	0.0987668623758757	0.17177260752107312	0.2744486817032886	0.4028403637070038
0.1455	0.05229553895620266	0.09892684472838482	0.17191070748120624	0.2744296006376343	0.4024373081965719
0.1456	0.05053216824101765	0.09674142376774118	0.1701260967728602	0.2748168284967866	0.4077834827215945
0.1457	0.049663965969568895	0.0956564742850819	0.1692294447994672	0.274995810726931	0.410454304218951
0.1458	0.0511997963195106	0.09758883331405499	0.17084224627698466	0.2746968468509404	0.40567227723850924
0.1459	0.05136839954509723	0.09780547220016188	0.1710283846780154	0.27466995361576346	0.40512778996096205
0.146	0.0523835768833464	0.09906968145389695	0.1720675479951058	0.2744541233575383	0.40202507031011253
0.1461	0.05392424947440461	0.10096465070788056	0.17359684896713357	0.27409529538912436	0.39741895546145695
0.1462	0.053404801118796356	0.1003376818251889	0.17310505202356136	0.27423150152565845	0.398920963506795
0.1463	0.05421296378332162	0.10132976554770715	0.17390317463405358	0.2740403841792189	0.3965137118556988
0.1464	0.05792752612426239	0.10578287606994856	0.1773605434200036	0.27302970643583785	0.38589934794994757
0.1465	0.057149523704409406	0.10486974612222129	0.17667444487737183	0.2732644721625088	0.3880418131334886
0.1466	0.05549936167173001	0.10290571853550617	0.17516672664981608	0.2737312009618975	0.3926969921810503
0.1467	0.05354021276278889	0.10053787381057838	0.1733063796333889	0.27424243297143264	0.39837310082181115
0.1468	0.05426838281586969	0.10143201608597552	0.17402560464558428	0.2740697861399473	0.39620421031262304
0.1469	0.05294369190076952	0.09982090448995472	0.17274813245912468	0.27440359909174983	0.40008367205840123
0.147	0.05587254006762062	0.10338218767722938	0.17557079217433186	0.2736642501264516	0.3915102299543666
0.1471	0.05711109500437753	0.10486724681224162	0.17672303427026598	0.2733256360214426	0.3879729878916723
0.1472	0.05662896484405803	0.1043008160796169	0.176297182026922	0.2734712117476611	0.38930182530174195
0.1473	0.05616663221979524	0.10375579722249001	0.1758853251372438	0.27360881602030024	0.3905834294001707
0.1474	0.05458281707915803	0.10185555064364406	0.1744099945043014	0.27404125556247483	0.39511038221042166
0.1475	0.05323586271570069	0.10022081114299287	0.1731187506817242	0.274386591126363	0.3990379843332193
0.1476	0.05340070931359824	0.100429647546642	0.17329422752280008	0.27435539173148027	0.39852002388547936
0.1477	0.05176763471332727	0.09842378866377488	0.17168159755616094	0.2747447007739382	0.40338227829279866
0.1478	0.050793319891201456	0.09721638300667218	0.17069818192317918	0.27496341286234416	0.406328702316603
0.1479	0.04919778396460028	0.09521249714338732	0.16903382287925442	0.27528624710235294	0.4112696489104051
0.148	0.050127121218465	0.09639367841505272	0.17003183922631476	0.27511727518219603	0.40833008595797143
0.1481	0.04975422995475711	0.09593019830167006	0.1696528857458412	0.2751995606325721	0.4094631253651596
0.1482	0.050054963694261954	0.09631619344766702	0.16998347837482972	0.27514989768894915	0.4084954667942922
0.1483	0.049252638771214344	0.09530859318337682	0.16914708708727702	0.27531311188616964	0.4109785690719622
0.1484	0.04968409559802319	0.09586157510005898	0.16961970626943898	0.2752406833162893	0.4095939397161896
0.1485	0.04965158221778288	0.09582713260531964	0.16959894028914488	0.2752561404160624	0.4096662044716902
0.1486	0.051105348388801444	0.09766045707752144	0.1711295697857261	0.2749699731058124	0.4051346516421387
0.1487	0.0509493305653734	0.0974722671127823	0.17098272160467104	0.27501219770090984	0.4055834830162635
0.1488	0.050032911223179	0.09632852883411419	0.17004243705878996	0.2752092030470644	0.4083869198368524
0.1489	0.04877910567715626	0.09474616596487703	0.16872030849880057	0.2754552042980766	0.4122992155610897
0.149	0.0522980146386258	0.09916959343509626	0.1723949082067998	0.2747406412392863	0.40139684248019186
0.1491	0.05436114594102126	0.10170561389891017	0.17443293385651426	0.27424535640224956	0.39525494990130466
0.1492	0.0523335712354221	0.09922726321262468	0.17245808452867176	0.27475019328382205	0.4012308877394594
0.1493	0.05251375314460254	0.09945670090518115	0.17265199841584417	0.2747171294549219	0.40066041807945035
0.1494	0.05270968929342765	0.09970524571751711	0.17286091039991217	0.2746798614633819	0.4000442931257612
0.1495	0.051276668113319136	0.09793524257674144	0.1714289287327802	0.275014201577625	0.4043449589995342
0.1496	0.05089063325550602	0.09745962082835137	0.1710456949849844	0.27510605347987704	0.4054979974512812
0.1497	0.05146551885865977	0.09818423667527021	0.17164944952480019	0.2749908834568097	0.40370991148446006
0.1498	0.051721494290438465	0.09850955979788348	0.171923638455063	0.27494302680194666	0.4029022806546684
0.1499	0.049447645502789433	0.09566208277119158	0.16957374592638294	0.2754241148605949	0.40989241093904105
0.15	0.051236517405440295	0.0979190428739194	0.17145649824742382	0.27506793833559673	0.4043200031376199
0.1501	0.049966221778912065	0.09633134742918534	0.17015027592049925	0.2753414399975501	0.4082107148738532
0.1502	0.05056285902214734	0.09708914916780476	0.17078838542120975	0.27522921767908726	0.40633038870975086
0.1503	0.05069108220692038	0.09725680792544382	0.17093527346099316	0.2752115156181436	0.405905320788499
0.1504	0.04867709669975049	0.09471493363120256	0.16881465625675737	0.27561302372642305	0.4121802896858665
0.1505	0.04934015667951928	0.09556560021738096	0.1695411883831529	0.2754998823678047	0.4100531723521423
0.1506	0.048508059355963765	0.09451212777242761	0.16865856882312139	0.27566175108763674	0.41265949296085047
0.1507	0.048966176284667214	0.09510335456180075	0.1691676732987596	0.2755883230976982	0.4111744727570742
0.1508	0.05041718708630536	0.09694644656458205	0.1707189539600674	0.27531390658947674	0.4066035057995685
0.1509	0.05054458591028038	0.09711331979422608	0.17086542319520265	0.2752965701991578	0.40618010090113316
0.151	0.048980318273283266	0.09514121017444495	0.1692238743963091	0.2756135031800505	0.41104109397591226
0.1511	0.048778394695115836	0.09489039358649849	0.16901978815741261	0.2756597885099664	0.4116516350510066
0.1512	0.04829033151001442	0.09427282574515919	0.16850317546653326	0.27575594305959655	0.41317772421869653
0.1513	0.04837361901147531	0.09438610093960663	0.16860770026036728	0.27575072098244086	0.41288185880610984
0.1514	0.04823935412873431	0.09422059699014558	0.16847473341257102	0.27578348987683576	0.4132818255917133
0.1515	0.048233205109500916	0.09421927174345052	0.16848164317647213	0.27579390303642437	0.41327197693415196
0.1516	0.04787540729490752	0.09376619132503802	0.1681024183263178	0.27586432323142285	0.41439165982231385
0.1517	0.049747481351871375	0.09616178079368372	0.17013844304315517	0.2755313173139993	0.4084209774972903
0.1518	0.050287791507683345	0.09685076033652891	0.17072091494763078	0.2754315260142541	0.40670900719390296
0.1519	0.05244211613382057	0.09954686836142372	0.1729389771946585	0.2749641411059264	0.40010789720417084
0.152	0.05190840767003322	0.09889202326825353	0.17241592399137587	0.275097118494111	0.40168652657622644
0.1521	0.051769765848285444	0.09872646511070009	0.17228925626742284	0.275137652283513	0.40207686049007857
0.1522	0.052580666153282205	0.09973880889851279	0.17311877057946376	0.2749577905144952	0.39960396385424607
0.1523	0.051622186996620356	0.0985563668015415	0.17216684665120113	0.2751889045936478	0.4024656949569892
0.1524	0.05135724586800591	0.09823270472527648	0.17191022106167833	0.27525709119457187	0.4032427371504673
0.1525	0.051051634066492955	0.09785734148092404	0.17161018720772556	0.275333213696948	0.4041476235479093
0.1526	0.05143908454078771	0.09834847385732473	0.17202143733278658	0.2752568097379724	0.4029341945311285
0.1527	0.05081691036182429	0.09757666159845783	0.1713952860887061	0.27540194945862945	0.4048091924923822
0.1528	0.049748990149262914	0.09623714274384879	0.17029074935644958	0.2756317724940531	0.4080913452563855
0.1529	0.05057995379823503	0.0972925123412262	0.17117682204350204	0.2754704711314338	0.40548024068560296
0.153	0.051360830222970395	0.0982779708108148	0.17199647403553375	0.2753100874664387	0.4030546374642423
0.1531	0.05012241695178729	0.09672944299511614	0.17072583780370307	0.27558381118684944	0.40683849106254405
0.1532	0.0530146055212807	0.10034326843077204	0.17368787491108695	0.274940874663567	0.3980133764732933
0.1533	0.05555290340225153	0.10344500185789937	0.1761470919526845	0.27428664330053254	0.3905683594866321
0.1534	0.05789309338967479	0.106249650592372	0.17830607799391418	0.27361674138449854	0.3839344366395404
0.1535	0.05747721688424354	0.10576353361485434	0.17794620161946312	0.2737499447165507	0.3850631031648885
0.1536	0.057117783376604836	0.10534301406977523	0.1776345130645048	0.27386477360421624	0.38603991588489883
0.1537	0.05641455579628712	0.10450973088516631	0.17700444250220795	0.27407756310681514	0.38799370770952346
0.1538	0.05652033019793289	0.10464362176433599	0.17711583099405265	0.2740555152951486	0.3876647017485298
0.1539	0.05449059283885613	0.10219978859364319	0.17522242030897514	0.27462531315863414	0.3934618850998913
0.154	0.05287215984962574	0.10022295821947662	0.17365738699997477	0.27504590639118043	0.39820158853974247
0.1541	0.05182497964540998	0.09893181716464383	0.17262090033323474	0.2753032344575027	0.4013190683992086
0.1542	0.053226515941458837	0.1006734818415192	0.17403530162265488	0.27497602064859605	0.39708867994577096
0.1543	0.052833489408319056	0.10019595958891778	0.17366048139249868	0.2750816810682172	0.3982283885420473
0.1544	0.053593436509929565	0.10113823777842817	0.1744229801577528	0.2749011561649897	0.39594418938889986
0.1545	0.05406055611353053	0.10171726013558043	0.17489122021964448	0.2747897772533402	0.3945411862779043
0.1546	0.05523116181094915	0.10314830364547073	0.17602480715469737	0.2744855840621799	0.391110143326703
0.1547	0.05527194819286586	0.10320475989756889	0.17607724125054855	0.2744828817173711	0.39096316894164557
0.1548	0.054798408159263345	0.10263755014217021	0.17564177609922918	0.2746202581795925	0.3923020074197448
0.1549	0.054426669754381984	0.10219218361305392	0.1752998203704125	0.27472813469255036	0.39335319156960125
0.155	0.05595879670600214	0.10405518383991881	0.17676310230285353	0.2743165751361791	0.3889063420150464
0.1551	0.057757875023651276	0.106212740402448	0.17842233907258015	0.273797229720718	0.3838098157806025
0.1552	0.05885686298884678	0.10751867541344055	0.17941244833658845	0.2734658582343037	0.3807461550268206
0.1553	0.0598777878933644	0.10872255355555395	0.18031426240541806	0.2731473895529594	0.3779380065927042
0.1554	0.058492204029746434	0.10710361285996153	0.17911891948154018	0.273596165152941	0.3816890984758109
0.1555	0.05894320615375724	0.10764224670231842	0.17953024507212725	0.2734628685248533	0.38042143354694374
0.1556	0.059263241672931094	0.10802550704419556	0.17982404432832075	0.27336930328876463	0.3795179036657879
0.1557	0.05968380999128781	0.10852548502246188	0.18020304926737202	0.2732421785360598	0.3783454771828184
0.1558	0.058497681370918056	0.10713931091661204	0.17917974527097574	0.2736269381117901	0.381556324329704
0.1559	0.05658027206048272	0.10486608484583435	0.17746373293378784	0.2742134211952339	0.38687648896466126
0.156	0.055842475691642975	0.10398635609060689	0.17679389256189726	0.2744336477826859	0.38894362787316694
0.1561	0.05626832393556677	0.104506070810774	0.17720375824018908	0.27432046328969667	0.38770138372377344
0.1562	0.05473903735776385	0.10266409289025202	0.1757796224141374	0.27475589220303104	0.39206135513481566
0.1563	0.054170216000499836	0.10197741045935046	0.1752470001508119	0.2749162466878221	0.3936891267015157
0.1564	0.054858565944686875	0.10282357331514513	0.17592145201421844	0.27474055819598486	0.39165585052996466
0.1565	0.053863354923075826	0.10161579394498024	0.17497724007436807	0.27501377176305675	0.3945298392945191
0.1566	0.053811628079801846	0.101559367047258	0.17494077182110937	0.2750358396812164	0.39465239337061436
0.1567	0.05560173771378526	0.10374561373778607	0.17666600525569254	0.2745605264547039	0.38942611683803224
0.1568	0.054832426993009074	0.10282003621693062	0.17595214570485568	0.2747817680224071	0.39161362306279757
0.1569	0.05474875771937499	0.1027252999443155	0.17588619927927907	0.2748130222046895	0.391826720852341
0.157	0.05682427229452237	0.10523740668604872	0.17784114909254964	0.27423333038080555	0.3858638415460737
0.1571	0.05948844980354881	0.10840014010266794	0.1802302001453818	0.2734171904523818	0.37846401949601965
0.1572	0.05985016975385978	0.10883092427591809	0.1805570475422935	0.273307637191537	0.37745422123639166
0.1573	0.059408901679718025	0.10832162214394873	0.1801891550770428	0.2734588636601284	0.37862145743916187
0.1574	0.05845329875038732	0.10720385983973821	0.1793644407330694	0.2737705960335337	0.3812078046432713
0.1575	0.059845027240807244	0.10884712585160523	0.18059472345531793	0.2733331729863909	0.3773799504658786
0.1576	0.060154063043405155	0.10921542499248006	0.1808742961710325	0.27323956728535886	0.3765166485077234
0.1577	0.059658918214717305	0.10864416785230893	0.18046209231345695	0.27340980532537074	0.37782501629414605
0.1578	0.06152971755344754	0.11082659802208174	0.18206492047102432	0.2727920706074375	0.37278669334600884
0.1579	0.061316587501748704	0.1105878801499186	0.1819009422532753	0.27287278497061057	0.37332180512444674
0.158	0.06058156121908814	0.109743062110383	0.1812951608472005	0.273129038158081	0.3752511776652474
0.1581	0.05908223010698274	0.10799679974781953	0.1800164049322042	0.2736279606208983	0.3792766045920952
0.1582	0.06209499007488063	0.11150791823097093	0.18258988346414026	0.27262744438383935	0.3711797638461689
0.1583	0.06175798231803622	0.11112751801518764	0.18232518137050052	0.27275217191903106	0.37203714637724455
0.1584	0.059650233801809456	0.10868575487996321	0.1805528266286874	0.2734683986204088	0.3776427860691312
0.1585	0.060202089017226665	0.10933830440377278	0.18104184370736534	0.27329485065159814	0.37612291222003713
0.1586	0.06064874204226807	0.1098659248416146	0.18143654060289235	0.27315365729175256	0.3748951352214724
0.1587	0.059162179546204646	0.10813500509889275	0.18017047907482567	0.27365043948542006	0.37888189679465684
0.1588	0.05986649688863032	0.10896853406956795	0.18079575342563	0.2734293920984933	0.3769398235176786
0.1589	0.05853095117678995	0.10740539600316103	0.1796433479279552	0.2738676280219858	0.38055267687010796
0.159	0.05772485318653574	0.10645674244496973	0.17893804791736564	0.274126741981241	0.382753614469888
0.1591	0.059537734244414116	0.10860562558858454	0.18055361694722805	0.27356083277353294	0.3777421904462404
0.1592	0.05972292963551666	0.10883010310334103	0.1807280226448127	0.2735082762596529	0.3772106683566767
0.1593	0.061598182532742275	0.11101845183069134	0.18233314386955132	0.2728847456910156	0.3721654760759995
0.1594	0.06073395968589874	0.11002471621553013	0.18162129531539747	0.2731876937204865	0.37443233506268714
0.1595	0.06293850903969322	0.1125735121651873	0.18346300324993997	0.27242897655101644	0.36859599899416295
0.1596	0.06549623412670551	0.11547757800862682	0.18550097088254966	0.2714950346115535	0.3620301823705646
0.1597	0.06735058956989277	0.11755163375885523	0.18692086708773767	0.2707875883289781	0.3573893212545364
0.1598	0.06834348401889363	0.11865461793083235	0.18766733725376986	0.27040159859148366	0.35493296220502046
0.1599	0.0663252239543437	0.11642817575200842	0.18617812091983102	0.2712004306250412	0.35986804874877565
0.16	0.06621162320513414	0.11630925556148797	0.18610591027516077	0.2712513468775385	0.3601218640806786
0.1601	0.06549163668990032	0.11551128801733353	0.18556818652386217	0.27153332343267905	0.3618955653362249
0.1602	0.06422590878205767	0.11409205436217472	0.18459321034569878	0.27201398083807043	0.36507484567199827
0.1603	0.06494804150102507	0.11491557365590152	0.18517466433485452	0.2717528388380064	0.3632088816702126
0.1604	0.0660688051033125	0.11618100432043749	0.1860537009568341	0.2713351221532212	0.36036136746619457
0.1605	0.06756895060195552	0.11785633785856868	0.18719657108436177	0.2707584478543025	0.3566196926008116
0.1606	0.06658343247913574	0.11677074925047272	0.18647293179142033	0.2711511036516958	0.3590217828272754
0.1607	0.06461639084291906	0.11457232036484373	0.1849716761634198	0.27190629789043397	0.3639333147383835
0.1608	0.06411915057361962	0.11401722315472072	0.18459347123822611	0.2720980261020067	0.3651721289314268
0.1609	0.06491542577338832	0.11492526228311371	0.18523410059415993	0.2718092436756898	0.3631159676736483
0.161	0.0655041832691978	0.11559535628435152	0.18570527904863735	0.27159428134395125	0.3616009000538621
0.1611	0.06733053288276175	0.1176398618342679	0.18710445829318637	0.2708949706501607	0.35703017633962325
0.1612	0.06677097789080423	0.11702657662815384	0.18669947948803947	0.2711212484742414	0.35838171751876097
0.1613	0.0679598280589081	0.11835128829826315	0.18759886929781927	0.27065992150955587	0.35543009283545357
0.1614	0.06842315242454737	0.11886941550198395	0.18795260512106052	0.2704816123345746	0.35427321461783357
0.1615	0.06973627503321447	0.12031429566164305	0.1889128764746564	0.2699552198426172	0.35108133298786887
0.1616	0.07247492877141443	0.12327692001742997	0.19082543465642704	0.26881360929443743	0.34460910726029104
0.1617	0.07659496420049507	0.12762643541790225	0.19351571314789728	0.26700967790234087	0.33525320933136454
0.1618	0.0773434562045611	0.1284106830005329	0.19399412410872474	0.26667716819179166	0.33357456849438966
0.1619	0.07667718242180627	0.12772869919063198	0.19359553554126274	0.2669848953553911	0.33501368749090793
0.162	0.07707074629000671	0.12814536586952704	0.19385429065417312	0.26681307114282476	0.3341165260434683
0.1621	0.07756606240783478	0.12866610173950713	0.19417368762630138	0.26659404952617777	0.3330000987001788
0.1622	0.07891185355865392	0.13005804917494565	0.195002747334189	0.26598229466167994	0.33004505527053146
0.1623	0.08022175904822353	0.13140148036134636	0.19579045030542752	0.2653786145213628	0.3272076957636397
0.1624	0.08197149888347217	0.13317552563715004	0.19680847622391093	0.2645580703329649	0.32348642892250207
0.1625	0.08117251134617282	0.13238054167237087	0.1963685020758146	0.26494272755039555	0.32513571735524605
0.1626	0.07730754735281554	0.1284412659792965	0.19408609776344676	0.2667420272542115	0.3334230616502296
0.1627	0.07789502606755964	0.12905638069140568	0.19446035327100297	0.26647992282544797	0.3321083171445838
0.1628	0.07972967400509384	0.13094433446502013	0.19557346831806743	0.2656376706726943	0.3281148525391244
0.1629	0.07826056351162769	0.12944968535657123	0.1947108687520174	0.26632415434190454	0.3312547280378791
0.163	0.07940762552725097	0.1306332244648502	0.19541185924938656	0.26579941447186367	0.3287478762866486
0.1631	0.07826573779624837	0.12947204274631874	0.19474253358310645	0.26633370503489656	0.33118598083942996
0.1632	0.07905542055188014	0.1302905041189507	0.19523111782139765	0.26597479489830694	0.32944816260946447
0.1633	0.0791478103053258	0.13039355436253713	0.19530041892608177	0.2659377912553249	0.32922042515073047
0.1634	0.07391066577356918	0.1249525738314671	0.19203827490069428	0.26830877922681673	0.3407897062674527
0.1635	0.07513641671623188	0.12625369061971561	0.19284875904421295	0.2677742297755022	0.3379869038443374
0.1636	0.07574651669818616	0.12690156107319048	0.19325248763456906	0.2675081706720418	0.33659126392201255
0.1637	0.07530357810284416	0.12644588614066218	0.19298443922771974	0.2677123314800794	0.3375537650486945
0.1638	0.07494757071360808	0.1260802326453698	0.19277006984380454	0.2678769652267558	0.33832516157046183
0.1639	0.07587405555431358	0.1270600920207563	0.19337612853951386	0.267469573617657	0.3362201502677593
0.164	0.0769119144001684	0.1281496558707597	0.19404111508332467	0.2670069547850962	0.33389035986065113
0.1641	0.07636502148605352	0.12758930035365001	0.1937140826837383	0.2672608180796868	0.3350707773968714
0.1642	0.07470147213639963	0.12585446864159336	0.19266815881145635	0.26801128487745307	0.33876461553309767
0.1643	0.07579762679194012	0.12701373370708946	0.19338476204285057	0.2675286580310378	0.33627521942708205
0.1644	0.0780920138803112	0.12940395674608876	0.194822740467286	0.26649121656394925	0.33119007234236486
0.1645	0.07542770525513726	0.1266430196966377	0.19317790183084227	0.2677068336864467	0.3370445395309361
0.1646	0.0777882834358259	0.12910774237728295	0.19466634621196918	0.2666428603467638	0.33179476762815824
0.1647	0.07672842618900637	0.1280181422793045	0.19402688383127792	0.26713294648656805	0.3340936012138431
0.1648	0.07566530520000711	0.12691716786936702	0.19337208516662052	0.26761904225100114	0.33642639951300424
0.1649	0.07687242901022588	0.1281846986390121	0.19414502192271277	0.26707966436985536	0.3337181860581939
0.165	0.07607972458930114	0.1273673937013113	0.19366304155897773	0.26744494323731227	0.3354448969130974
0.1651	0.07733486336856393	0.1286813145795466	0.19445964004385063	0.26688077393883247	0.3326434080692063
0.1652	0.07863489749295027	0.1300305700913483	0.19526486103756216	0.2662877666020342	0.32978190477610514
0.1653	0.08055908984340311	0.1320026602557267	0.19641469230593475	0.26539235782704207	0.32563119976789345
0.1654	0.07956477795299029	0.1309997172255127	0.19584734211591934	0.265866015313701	0.3277221473918767
0.1655	0.08107122632577345	0.1325384532489644	0.19673858360621096	0.26516101315697155	0.3244907236620796
0.1656	0.07917654742248677	0.130620091800488	0.1956458149617202	0.2660592075289273	0.32849833828637764
0.1657	0.0806907366516878	0.13217071522590068	0.1965479955742193	0.2653528872280971	0.325237665320095
0.1658	0.07973481799520526	0.13120760363004758	0.19600469997614278	0.2658094718328008	0.32724340656580364
0.1659	0.0772801595758632	0.12869243973198796	0.19454013361446904	0.2669540640899353	0.3325332029877447
0.166	0.07763993960857532	0.12907342593778662	0.1947754891752704	0.2667949394608214	0.33171620581754635
0.1661	0.07913913103097737	0.13062466951420718	0.1956949487636208	0.2661059044425012	0.3284353462486936
0.1662	0.07937827172783948	0.1308779325250954	0.19585125675834963	0.26599988542830255	0.32789265356041286
0.1663	0.07769684650323513	0.12915776207243607	0.1948531569435047	0.26678671390720654	0.3315055205736176
0.1664	0.07668336988890084	0.12811480624049393	0.19424146305542855	0.26725696939501964	0.33370339142015704
0.1665	0.07722993668594079	0.12869121651025092	0.19459482301958506	0.26701324607307575	0.3324707777111475
0.1666	0.07967013674934	0.13121046410342876	0.19608085648712403	0.2658861609888275	0.3271523816712796
0.1667	0.07817236288548227	0.1296827277971695	0.19519986611912185	0.26659093302861053	0.33035411016961597
0.1668	0.07601292077363556	0.12744892760564602	0.19387780647522182	0.26758585754442893	0.3350744876010677
0.1669	0.07323135749591084	0.12452017579227319	0.1920879751518314	0.2688304413576869	0.34133005020229773
0.167	0.0725229626244137	0.12377137755353744	0.19162730477353185	0.269145446873399	0.34293290817511796
0.1671	0.07222904228068795	0.1234643760548094	0.1914426163605852	0.26927914600399777	0.3435848192999197
0.1672	0.07320199825010122	0.12451363845965495	0.19211121691782287	0.2688625625395798	0.3413105838328411
0.1673	0.07406116382977623	0.1254354604588611	0.1926932945169645	0.2684907656278976	0.33931931556650063
0.1674	0.0768797485340982	0.12840367931808294	0.19450650323846205	0.2672279796328575	0.3329820892764993
0.1675	0.07413519345575642	0.12553054220702617	0.1927703314895362	0.26847063726266074	0.3390932955850205
0.1676	0.07372344601840677	0.12510185770268348	0.1925140217133878	0.26865903521238305	0.3400016393531389
0.1677	0.07000619290359723	0.12110783902709847	0.1899866967191643	0.2702646663382871	0.3486346050118528
0.1678	0.06986321664031792	0.12095987299369447	0.18989952360347534	0.2703312401677125	0.3489461465947998
0.1679	0.07186917179739091	0.12314299332713985	0.1913115747881142	0.2694866537747153	0.3441896063126397
0.168	0.069074700091588	0.12011250542131659	0.18936363636253062	0.27067246892391456	0.3507766892006503
0.1681	0.0700413619862955	0.12117849671663773	0.19006858671498983	0.27027690514487834	0.34843464943719865
0.1682	0.0712863345564625	0.12253861919372504	0.19095373308255417	0.2697564247758584	0.3454648883913999
0.1683	0.06919524305815258	0.12026890378607527	0.18949318920749644	0.2706431234452617	0.3503995405030141
0.1684	0.06731520384510578	0.11819972746088755	0.18812979855759845	0.27141666581877366	0.35493860431763447
0.1685	0.07037694538546192	0.12157647520507213	0.19036239256099602	0.27016260340842946	0.3475215834400406
0.1686	0.0702264612980429	0.12142069466788577	0.1902706400962299	0.2702327512993039	0.34784945263853756
0.1687	0.07150147254987228	0.12281187686637211	0.19117343992728925	0.2696972666689838	0.34481594398748255
0.1688	0.07101126540169576	0.1222897143704344	0.19084864441766008	0.26991355698049446	0.3459368188297153
0.1689	0.06764097282794959	0.11860135036837918	0.18844323829647044	0.27132050693732146	0.35399393156987935
0.169	0.06851331234019024	0.11957464510627165	0.18909891590953912	0.27097222654928316	0.3518409000947157
0.1691	0.06687330498792904	0.11776261380009696	0.18789817163811276	0.2716427637052282	0.355823145868633
0.1692	0.06772440367387918	0.11871775997400794	0.18854774036795305	0.2713076909172023	0.3537024050669576
0.1693	0.06472475121076622	0.1153606570763196	0.1862751205533943	0.2724970380514357	0.36114243310808414
0.1694	0.06572422103398864	0.11649790706571607	0.18706617479648763	0.2721177524226799	0.3585939446811278
0.1695	0.06631817009259684	0.11717306325185685	0.18753492816842857	0.27189153224779566	0.35708230623932213
0.1696	0.06550008037139855	0.11626094561457764	0.18692167684227098	0.27221953322609577	0.35909776394565707
0.1697	0.06727672791558231	0.11825981364594122	0.18828598087265397	0.2715233888610648	0.3546540887047578
0.1698	0.06522299073974035	0.1159636746052727	0.186735272490165	0.2723415359104625	0.35973652625435937
0.1699	0.06665008343173318	0.11757624306126267	0.18784353746573176	0.2717882862899564	0.356141849751316
0.17	0.06580119007254413	0.11663150622150315	0.18721062113263096	0.27213070574209053	0.3582259768312313
0.1701	0.06726231125290241	0.11827542767922117	0.1883321211870571	0.27155724792935887	0.3545728919514604
0.1702	0.0673058922643419	0.11833188153167044	0.18837889726550122	0.2715466983526281	0.35443663058585834
0.1703	0.06763613979248623	0.11870712221474988	0.18863887708304422	0.2714201528643229	0.35359770804539664
0.1704	0.06728900225979477	0.11832891257024639	0.1883947458478431	0.2715675212198582	0.3544198181022574
0.1705	0.06681231948380316	0.11780496513352942	0.18805134139230853	0.2717659678504729	0.3555654061398859
0.1706	0.06781682859809827	0.11893158078434404	0.188815380048989	0.27136760616271255	0.35306860440585613
0.1707	0.06568121046832924	0.11655114088377477	0.18721775669643617	0.27222792450899597	0.3583219674424639
0.1708	0.06524217630213051	0.11606330323748695	0.18689221320723054	0.27240638349420176	0.3593959237589503
0.1709	0.06961711377462906	0.1209406379811768	0.19016603684619496	0.2706438204408917	0.3486323909571075
0.171	0.06723414718186993	0.1183153111506393	0.18843914509836562	0.2716316838312183	0.35437971273790686
0.1711	0.06618936468924365	0.11715423406153708	0.1876642541237198	0.27205638102137913	0.35693576610412026
0.1712	0.06390151637118362	0.11457058250314356	0.18589321392273905	0.27294956635254625	0.3626851208503875
0.1713	0.06465119629332768	0.11543236042460897	0.1865012347263145	0.2726710121447995	0.36074419641094946
0.1714	0.06736941291491222	0.11849771413455948	0.18859708363352543	0.27160500136519206	0.3539307879518107
0.1715	0.06839223849043279	0.11964067227747484	0.18936657623311143	0.2711941180138127	0.3514063949851681
0.1716	0.07053581803458026	0.1220007585464232	0.1909160660286366	0.2703021779732995	0.3462451794170604
0.1717	0.07078301139423711	0.12227783964213551	0.19110333562207418	0.27020324876051166	0.34563256458104163
0.1718	0.07115959485840057	0.1226948452191624	0.19137959097382357	0.270048258971419	0.34471770997719453
0.1719	0.07061048965982976	0.12210641803060875	0.19101122094103093	0.27029025658119454	0.3459816147873361
0.172	0.07288610475333054	0.1245721856292696	0.19258533554646734	0.269309164109712	0.3406472099612205
0.1721	0.07260107642530682	0.1242747255613244	0.19240795280813042	0.2694409977103076	0.3412752474949308
0.1722	0.07313606198999247	0.1248563103187199	0.19278113851509918	0.26921155964340426	0.3400149295327841
0.1723	0.07213136832184995	0.12378603056765576	0.19211836769062213	0.2696596241498074	0.34230460927006484
0.1724	0.07499419258132023	0.12684809673082423	0.19402814361535523	0.2683922390158667	0.3357373280566337
0.1725	0.07551749076928621	0.12740826740973557	0.1943778554948341	0.26816066913946046	0.3345357171866836
0.1726	0.07295838026040527	0.12469916123344138	0.19271950201106533	0.26931564383905926	0.3403073126560287
0.1727	0.07452881891456864	0.12638079406517014	0.19376992480348423	0.2686210929241571	0.33669936929261995
0.1728	0.07319701071390562	0.1249711348398246	0.1929075378894617	0.2692227764974395	0.33970154005936853
0.1729	0.07144998593076	0.12309930156201716	0.19173739051522037	0.26999506022213754	0.343718261769865
0.173	0.07132779742569001	0.12297511445204158	0.19166733573646594	0.2700545041378056	0.34397524824799697
0.1731	0.07001393843543721	0.12155274613020167	0.19076212699437986	0.2706242138594444	0.3470469745805368
0.1732	0.0685627277150024	0.11996511372943203	0.18973333200526074	0.27124021383298763	0.3504986127173173
0.1733	0.06648147740539666	0.11765527261234111	0.18819954701874775	0.27209602675918987	0.35556767620432467
0.1734	0.06674603303718077	0.11795974361987062	0.188414053937298	0.27199685419390335	0.3548833152117473
0.1735	0.06665527638552317	0.11786595426463194	0.18835970391906787	0.27204039755631204	0.35507866787446496
0.1736	0.06559195398993219	0.11667735856590748	0.18756122218443297	0.27247079872809765	0.3576986665316297
0.1737	0.06678648325741741	0.11802874328473115	0.1884873037110808	0.2720016462430148	0.35469582350375584
0.1738	0.06596910101992781	0.1171185067851902	0.18787987615836393	0.2723358289523974	0.3566966870841206
0.1739	0.06749690405361022	0.11883815493073216	0.18904813251146446	0.2717273333365752	0.35288947516761804
0.174	0.07059742692114247	0.12226283578012195	0.19130184865452338	0.2704350506846806	0.3454028379595316
0.1741	0.07026541790958989	0.12190866994470438	0.1910826821594577	0.27058383053135865	0.34615939945488927
0.1742	0.06811023574954758	0.11954397923108435	0.18954462561851834	0.2714961554876941	0.35130500391315556
0.1743	0.06900646903619206	0.1205431799996733	0.1902122974961332	0.27113004544395436	0.349108008024047
0.1744	0.0691426744520607	0.12070130985486864	0.19032488093919867	0.2710796555805552	0.34875147917331695
0.1745	0.06946718907938615	0.12106638967640174	0.1905723537362253	0.270949681734894	0.3479443857730929
0.1746	0.07050823861246358	0.12221435102742291	0.191324969760229	0.2705130417428229	0.3454393988570616
0.1747	0.07017286864844657	0.12185616196499621	0.19110301239814187	0.27066328212786867	0.3462046748605468
0.1748	0.06836470267319757	0.11987404306180989	0.18981687382904577	0.271431920261337	0.35051246017460985
0.1749	0.06546050676260375	0.11663048145491853	0.18764451719313366	0.27261565744153066	0.3576488371478135
0.175	0.06440708976641046	0.11544161962474607	0.18683443284929757	0.27303429225687526	0.3602825655026706
0.1751	0.06604122466185199	0.1173018975029008	0.1881201838273139	0.2723994267481677	0.3561372672597657
0.1752	0.0684009727735049	0.1199462308062063	0.18990046854484868	0.271444203023578	0.350308124851862
0.1753	0.06659237690817942	0.11793749098347708	0.18856844602458608	0.2721923593170601	0.35470932676669736
0.1754	0.06615459441050625	0.11745319658288478	0.1882496194771745	0.27237535501612153	0.355767234513313
0.1755	0.06729958833838595	0.11874511668471965	0.18912903727600347	0.27191913345209057	0.35290712424880044
0.1756	0.06810765706864463	0.1196529108636049	0.18974238916268213	0.2715934110865502	0.3509036318185182
0.1757	0.06924347211299978	0.12091698536066302	0.19058302677567374	0.2711249991499828	0.3481315166006807
0.1758	0.06780639138685333	0.1193339787033923	0.18954865628206596	0.2717317591346146	0.3515792144930739
0.1759	0.06758464350449409	0.11909495950935384	0.18939848550623278	0.27183000290762266	0.35209190857229666
0.176	0.06943565860073278	0.12115271790032833	0.19076390185040956	0.27106388932599607	0.34758383232253315
0.1761	0.06817305216075324	0.11976546694140429	0.18986179623874513	0.2716005580405351	0.35059912661856213
0.1762	0.0678964142116207	0.11946603596997818	0.1896722665023309	0.27172211085753734	0.3512431724585329
0.1763	0.06805655892447086	0.11965206438796601	0.18980464528400928	0.2716626357075819	0.35082409569597195
0.1764	0.06758771132042739	0.11913817050143943	0.18947207479393513	0.27186330531548863	0.35193873806870934
0.1765	0.06894371913171034	0.12065079750858958	0.1904809070265694	0.2713054186680867	0.34861915766504403
0.1766	0.06734360740576853	0.11888164328335614	0.18931876067782144	0.271977474110447	0.3524785145226069
0.1767	0.06956266606145273	0.1213489099276381	0.19095482509545952	0.2710569144475089	0.34707668446794093
0.1768	0.07098959890214354	0.1229180645109561	0.19197579130408488	0.270449997667632	0.34366654761518345
0.1769	0.07279353048740078	0.1248775714004747	0.1932237620350746	0.2696628073925903	0.3394423286844596
0.177	0.07319876611734617	0.12532085015389088	0.19350937005340613	0.26948820435569415	0.3384828093196626
0.1771	0.07402466634279792	0.12621201242929236	0.19407012493884584	0.2691227675541832	0.33657042873488063
0.1772	0.074677664253689	0.12691488742542553	0.1945104054244149	0.26883235486424567	0.33506468803222483
0.1773	0.07520203490358839	0.12747877576784017	0.19486294823003691	0.268598601533036	0.33385763956549863
0.1774	0.07415806966341403	0.12637918007991028	0.19420052947086092	0.26908100756363773	0.336181213222177
0.1775	0.07410902969482037	0.12633527907926545	0.19418272285781144	0.26910945364570077	0.336263514722402
0.1776	0.07394570249846748	0.1261694811360352	0.19408983311249325	0.2691896438195406	0.3366053394334635
0.1777	0.07155170745496661	0.12360248045845434	0.1924935263208948	0.2702631464180522	0.342089139347632
0.1778	0.07190413871388127	0.12399252309089259	0.1927496198975452	0.2701145553493186	0.3412391629483623
0.1779	0.07391004622089023	0.1261564339956939	0.19410933657329882	0.2692244734066122	0.3365997098035048
0.178	0.072430783888714	0.12457787040331099	0.1931365084874419	0.26989423355982584	0.3399606036607073
0.1781	0.06968822337270733	0.12160012795237987	0.19124456137350299	0.27109691629200894	0.3463701710094008
0.1782	0.06935487429049003	0.12124130129909427	0.19102019226040332	0.2712458206023721	0.3471378115476401
0.1783	0.06783897608958475	0.11956965059900333	0.18992948503481238	0.2718902136804914	0.35077167459610803
0.1784	0.06916200465362261	0.12104473112007753	0.19090997829649112	0.2713412287821284	0.3475420571476803
0.1785	0.06891987090449767	0.12078531640543379	0.19074928309671743	0.2714505803897383	0.34809494920361295
0.1786	0.06763815698201302	0.11936965912506804	0.18982346438613026	0.2719941666849721	0.3511745528218166
0.1787	0.0672753206095453	0.1189721777386463	0.189567318009604	0.27215100325138775	0.35203418039081674
0.1788	0.06783348582252606	0.11960344078104652	0.18999680498298463	0.2719267971923144	0.3506394712211285
0.1789	0.06538003777794299	0.11685243528603592	0.188151688523164	0.2729331101667441	0.35668272824611313
0.179	0.0650425723965832	0.1164768558713147	0.18790311802072734	0.2730742517844484	0.3575032019269263
0.1791	0.06364094833491987	0.11488179300341508	0.1868068734117323	0.273628659136684	0.36104172611324864
0.1792	0.06327181867545702	0.11446456107612368	0.1865234873925212	0.2737775019050072	0.3619626309508908
0.1793	0.0623655918620704	0.11342388954207695	0.18579774563796506	0.27412759800457426	0.36428517495331325
0.1794	0.061317307188196946	0.11220971247997405	0.18493917139067542	0.2745228177038888	0.36701099123726477
0.1795	0.06192462326370981	0.11292637266344435	0.18546122843292664	0.2743068383406544	0.3653809372992649
0.1796	0.06083123730142862	0.11165492940023165	0.18455659427075596	0.2747145411806671	0.36824269784691666
0.1797	0.05753459871613602	0.10773934898714731	0.18167479823767946	0.275860873493148	0.37719038056588927
0.1798	0.05488911341440914	0.10452286681550826	0.17921986955609864	0.2767010122901852	0.38466713792379886
0.1799	0.053908387493407914	0.10331698920354286	0.1782836658185491	0.2769974571127295	0.3874935003717706
0.18	0.05201222792678012	0.10095025759031516	0.17640402300446492	0.27752915826707997	0.3931043332113599
0.1801	0.05346320561810305	0.1027771754566591	0.17787385055603624	0.2771413197051194	0.3887444486640822
0.1802	0.05171162866625934	0.10058425485141467	0.1761246736504592	0.2776251534329967	0.39395428939887006
0.1803	0.05159514244940854	0.10044369184074611	0.17601901889530983	0.27766401730043283	0.3942781295141026
0.1804	0.05382249801435279	0.10324562638522458	0.17826957147503505	0.2770642690523453	0.3875980350730422
0.1805	0.05383153566359562	0.10326393094876535	0.17829244784246492	0.2770700940162586	0.3875419915289155
0.1806	0.05283212639911565	0.10202333246359098	0.17731602868855403	0.2773598303978863	0.3904686820508531
0.1807	0.05343624086323589	0.10278580423210719	0.1779312051663698	0.277199756758974	0.38864699297931316
0.1808	0.05142683800971345	0.10026482683407416	0.17591537658703651	0.27775085549772227	0.3946421030714536
0.1809	0.05009249694716784	0.09856869066269722	0.1745325241671915	0.278089650664928	0.39871663755801545
0.181	0.05173232136194858	0.10066578380961555	0.17625747042951237	0.27768916052762577	0.3936552638712978
0.1811	0.05088505462529299	0.09959632710126919	0.1753948380682954	0.2779141758202279	0.39620960438491454
0.1812	0.05096453100215091	0.09970449274601949	0.1754916664169617	0.27790306764403494	0.39593624219083295
0.1813	0.05158638773998355	0.10050168588735678	0.17614945964253717	0.2777531691895068	0.3940092975406157
0.1814	0.0519158185118634	0.10092559335733707	0.17650106196297186	0.2776756132883505	0.3929819128794773
0.1815	0.05210438032204762	0.10117069794787181	0.1767072339075685	0.2776342127631724	0.39238347505933957
0.1816	0.053490646195776315	0.10291708335118645	0.17811103742371798	0.2772604568274952	0.38822077620182394
0.1817	0.05367035399700708	0.1031481545886706	0.1783022687183587	0.2772175237863499	0.3876616989096137
0.1818	0.05303720676328586	0.10236439531810837	0.1776888911697143	0.27740526491329365	0.3895042418355978
0.1819	0.05152340868489556	0.10046327541532032	0.17616832122890003	0.2778216169128852	0.39402337775799884
0.182	0.04978744822864983	0.09825111248168049	0.17436025188243712	0.27825943658712377	0.3993417508201088
0.1821	0.050466574516375276	0.09913005391893585	0.17509507315286094	0.2781055002934828	0.397202798118345
0.1822	0.05072170147675412	0.09946321554824591	0.1753771111540462	0.27805138546773045	0.3963865863532234
0.1823	0.05168637194287129	0.1006975546834758	0.17639172249577412	0.2778138410229335	0.39341050985494513
0.1824	0.0506819091283438	0.09942605788448662	0.17536323250551764	0.2780788323778108	0.39644996810384114
0.1825	0.05237209168956405	0.10157788296761633	0.17711858266431513	0.2776481809745075	0.3912832617039969
0.1826	0.05392409393061554	0.10352763175844965	0.17867759646400747	0.27721984960906204	0.3866508282378653
0.1827	0.05510489854196812	0.10499615304759731	0.1798339290670277	0.27687576550596205	0.38318925383744484
0.1828	0.0548610935320145	0.10470272233151766	0.1796144278363173	0.2769581798403684	0.3838635764597821
0.1829	0.055586316244186855	0.10560232130086052	0.180319806856498	0.27674373640185507	0.3817478191965996
0.183	0.056078756472963474	0.1062125370373861	0.18079743081475885	0.276597207253881	0.38031406842101056
0.1831	0.05580975244207221	0.10589064851622562	0.18055887923279307	0.2766902289687211	0.381050490840188
0.1832	0.055914792695376324	0.10602647645791113	0.18067178488841745	0.276665328821982	0.3807216171363131
0.1833	0.05673964931216266	0.10703989643247731	0.18145451366671989	0.27640947987142356	0.37835646071721657
0.1834	0.057468479854838286	0.10793073202326704	0.18213703585441665	0.2761780348286005	0.37628571743887756
0.1835	0.05660694072860256	0.1068930154671351	0.18135994185247645	0.2764685926848371	0.3786715092669487
0.1836	0.05608853019930187	0.10626791143353709	0.18089113834907677	0.27664288142795695	0.3801095385901273
0.1837	0.055302659751227626	0.1053113586481316	0.1801632218349964	0.27689734446461356	0.3823254153010308
0.1838	0.05620571749902528	0.10642558982440452	0.1810289484143733	0.2766217884134291	0.37971795584876783
0.1839	0.05510443076439408	0.10508161290493696	0.18000227720258524	0.2769748450215489	0.3828368341065348
0.184	0.05301805769369754	0.10249484519783561	0.17797785155140775	0.2775975453606794	0.3889117001963797
0.1841	0.052930060255777525	0.10239145967965826	0.17790390130264339	0.2776307724171542	0.3891438063447666
0.1842	0.052634505754185386	0.10202702689521058	0.1776212701766029	0.2777216708123001	0.38999552636170093
0.1843	0.05253605222305216	0.10191007424530109	0.17753603856784497	0.2777574115111058	0.39026042345269596
0.1844	0.052315551957619624	0.10163907086624503	0.1773270344249793	0.2778264605396732	0.39089188221148274
0.1845	0.051579566002903206	0.10071431496944072	0.1765890536005948	0.27803240175675636	0.393084663670305
0.1846	0.05024526006161738	0.09901683485980196	0.17520911805520206	0.27838003807818346	0.3971487489451952
0.1847	0.04944427664164414	0.09799088489447348	0.17436676896637499	0.2785801381233988	0.39961793137410867
0.1848	0.04865726703874978	0.09697569369069198	0.17352463223446435	0.27876768287658754	0.4020747241595063
0.1849	0.04798681210946204	0.09610606258173336	0.17279747457890618	0.27892132411020804	0.40418832661969034
0.185	0.048827639867540885	0.09721096456987945	0.17373893669630397	0.27874780309413055	0.40147465577214514
0.1851	0.048269555522810294	0.09648961734523168	0.173139006748216	0.27887932123390025	0.4032224991498417
0.1852	0.04880916465047148	0.09720035083474238	0.1737464778663894	0.27876991710779364	0.40147408954060304
0.1853	0.04929815664727132	0.09784220270682384	0.17429227867128813	0.2786675888806041	0.39989977309401264
0.1854	0.05013556575908816	0.09893035062800684	0.17520408517485547	0.27847740286362566	0.39725259557442383
0.1855	0.050120834662710195	0.09891821111996332	0.17520235150651484	0.27848982085074747	0.3972687818600641
0.1856	0.05060642810815868	0.09954862870480187	0.1757297385391479	0.27837845993878607	0.39573674470910564
0.1857	0.048436227992726295	0.09674755700714624	0.173406251480599	0.2788974498829816	0.40251251363654683
0.1858	0.04678916933626053	0.09458641777848369	0.17157023150103418	0.27924461891988045	0.4078095624643412
0.1859	0.04706536765622897	0.09495879479948618	0.17189898603672826	0.27920026007567944	0.40687659143187715
0.186	0.046406687900046116	0.09409139102723697	0.17115841398094572	0.2793352003171978	0.40900830677457345
0.1861	0.04517695870454923	0.09245180670092892	0.16973348527455195	0.2795589304982304	0.4130788188217396
0.1862	0.04554684268701656	0.09295538229378272	0.17018418008583652	0.2795066937399445	0.4118069011934197
0.1863	0.043636716493039344	0.09037559578200315	0.16790101816970532	0.27980697309371133	0.41827969646154095
0.1864	0.04310479896497582	0.08965321679709783	0.16725682295688626	0.2798849348658179	0.42010022641522216
0.1865	0.04305798520426047	0.08959516755902784	0.16721215627213182	0.2799003800338309	0.42023431093074887
0.1866	0.04483838211608359	0.0920272896356863	0.16939881768898982	0.2796605219657022	0.414074988593538
0.1867	0.045616491341272415	0.09308115048053744	0.1703347741444424	0.2795417034305425	0.41142588060320523
0.1868	0.04532150189359118	0.09269139743943913	0.17000079176644764	0.2796010746984383	0.4123852342020837
0.1869	0.0457558054624305	0.09328084823015065	0.17052568880456284	0.2795362806627522	0.4109013768401038
0.187	0.04587706874136165	0.09344970117000204	0.1706812767076777	0.27952429373137444	0.41046765964958404
0.1871	0.046678510274913466	0.09452480335661097	0.1716227885890306	0.2793859115576091	0.4077879862218359
0.1872	0.04647399257383702	0.09425939903981058	0.17140141046141688	0.2794339429161036	0.408431255008832
0.1873	0.04644890365528374	0.09423253985582496	0.17138627303827833	0.2794479199591166	0.40848436349149636
0.1874	0.04803841410967727	0.09634016933180169	0.17320105134570113	0.27913739253048653	0.4032829726823335
0.1875	0.04831422506149283	0.09670836030938008	0.17352100836073087	0.2790867039948017	0.40236970227359453
0.1876	0.04909155867992258	0.09772922709891305	0.17438768565320198	0.27892078011784976	0.39987074845011256
0.1877	0.05064494134013775	0.09974199530185737	0.17606312444434719	0.278552545016317	0.3949973938973407
0.1878	0.04917675186067089	0.09785345385016232	0.17450807097220997	0.27891888213486016	0.3995428411820966
0.1879	0.04941429705896895	0.09816855293651808	0.1747792464237264	0.2788720835241698	0.39876582005661687
0.188	0.04994968436999939	0.09886796021466054	0.17536817071137237	0.2787522241697502	0.39706196053421755
0.1881	0.04910934180764399	0.09778607885868208	0.17447651888948426	0.2789613151271953	0.3996667453169943
0.1882	0.0491492815233914	0.09784475593109081	0.1745338380476213	0.27896095938516957	0.3995111651127269
0.1883	0.04829393941532906	0.09673527489602367	0.17360949652766577	0.27916338477290764	0.4021979043880739
0.1884	0.049726385306203866	0.09860664984947666	0.17518485318674093	0.27884183980843225	0.39764027184914635
0.1885	0.05124376542555949	0.10056333098287522	0.17680069521597977	0.27846716234657437	0.39292504602901107
0.1886	0.05010045547427857	0.0991033640338698	0.17561252529266502	0.27876801852357597	0.39641563667561064
0.1887	0.04863456269312524	0.0972076638695833	0.17404078439675588	0.2791236224527866	0.40099336658774903
0.1888	0.04854583256818588	0.09709841383276122	0.17395704363587955	0.27915255180698373	0.4012461581561897
0.1889	0.048573438014643484	0.0971412106493081	0.1740013215481984	0.27915534588105184	0.4011286839067981
0.189	0.0495837317936343	0.09846272210297125	0.17511506104860738	0.2789293372997099	0.3979091477550772
0.1891	0.04966902886794057	0.09857998312532186	0.17522073984734446	0.2789176385211742	0.3976126096382189
0.1892	0.050418500503197024	0.09955397719305377	0.17603364032533003	0.27874115236592084	0.39525272961249835
0.1893	0.05066526253268279	0.09987790952125461	0.17630783892203783	0.2786870781324	0.39446191089162463
0.1894	0.05029171573268125	0.09940448706197773	0.1759272941931338	0.27879061873132	0.3955858842808872
0.1895	0.05206516412823753	0.10167792674733832	0.17778637985069484	0.2783316892829564	0.3901388399907729
0.1896	0.05170773253707888	0.10123083331925242	0.17743412959871757	0.2784380215681807	0.39118928297677036
0.1897	0.05243717691972493	0.1021630186367657	0.17819266677503565	0.2782451702242174	0.3889619674442563
0.1898	0.053226968045994215	0.1031654110244964	0.1789999295060107	0.27802763771672245	0.38658005370677634
0.1899	0.05198113084498106	0.10159917326141321	0.17775656670302611	0.278389058141527	0.39027407104905265
0.19	0.051630438058741374	0.10116022472774425	0.17741055560915117	0.2784933449566458	0.39130543664771744
0.1901	0.05072064639475449	0.10000397349304344	0.17647780524881132	0.27874256549248344	0.3940550093709073
0.1902	0.052558854358637976	0.10235184679025014	0.17838589168273217	0.27825331761511	0.3884500895532697
0.1903	0.05330003863008554	0.10329248808475242	0.17914291925698905	0.27804830298199146	0.38621625104618157
0.1904	0.053629952488857	0.10371327931868088	0.1794839754370434	0.2779593923600045	0.3852134003954142
0.1905	0.0545879212643901	0.10491532374564834	0.18043480701689205	0.27767753123987554	0.382384416733194
0.1906	0.0539565279855054	0.10413591903543461	0.17983358598937949	0.2778783724938921	0.3841955944957885
0.1907	0.05311967714369604	0.10309404387905054	0.17901939359901128	0.27813455364351813	0.38663233173472406
0.1908	0.05439728471157692	0.10469971872709954	0.18029215592707787	0.2777609400245167	0.382849900609729
0.1909	0.055527113080916006	0.10610658096025506	0.1813916273072215	0.27741493849417476	0.37955974015743266
0.191	0.056795689986657155	0.10767014020471555	0.18259443349388693	0.2770078938208431	0.3759318424938973
0.1911	0.05574707357952041	0.10639205650527525	0.18162823212278392	0.27736044822477657	0.3788721895676439
0.1912	0.05629342536613637	0.10707042215007519	0.18215581637622472	0.2771904478295852	0.3772898882779784
0.1913	0.05656224942713071	0.10740684363007509	0.18242047851359816	0.2771096067388288	0.37650082169036725
0.1914	0.05733442600997056	0.10835566086786516	0.18314655864149854	0.27685791315345215	0.37430544132721355
0.1915	0.05861364202931958	0.10991008409433572	0.18431558539266074	0.2764217848984559	0.370738903585228
0.1916	0.05853465243828336	0.10982244431754487	0.18425934396148605	0.276457444349671	0.3709261149330147
0.1917	0.058490757424565595	0.10977701379872774	0.18423434716182469	0.27648069107652123	0.3710171905383608
0.1918	0.05781411705039643	0.10896715411002682	0.18363988220556723	0.27672480377295444	0.3728540428610551
0.1919	0.05804788752230085	0.10925741762928377	0.18386530871352566	0.27665148832062475	0.3721778978142649
0.192	0.05850988921424123	0.10982235666022903	0.18429402708400297	0.27649722646996916	0.3708765005715576
0.1921	0.05893804365866423	0.11034468859478555	0.18468891707043103	0.27635283258558035	0.36967551809053883
0.1922	0.0571181610902538	0.10815126466544507	0.1830616353868582	0.27699467728755317	0.3746742615698898
0.1923	0.055921277793187465	0.10669341899258918	0.18196220659235754	0.27740084114425884	0.3780222554776069
0.1924	0.055885736936967814	0.10665694764362657	0.18194285359123735	0.27742049081931186	0.37809397100885644
0.1925	0.05530460554740184	0.1059473435667694	0.18140581058937613	0.2776161098686471	0.3797261304278055
0.1926	0.05578624696262394	0.10654896668171553	0.18187723968304795	0.2774690079774556	0.37831853869515686
0.1927	0.05339845735235287	0.10358584310699476	0.17957826893634798	0.27822031471181263	0.3852171158924918
0.1928	0.05448623725938744	0.1049534801587007	0.18066050421111093	0.2778983314998789	0.38200144687092213
0.1929	0.055040438975671444	0.10564913331960891	0.1812095166285884	0.2777327398399272	0.38036817123620403
0.193	0.05541387180857459	0.106118506868672	0.18158059931767007	0.2776217191903274	0.379265302814756
0.1931	0.053664241338071565	0.10394779971876117	0.1798978419769133	0.2781742668269395	0.3843158501393145
0.1932	0.05353513357024136	0.10379291700097636	0.17978421428627056	0.2782213202669174	0.3846664148755943
0.1933	0.0524645047155802	0.10244986712245395	0.1787256559400178	0.2785428903868658	0.3878170818350822
0.1934	0.0525399162001292	0.10255238777821617	0.17881606015881507	0.27852976402910856	0.38756187183373103
0.1935	0.05382379952235399	0.10417618320859769	0.18011154089664208	0.2781593430993777	0.38372913327302866
0.1936	0.052855504677938744	0.10296549413206592	0.17916239881704965	0.2784554392797595	0.38656116309318617
0.1937	0.053396545639915326	0.10365425531259183	0.17971712072724788	0.2783044245920636	0.38492765372818144
0.1938	0.05485133222907468	0.10547922802942196	0.18115474497348533	0.2778660542720712	0.3806486404959469
0.1939	0.0555049367678559	0.10629608530888529	0.18179444301366868	0.2776653019130975	0.3787392329964927
0.194	0.054782362138371864	0.10540790468260043	0.18111647100690792	0.2779041650262881	0.38078909714583153
0.1941	0.053057961754417196	0.10325623805643339	0.17943577779915215	0.27843818368370443	0.38581183870629293
0.1942	0.054170205527400005	0.10465940083647633	0.18055007714968394	0.2781113966074709	0.3825089198789688
0.1943	0.05699475727084219	0.10815489020565307	0.18324568326392476	0.27720284565481257	0.3744018236047674
0.1944	0.0560259792510708	0.10697478876665108	0.18235783388417262	0.2775354204697525	0.37710597762835296
0.1945	0.055375708436365474	0.10617969817709909	0.1817562482582944	0.2777556388890505	0.37893270623919045
0.1946	0.05630859134461347	0.10733673755729337	0.18265116945841836	0.2774577508723896	0.3762457507672852
0.1947	0.05566119312831167	0.10654697458726314	0.1820558914485646	0.2776792047848007	0.3780567360510598
0.1948	0.05495990316569544	0.10568598292968771	0.18140050565055127	0.27791325836874986	0.38004034988531576
0.1949	0.05260135705832377	0.10273556108441463	0.1790890291750431	0.27863874396964255	0.3869353087125759
0.195	0.05247050898925687	0.10257677099569797	0.17897063263288093	0.27868495610035976	0.38729713128180443
0.1951	0.05075751180622446	0.10039559430546936	0.17721588764752205	0.27916715629326755	0.39246384994751665
0.1952	0.05071684037580222	0.10035013720698067	0.17718709454300718	0.27918657950561937	0.39255934836859047
0.1953	0.05134222015272105	0.10116001602239046	0.1778550231528794	0.27902709821531835	0.39061564245669084
0.1954	0.05105256219087266	0.10079555412111377	0.17756725364552223	0.2791142733332716	0.39147035670921976
0.1955	0.051949054926063276	0.10194902221974628	0.178509285652531	0.2788758408223648	0.3887167963792948
0.1956	0.05330482636055786	0.10367342028721008	0.17989343715629053	0.278490389504305	0.3846379266916366
0.1957	0.05245075199328965	0.1026008580370362	0.17904901333300005	0.27874978256987687	0.3871495940667972
0.1958	0.05440189451517246	0.10506313794193224	0.18100186241135446	0.27817112773992836	0.3813619773916125
0.1959	0.054177784728567914	0.10479031032576258	0.1807973280222026	0.2782491762078243	0.38198540071564263
0.196	0.05483569619719584	0.10561798064822893	0.18145043852742268	0.2780506077810899	0.38004527684606265
0.1961	0.055312810579007644	0.10621745746597931	0.18192249632801724	0.2779055642871051	0.37864167133989074
0.1962	0.05671815197342846	0.10795594819748226	0.1832593226812885	0.27744734579978214	0.37461923134801867
0.1963	0.058795123391034466	0.11048634042984935	0.18515930179248777	0.27672738724571083	0.36883184714091755
0.1964	0.05987546457110641	0.1117898852822872	0.18612317557379882	0.2763393462393785	0.36587212833342914
0.1965	0.061691399902083624	0.11395161740254758	0.1876875033558388	0.2756571208628376	0.3610123584766923
0.1966	0.06181841662361206	0.11410883292585126	0.18780809656039324	0.27561510792323035	0.3606495459669132
0.1967	0.06214943265033516	0.114505593191484	0.1880981658640955	0.27549311393966325	0.35975369435442206
0.1968	0.06312327192977057	0.11565235491182359	0.1889132641521836	0.27511445990699446	0.35719664909922794
0.1969	0.06491079390034164	0.11772932382720244	0.19035751999935846	0.27439303680316113	0.3526093254699362
0.197	0.06461869486864819	0.11740093558691267	0.19014165049871476	0.27452081954538093	0.35331789950034354
0.1971	0.06553150911978625	0.11845721529571276	0.19087096117975275	0.27414807074453446	0.35099224366021387
0.1972	0.06697163201263284	0.12010494920155618	0.19198733651799413	0.27354319890631923	0.3473928833614977
0.1973	0.06725054390595446	0.12042854876082516	0.19221152695803978	0.2734297271219269	0.3466796532532537
0.1974	0.06662811620590704	0.1197313210445435	0.19175601882683704	0.27370405082278815	0.34818049309992427
0.1975	0.06348947631137464	0.11613295810388158	0.18931058107370033	0.2750172564094668	0.35604972810157665
0.1976	0.061288864478160184	0.11356069856144795	0.1875058657949541	0.27589382746083585	0.36175074370460186
0.1977	0.06339559333561512	0.11603931998398663	0.18926323897401806	0.27506944432040603	0.35623240338597423
0.1978	0.06542900895167551	0.11839514083782693	0.19089171066006833	0.27423944181491355	0.3510446977355157
0.1979	0.06501224015750476	0.11792466613703156	0.1905805170765753	0.27442057353841	0.3520620030904783
0.198	0.06373361941013751	0.1164555019658469	0.18957908731037038	0.2749538668862216	0.3552779244274237
0.1981	0.06397989652411182	0.11674891162027451	0.18979108182591264	0.274860552758118	0.354619557271583
0.1982	0.061455895582748984	0.11380395212503548	0.1877324968279363	0.2758734384618798	0.36113421700239945
0.1983	0.06002891490239516	0.11211660266275489	0.18652727754629733	0.2764252808530596	0.364901924035493
0.1984	0.0582637620500402	0.1100009731752312	0.1849831554585287	0.2770801993386663	0.36967190997753363
0.1985	0.0587325691840597	0.11057523393409788	0.1854167877423943	0.27691887398084336	0.3683565351586046
0.1986	0.059813596893875866	0.11188183168890019	0.18638295823498152	0.27652844875647875	0.3653931644257637
0.1987	0.061350125516512866	0.11371718507344944	0.18771474867382282	0.27595123515779774	0.3612667055784172
0.1988	0.06137723117090156	0.11375688076511725	0.18775191442777364	0.27594808815871424	0.36116588547749334
0.1989	0.06308921015149886	0.11577549213872183	0.18918607365703	0.27527874203445724	0.35667048201829205
0.199	0.06350997801716994	0.11627352465371958	0.18954195760892956	0.2751158012421026	0.35555873847807834
0.1991	0.06432867477933735	0.11723084642524045	0.19021270062947726	0.27478779413282994	0.3534399840331149
0.1992	0.06299579520668946	0.1156896963224599	0.18915280279497454	0.2753378151518379	0.35682389052403823
0.1993	0.06330200174003306	0.1160547044061588	0.18941645455591882	0.27522146628950045	0.3560053730083888
0.1994	0.06516810811223073	0.11822206655910182	0.19091774392009825	0.2744595545490758	0.3512325268594935
0.1995	0.06565353172477745	0.11878683180906272	0.1913099177925782	0.2742620074742448	0.34998771119933697
0.1996	0.06533007137079663	0.11842388476282607	0.19107291103847007	0.2744053552633559	0.35076777756455124
0.1997	0.06498135368325966	0.11803093655857812	0.19081445186281992	0.27455855912051347	0.3516146987748289
0.1998	0.06591460940282023	0.11910932273395815	0.19155469706940853	0.2741718321934015	0.3492495386004116
[truncated: 8,002 more rows]
