# Supplementary material for: How fake news can turn against its spreader
Source: PLoS One. 2025 Sep 5;20(9):e0331608. doi: 10.1371/journal.pone.0331608 (PMC12413092; doi:10.1371/journal.pone.0331608)
Supplement: S1 Dataset — Fig_1.csv: Dataset for Fig 1.Fig_2-1.csv, Fig_2-2.csv, Fig_2-3.csv, Fig_2-4.csv: Datasets for Fig 2 corresponding to σ1=0.25,0.5,0.75,1.0.Fig_3-1-*.csv, Fig_3-2-*.csv, Fig_3-3-*.csv: Datasets for Fig 3 corresponding to σ1=0.25,0.75,1.0, where *=a,b,c:a: case shown on the left, no disinformation (μ=0),b: case shown in the center, positive disinformation (μ>0),c: case shown on the right, negative disinformation (μ<0). Fig_4-1-*.csv, Fig_4-2-*.csv, Fig_4-3-*.csv: Datasets for Fig 4 corresponding to σ1=0.25,0.75,1.0, following the same * notation as defined for the Fig 3 datasets. (ZIP) [file pone.0331608.s001.zip › S1 Dataset/Fig_3-3-c.csv]

time	x_1	x_2	x_3	x_4	x_5
0.0	0.2	0.2	0.2	0.2	0.2
0.0001	0.19339594098717688	0.19666447429032438	0.19996658398446132	0.20330211241202326	0.20667088832601413
0.0002	0.19604862381856503	0.1980478129034795	0.2000240453097163	0.20197623141582652	0.20390328655241272
0.0003	0.19771949294804156	0.19891804294777207	0.20005882871653552	0.20114077546295442	0.20216285992469646
0.0004	0.20102480141295187	0.2005978739621587	0.20008513085553561	0.19948723515757402	0.19880495861177983
0.0005	0.19724923977868758	0.19872309430508875	0.2000995449201521	0.20137642104420964	0.2025516999518621
0.0006	0.20667090493683513	0.20341133111494233	0.20007307689079767	0.19666173623743594	0.19318295081998887
0.0007	0.20039589821396447	0.20034951772885568	0.20015130900391578	0.19980172259902115	0.19930155245424297
0.0008	0.20305134390903995	0.20168808741654012	0.20016043605416953	0.19847227176042506	0.19662786085982537
0.0009	0.2013925278638274	0.2008892180023343	0.20019188371573549	0.19930255528921065	0.19822381512889228
0.001	0.20298201215649833	0.20169743518093564	0.20020398251341037	0.19850642284625855	0.1966101473028971
0.0011	0.1964461047736463	0.19844449985163531	0.2002244810197549	0.20177983040148623	0.20310508395347723
0.0012	0.20440479194035163	0.20243972838773833	0.20023308386812574	0.19779319397505873	0.19512920182872556
0.0013	0.20506428958759526	0.2027837496220805	0.20024635946319472	0.19746243029217814	0.19444317103495137
0.0014	0.20566163864147652	0.2030965147617954	0.20025942726244386	0.19716271449318779	0.19381970484109648
0.0015	0.2022634419790242	0.2014513439942277	0.20031672731816605	0.19886508257823307	0.19710340413034896
0.0016	0.20591253891663377	0.20326212833930718	0.20029834774679464	0.19703595710988775	0.19349102788737677
0.0017	0.20653570226570706	0.20358622074394783	0.2003096165335168	0.19672311517557223	0.19284534528125613
0.0018	0.21034177223710523	0.20543369639244816	0.20024927761504832	0.19481543447158942	0.18915981928380898
0.0019	0.2094045456700406	0.20500933118697143	0.20029367260264122	0.19528411061600173	0.19000833992434496
0.002	0.20772462795018065	0.20422590270007845	0.20035154118981083	0.19612528124664108	0.19157264691328899
0.0021	0.21276080437735692	0.20664179362085452	0.20024269518667578	0.1936008150782735	0.1867538917368392
0.0022	0.20898561239328223	0.20487488578978302	0.20036690612898045	0.1954916407226569	0.19028095496529732
0.0023	0.20584846232942233	0.20338384992625855	0.20044867216788015	0.19706422346616492	0.19325479211027408
0.0024	0.20483712522021452	0.2029127896539206	0.20048459402410138	0.19757110263644262	0.1941943884653209
0.0025	0.20295138607877014	0.20200875562832782	0.20052667415186534	0.1985170871204136	0.1959960970206231
0.0026	0.20360086980311984	0.20235041394931597	0.20054198184862462	0.19819068791513958	0.19531604648379994
0.0027	0.2053433158309257	0.20322529584361937	0.20054167911088727	0.19731550712902848	0.19357420208553924
0.0028	0.21091495081669723	0.2059251861222734	0.20044452967021714	0.19451880359080914	0.18819652980000312
0.0029	0.2121689923848494	0.20653956243027363	0.20042882609431553	0.19388879188010297	0.18697382721045847
0.003	0.21122647520988183	0.20611664229141013	0.2004778098261096	0.19436054228020888	0.1878185303923895
0.0031	0.21359101191892368	0.20725080552322947	0.20042457690905058	0.19317335300323155	0.18556025264556475
0.0032	0.2165346460433732	0.20863878445804748	0.20033514241251033	0.19169627778365508	0.18279514930241378
0.0033	0.21836909081769576	0.20950175997224282	0.2002772330590506	0.1907756258730171	0.18107629027799374
0.0034	0.2213295700620455	0.21086428457366507	0.20015523883823452	0.18929155784423365	0.1783593486818211
0.0035	0.2245952887076382	0.2123414005030138	0.19999632390054167	0.18765608378363458	0.17541090310517177
0.0036	0.22485787575001548	0.21247956775716118	0.20000115164038046	0.18752279614422102	0.17513860870822176
0.0037	0.22957747307690943	0.2145583007521746	0.19971954759694252	0.18516334986617455	0.17098132870779886
0.0038	0.22643181596316855	0.21321560579831292	0.19994598240392777	0.1867319059135197	0.17367468992107113
0.0039	0.2179301279415041	0.2094340049355156	0.20042053972677673	0.19098636493354848	0.18122896246265513
0.004	0.21406105323547828	0.207668665987482	0.2005960354921582	0.19292645096893282	0.1847477943159487
0.0041	0.2137493663135499	0.20754515600879214	0.20062792250172962	0.19308172011035765	0.18499583506557088
0.0042	0.2183486804548552	0.2096916391593786	0.20046364259249977	0.19077175750057188	0.1807242802926945
0.0043	0.21987795957675008	0.2104090907481186	0.20041222638319842	0.19000316582348084	0.17929755746845213
0.0044	0.21314170562317003	0.2073267945882538	0.20071151666613402	0.1933833213988124	0.18543666172362977
0.0045	0.2116442874569801	0.20664397151136651	0.20078059808395554	0.1941348755026479	0.1867962674450499
0.0046	0.21352759256957735	0.20755162822587392	0.20074006095680463	0.19318692264396622	0.18499379560377782
0.0047	0.2112128661701746	0.2064838667973809	0.20083555299844352	0.19434966015898125	0.18711805387501967
0.0048	0.20154867611624663	0.20181440323010524	0.20103238958462508	0.1992147912026618	0.19638973986636118
0.0049	0.2003394775066623	0.20123283010813306	0.20106003486270546	0.1998238361170854	0.19754382140541374
0.005	0.1995583908205564	0.20086285599516804	0.20108368956707287	0.2002173129573762	0.19827775065982656
0.0051	0.19866978590669077	0.20043704791006822	0.20110584564870562	0.20066513174740797	0.19912218878712723
0.0052	0.1982150647854478	0.2002289393194951	0.20112706180474502	0.20089431453120088	0.19953461955911134
0.0053	0.20152826946442604	0.20191302341810735	0.2011403095020443	0.19922338828034702	0.19619500933507522
0.0054	0.2026754343709662	0.20250397769236553	0.20115247538743347	0.19864451682989492	0.19502359571933994
0.0055	0.20321301447026993	0.20279138329447127	0.2011684204072	0.19837294584779155	0.19445423598026712
0.0056	0.2012861512765931	0.2018577297363408	0.201206567942412	0.19934447440671677	0.19630507663793725
0.0057	0.19892427638839028	0.2006955434399354	0.20123610477116705	0.20053598122475025	0.19860809417575692
0.0058	0.19482620071353113	0.19862928370476612	0.20123817700255403	0.20260429859994006	0.2027020399792085
0.0059	0.1923864652739042	0.19738728177931988	0.20122778736803554	0.20383599223171292	0.20516247334702756
0.006	0.18770191643898118	0.1949389532695919	0.20114333133134016	0.20620050916719287	0.21001528979289386
0.0061	0.19084324120375423	0.19662296824937428	0.2012434478865843	0.204615857588235	0.2066744850720522
0.0062	0.18709410842216867	0.19465695452231177	0.2011697729313839	0.20650877750394697	0.2105703866201885
0.0063	0.1841084469316422	0.19306877944202436	0.20108808013184937	0.2080159059691109	0.21371878752537324
0.0064	0.1845812398777672	0.19334651242908965	0.20112868681968588	0.2077784896528569	0.21316507122060036
0.0065	0.18301890991180778	0.19251790289660964	0.2010889114763227	0.208567659310012	0.214806616405248
0.0066	0.1835768863813154	0.1928434232112862	0.20113444856755458	0.2082873433215547	0.2141578985182892
0.0067	0.17828485260486357	0.18994428908677527	0.2009027032869213	0.21095657530672665	0.21991157971471312
0.0068	0.17385232691671096	0.1874596700715129	0.2006484855554068	0.2131889159565729	0.22485060149979652
0.0069	0.16696060512479502	0.1834739990176819	0.2001191698448542	0.2166489093292153	0.23279731668345352
0.007	0.1740746560951445	0.1876284719628712	0.2007097813153595	0.21308110189657645	0.22450598873004834
0.0071	0.17894382040928233	0.19039644118116375	0.20102982719023377	0.21063072557757107	0.21899918564174903
0.0072	0.18080533079462754	0.1914504669190044	0.2011472650122418	0.20969319501147485	0.2169037422626514
0.0073	0.17848539588370949	0.190182754789041	0.20105044343132253	0.21086494708264472	0.21941645881328212
0.0074	0.17532512397243158	0.18842404309568428	0.20088471260399995	0.21245935740358857	0.22290676292429557
0.0075	0.17349797437388034	0.18740318632667144	0.20078482669612338	0.2133812067028891	0.22493280590043566
0.0076	0.18098811609914425	0.19163601215452505	0.20124657549359964	0.20960622760465766	0.21652306864807344
0.0077	0.18267183714078802	0.19258274764913233	0.20134480145318412	0.20875684446708645	0.21464376928980916
0.0078	0.1794439862994192	0.1908226312922705	0.20121532917366378	0.21038872341593137	0.21812932981871516
0.0079	0.17971565949290735	0.19099477582129593	0.20125200644396013	0.21025295701373656	0.21778460122809992
0.008	0.17746354321592495	0.18975760636449518	0.20115246226803754	0.21139155193429895	0.2202348362172432
0.0081	0.1773841981517546	0.18973405732330276	0.20117069881957722	0.2114332186689155	0.22027782703644994
0.0082	0.1775564145785018	0.18985186227824657	0.2012034270864293	0.21134788364514226	0.22004041241168007
0.0083	0.17632152804111523	0.18917717503685058	0.20115327127191432	0.2119729443541314	0.22137508129598854
0.0084	0.17455378426431384	0.18819474831520344	0.2010636913947373	0.2128666980401293	0.22332107798561604
0.0085	0.176354962298657	0.18923807766108608	0.20120104991360424	0.21195947210954796	0.2212464380171048
0.0086	0.17655016045312794	0.18936934435461195	0.20123571334344786	0.2118625829076709	0.22098219894114135
0.0087	0.17831102976224095	0.19038027482118738	0.20135965814034512	0.21097439761191072	0.21897463966431577
0.0088	0.1765298769479653	0.18939992062699987	0.201280217375583	0.2118761724795219	0.22091381256992984
0.0089	0.17686571188937758	0.18961044367441596	0.20132306786688087	0.2117081136254915	0.22049266294383407
0.009	0.17251014389291908	0.18714892927965213	0.20106000309550442	0.21390929276907836	0.22537163096284596
0.0091	0.1666095560870329	0.1837200430010622	0.20060037925781313	0.21688301470665539	0.23218700694743646
0.0092	0.16782624211252073	0.1844603151976304	0.2007324356658071	0.21627369187761594	0.23070731514642576
0.0093	0.16962925498801235	0.18553958015427696	0.20090783212788474	0.21536823481020848	0.22855509791961734
0.0094	0.17138757807480084	0.18658370454842937	0.20106918426056186	0.2144839281650607	0.22647560495114727
0.0095	0.16926066521116012	0.1853654380438282	0.20092402345808383	0.2155586011374754	0.22889127214945246
0.0096	0.16854327645532194	0.1849652770637074	0.20088722510067392	0.21592243521902701	0.22968178616126977
0.0097	0.1701591918809333	0.18593206199230894	0.20104322661557872	0.21511014585268345	0.22775537365849569
0.0098	0.16981627456178638	0.1857527005225915	0.20103894841910175	0.21528536699224596	0.22810670950427442
0.0099	0.17263715437891075	0.1874099880131643	0.20127664680715027	0.21386328630838702	0.22481292449238768
0.01	0.1710906682731566	0.18653645765750917	0.20118531201732873	0.21464657333673895	0.22654098871526657
0.0101	0.17116486227256217	0.18660035332035818	0.20121409655596995	0.2146112276538582	0.22640946019725156
0.0102	0.1682370133098235	0.18490940817127757	0.20100067383876508	0.21609119148428815	0.22976171319584585
0.0103	0.16801584935836542	0.18479980269177151	0.20100494974201344	0.2162051319172469	0.22997426629060272
0.0104	0.16661737183554778	0.1839930851238833	0.2009045035458276	0.2169126057900371	0.2315724337047042
0.0105	0.17146286185984794	0.18685655488094505	0.20132907902175862	0.2144690245865454	0.225882479650903
0.0106	0.17178823959751194	0.1870658796782267	0.20137640501980505	0.2143065467160644	0.2254629289883919
0.0107	0.17061880786819733	0.1864078696207336	0.20131094437471356	0.21489995887282984	0.22676241926352578
0.0108	0.17251712939850353	0.1875287731723529	0.20147555294886996	0.21394175538202	0.22453678909825345
0.0109	0.17245582937115822	0.18751429734072814	0.20149422372036035	0.2139747464532601	0.22456090311449317
0.011	0.17056271714577834	0.18643765260810655	0.20137604350757538	0.21493475120548092	0.22668883553305877
0.0111	0.17726361760720732	0.19029776276885574	0.20184842535583544	0.21154105106453713	0.2190491432035643
0.0112	0.17580935402360914	0.18949634661872133	0.20178564388267367	0.21228057178917942	0.22062808368581635
0.0113	0.17369832926681172	0.18831276372224612	0.20167282645680354	0.2133528872808369	0.22296319327330166
0.0114	0.17713279898542772	0.1902872109759339	0.20190946563244938	0.21161196557855647	0.21905855882763242
0.0115	0.1749423517951656	0.18906612472728787	0.20180034259865726	0.21272546928085537	0.2214657115980338
0.0116	0.1795695092019024	0.19169546470493362	0.20208470585554272	0.21037659468876316	0.21627372554885818
0.0117	0.17977191077112809	0.1918293575193012	0.20211736486654427	0.21027493144304416	0.21600643539998235
0.0118	0.18581606404317083	0.1951656479172556	0.20238194606625057	0.20719936806885406	0.20943697390446894
0.0119	0.18165948646595725	0.19291777390441991	0.20224957700988458	0.20931686538965133	0.21385629723008695
0.012	0.18095656068289478	0.19255056165543963	0.20224109961942813	0.20967575613728703	0.21457602190495045
0.0121	0.1813207885296584	0.192773220978109	0.20227999391914997	0.20949144051124474	0.21413455606183782
0.0122	0.18486622336753747	0.19473658963604004	0.20244060457165228	0.20768626005692253	0.2102703223678476
0.0123	0.18079404537179747	0.1925241603231393	0.20230162879468003	0.20976187043987213	0.21461829507051117
0.0124	0.17452912271697388	0.189019056108915	0.20198041120951202	0.2129506114494161	0.2215207985151831
0.0125	0.18320214191423337	0.19389313845354816	0.20244789375821962	0.20853694839577788	0.21191987747822102
0.0126	0.17711599519442092	0.1905305705217159	0.20218243951931136	0.21163820880330775	0.2185327859612441
0.0127	0.17112674235474482	0.18712011737901194	0.20181242976160244	0.21468424442671355	0.2252564660779272
0.0128	0.1706864330038561	0.18688463831800553	0.20180224313329245	0.2149097690502641	0.22571691649458162
0.0129	0.1744909941570283	0.18910216472281807	0.20209274290095686	0.2129784543943551	0.22133564382484167
0.013	0.17033452965322374	0.18672102273861	0.2018214980236195	0.21509252575781942	0.22603042382672733
0.0131	0.1711897822324356	0.1872402106059015	0.20190963323306388	0.2146602329500908	0.22500014097850823
0.0132	0.17479923250245322	0.18934131837552448	0.20218124242927346	0.21282660349125881	0.22085160320149005
0.0133	0.18137142944936271	0.19305589771554652	0.202553527824203	0.20947832373013248	0.21354082128075533
0.0134	0.17684340904554416	0.1905451701031144	0.20234967126100795	0.21178858719624685	0.2184731623940866
0.0135	0.17258279194459988	0.18813108091912156	0.2021026714895112	0.21395971018741514	0.2232237454593522
0.0136	0.17427104868920765	0.18912315528164061	0.2022393030086875	0.21310213924813914	0.22126435377232506
0.0137	0.17302026546833985	0.18842537259482137	0.20217904345311477	0.2137407053841719	0.22263461309955218
0.0138	0.1771913214070584	0.19082609756372657	0.20246053890986374	0.2116168792906868	0.21790516282866443
0.0139	0.1739523422815688	0.1890033642053887	0.20228749533083737	0.21326951857546775	0.22148727960673736
0.014	0.17383740244040724	0.18895835788968907	0.20230293739344948	0.21332977317132618	0.22157152910512812
0.0141	0.17452290516468313	0.1893723130103797	0.20237025803751596	0.21298206768274436	0.22075245610467673
0.0142	0.1765290816660925	0.1905358206676035	0.20251449394082197	0.21196038050127455	0.2184602232242074
0.0143	0.17332959508538157	0.1887292612983065	0.20233816742473057	0.21359370011543874	0.22200927607614257
0.0144	0.1720851113311825	0.18803140663213552	0.20227513459876284	0.2142296650679351	0.223378682369984
0.0145	0.16866800392950843	0.18605548132971728	0.20203666474111012	0.21597121389812984	0.22726863610153447
0.0146	0.16891542137941998	0.18622199344217427	0.2020801011690086	0.21584750794847046	0.22693497606092658
0.0147	0.16832267001437054	0.185893324174891	0.2020546437300637	0.21615124379809436	0.2275781182825805
0.0148	0.1660452074950102	0.1845617033960639	0.20188016276539134	0.21731140236126167	0.230201523982273
0.0149	0.16675793638095807	0.18500728468309527	0.2019672301212841	0.21695154780442888	0.22931600101023367
0.015	0.16287439542028173	0.18269427915321562	0.2016228709012342	0.21892600659208367	0.23388244793318475
0.0151	0.1648460631866539	0.18390535921138879	0.20183935827725502	0.21792798047705242	0.2314812388476498
0.0152	0.17241756859769183	0.18839128398627306	0.20248306830372662	0.21407464766778694	0.2226334314445215
0.0153	0.1707130526958704	0.1874215094791475	0.20238284799767808	0.21494608727034958	0.22453650255695443
0.0154	0.16250365619481172	0.18255127707222576	0.2016792114817652	0.2191249925177982	0.23414086273339918
0.0155	0.1614825669675616	0.1819493472342096	0.20159642720689583	0.21964566287234902	0.235325995718984
0.0156	0.16305844717675005	0.18292926598421833	0.20178250284180593	0.2188488357987355	0.23338094819849023
0.0157	0.16370197617466128	0.18333949267150096	0.20186986986130587	0.2185246108555316	0.23256405043700035
0.0158	0.1641924434299056	0.18365625171117766	0.20194104213072947	0.21827791460705354	0.23193234812113367
0.0159	0.1626492267653438	0.18274249464122677	0.20181171497835432	0.21906473692175527	0.23373182669331988
0.016	0.16877416008853058	0.18642990570670429	0.20239390669811194	0.21594915843670331	0.22645286906994988
0.0161	0.17083310651486538	0.1876585741164695	0.20257692114334794	0.21490014117090808	0.22403125705440916
0.0162	0.1743225732035338	0.18969863446303062	0.20283967833496683	0.21311781433202334	0.22002129966644532
0.0163	0.17404638845770498	0.18956109694670606	0.20284508718957142	0.21326071336503866	0.22028671404097888
0.0164	0.17689565828149198	0.19120746676197986	0.20303763982934567	0.21180309392794405	0.2170561411992384
0.0165	0.1748425979185401	0.1900596556957565	0.20294091381699605	0.21285618358800826	0.21930064898069906
0.0166	0.17645226368198774	0.1909982296435008	0.20305859969689039	0.21203295680780979	0.21745795016981137
0.0167	0.17279689071395898	0.18892490080319846	0.20285483858221406	0.21390672001895616	0.22151664988167227
0.0168	0.172904687889965	0.18900817799762773	0.20288515139790372	0.21385320904346677	0.2213487736710369
0.0169	0.1638253497472793	0.183661301536444	0.20216361898459975	0.21849280542023192	0.23185692431144492
0.017	0.17217635694365843	0.18862837248493944	0.20288141447889896	0.21422948998541258	0.22208436610709045
0.0171	0.17503499632176664	0.19029597377184673	0.20309021733953836	0.21276642858351863	0.2188123839833297
0.0172	0.172463665322982	0.18883682666737514	0.20294736720528794	0.21408576732489903	0.22166637347945578
0.0173	0.16468269187147117	0.18426119520572695	0.20233937680753572	0.21806578533271523	0.230650950782551
0.0174	0.16560201368156666	0.18483428641379493	0.20244777403667405	0.21759906542312032	0.22951686044484396
0.0175	0.16620724538799156	0.18521731983024503	0.20252551238262426	0.21729232365113132	0.22875759874800786
0.0176	0.16733918731467187	0.1859128361539729	0.20264717264475685	0.21671609834621394	0.2273847055403844
0.0177	0.1610368568792297	0.18212742411083116	0.20206812351084683	0.21993415293803825	0.23483344256105412
0.0178	0.16320805507516067	0.18347277877667442	0.20231451514135138	0.21883047407404058	0.232174176932773
0.0179	0.16037449063577375	0.18176136959900216	0.2020441075766863	0.22027697206066985	0.235543060127868
0.018	0.15940895703369787	0.18118601804243842	0.2019611794642849	0.22077117737117602	0.23667266808840282
0.0181	0.1638040230731897	0.18389579930455	0.2024432322747729	0.21853395506079465	0.23132299028669284
0.0182	0.16404863731359415	0.18406438952609913	0.2024902342446462	0.21841152502210032	0.23098521389356017
0.0183	0.1633272679831807	0.18364811970437528	0.20244375614381804	0.21878240848084704	0.23179844768777894
0.0184	0.15736626895206324	0.1799973790719346	0.20181980306543376	0.22182190874777996	0.2389946401627885
0.0185	0.1579860947871192	0.18040460880401687	0.20191677788639345	0.22150993063209506	0.2381825878903754
0.0186	0.16123935514238652	0.18243622683885657	0.20230195360021053	0.21985585612242564	0.2341666082961207
0.0187	0.1600018283042192	0.18169547145473613	0.20219256358377954	0.2204896315952817	0.2356205050619835
0.0188	0.1595179451722763	0.1814169744524813	0.20216276182111706	0.22073910292983018	0.23616321562429515
0.0189	0.15665900165410213	0.1796560954937736	0.2018535443354213	0.22219722091291108	0.23963413760379193
0.019	0.15772993525728746	0.18034671679089323	0.20200546908141598	0.2216556402518602	0.23826223861854318
0.0191	0.15367164401760297	0.17780775420577255	0.20152149630858993	0.22372050192822063	0.24327860353981404
0.0192	0.15385863984648837	0.17794702679007654	0.20157016811023784	0.22362917146865063	0.24299499378454673
0.0193	0.14772355425035774	0.17400121561442344	0.20071251030264803	0.22673378038255446	0.2508289394500164
0.0194	0.14526875921150276	0.17239955247945268	0.20034228315933247	0.2279720901905965	0.25401731495911545
0.0195	0.1437745744017455	0.17142238023342077	0.2001144642531395	0.22872570192873418	0.25596287918296007
0.0196	0.1480898757216689	0.1743012544779694	0.2008418150250554	0.226561568484032	0.25020548629127437
0.0197	0.14749967413306578	0.17393376907486613	0.20077433086914942	0.22686311880371893	0.25092910711919975
0.0198	0.1462053997494742	0.17309998903723925	0.200592666508584	0.22751888258072422	0.2525830621239784
0.0199	0.14183828609961788	0.17019765510835078	0.1998715611204241	0.22971310473790585	0.2583793929337013
0.02	0.13885652072987403	0.16818449897333942	0.1993406814880576	0.23120445481786844	0.26241384399086043
0.0201	0.13968926683993438	0.16877481608211323	0.19952415788686134	0.2307950910488806	0.26121666814221045
0.0202	0.13788760131712394	0.16755611709643936	0.1992010152522099	0.23169624561024685	0.2636590207239802
0.0203	0.14037009506467593	0.16927882849484427	0.1997008144540557	0.23046563048804675	0.26018463149837745
0.0204	0.13386813707019937	0.1647907687936617	0.19842236967454058	0.23369556789617854	0.2692231565654198
0.0205	0.13854534614098563	0.16806781561910444	0.1994032408430785	0.23138484617845642	0.2625987512183751
0.0206	0.14441721699288226	0.1720693696505347	0.20049158936910205	0.2284529363011715	0.2545688876863094
0.0207	0.15124538083137581	0.17657402400576677	0.20157304448491906	0.22500856109118814	0.2455989895867501
0.0208	0.1549015189055596	0.17893322267529055	0.20208784329889598	0.22315328890126127	0.24092412621899256
0.0209	0.15793396839812313	0.18086147336710176	0.20248060509495497	0.22160912789902978	0.2371148252407904
0.021	0.15047997108797406	0.17613909924215426	0.20153600415975842	0.22540799533725417	0.24643693017285906
0.0211	0.1497715825220658	0.17569910475383754	0.20145703162817932	0.2257709520881744	0.24730132900774307
0.0212	0.1532545918458804	0.1779656381612533	0.20196890927969618	0.2240054513428599	0.2428054093703102
0.0213	0.15079157839604895	0.1764011747506234	0.20165291933144558	0.22526110447848047	0.24589322304340167
0.0214	0.1520220489819448	0.1772154259097486	0.20184968229790098	0.22463955172525552	0.24427329108515014
0.0215	0.15655107181376407	0.18011703129016485	0.20245945940355253	0.22233402138666014	0.23853841610585827
0.0216	0.15549958656864743	0.17947417237577223	0.2023541842293485	0.2228742670320659	0.23979778979416602
0.0217	0.15229339478395618	0.17745036194643665	0.2019589815355557	0.22451218413351226	0.24378507760053925
0.0218	0.1533017976796177	0.17811702137686006	0.20211894009616296	0.22400206006619108	0.24246018078116818
0.0219	0.14982543647297222	0.1758944328704153	0.20165778843922438	0.22577417779032163	0.2468481644270663
0.022	0.14912906338290016	0.17546044190203292	0.20157908160137245	0.22613147756800914	0.2476999355456854
0.0221	0.1445071490995405	0.17242602940223076	0.2008716227368072	0.2284739104151611	0.2537212883462605
0.0222	0.14256909299414458	0.17114356101071485	0.2005630656946783	0.22945449625689412	0.25626978404356826
0.0223	0.1370417074755921	0.16737775589396092	0.1995496128872191	0.2322267303752205	0.26380419336800737
0.0224	0.13570313689474722	0.16646418861141396	0.1993025568141706	0.23289815212950835	0.2656319655501598
0.0225	0.14010781106287898	0.1695298559609786	0.2001907976565428	0.2307045176795526	0.259467017640047
0.0226	0.1314048398419059	0.16346286496206247	0.19842385137625698	0.2350366924994611	0.27167175132031357
0.0227	0.13306193217337456	0.16466196707870503	0.1988166482176791	0.23422441957316903	0.2692350329570722
0.0228	0.13373069273300725	0.1651545649680241	0.19898621752153392	0.23389898508464976	0.26822953969278507
0.0229	0.13595638597836635	0.16673785638182623	0.19947785694113826	0.2327989684070448	0.2650289322916245
0.023	0.13606676476449595	0.16683430400539206	0.19952507292210758	0.23274932581101643	0.264824532496988
0.0231	0.1352044808015022	0.16625004978528707	0.19937204515895973	0.23318387998856377	0.26598954426568716
0.0232	0.13537696573314573	0.16639030994977833	0.1994325386938177	0.23310346899071938	0.2656967166325388
0.0233	0.1324969117129815	0.1643755976499814	0.1988413108404088	0.23453819235263837	0.26974798744398987
0.0234	0.1262041732196698	0.15984359707153303	0.19738193731211545	0.23763489016122996	0.27893540223545166
0.0235	0.1252610634242701	0.15916731544928955	0.19716747502222257	0.2381004654884263	0.28030368061579153
0.0236	0.1288565348271518	0.161817859553933	0.19808107942157785	0.23635025406135554	0.27489427213598194
0.0237	0.13217604033155797	0.1642236347599888	0.19886944975798804	0.23471993339584787	0.2700109417546173
0.0238	0.13454243907849914	0.1659196573723501	0.1994062785285816	0.23355128184949875	0.2665803431710704
0.0239	0.14058164278264282	0.17012778202900858	0.20062140069957332	0.23053383153304693	0.2581353429557283
0.024	0.13766586821918955	0.16814094410055952	0.2000916790768814	0.232002635877871	0.2620988727254985
0.0241	0.13973738438067806	0.1695890395312938	0.20051379015371976	0.2309681026470417	0.2591916832872666
0.0242	0.14112672039352347	0.1705584323278588	0.20079430374189725	0.2302734286177999	0.25724711491892066
0.0243	0.14080921121216655	0.17036157006266223	0.20076102295624174	0.23043814136183746	0.2576300544070921
0.0244	0.14705168814664668	0.1745746154729491	0.2018423634552126	0.2272812979231267	0.2492500350020649
0.0245	0.14980011032810317	0.1763993831595917	0.20228099987529108	0.22588439120429327	0.24563511543272076
0.0246	0.14583501006428323	0.17380742515521572	0.20169768228956111	0.2279079851739339	0.25075189731700603
0.0247	0.14460891304708084	0.17300888874137063	0.20152121594292752	0.22853469234108909	0.2523262899275319
0.0248	0.14649840511792153	0.17428791512518127	0.20185225607451446	0.22757884855932378	0.24978257512305893
0.0249	0.14145629267122306	0.17092033248401298	0.20102501004786294	0.23013960448276305	0.25645876031413795
0.025	0.1461868845981258	0.17412093351982347	0.20185123951714723	0.2277454515647801	0.2500954908001234
0.0251	0.14808053903206422	0.1753930514360202	0.20217040930451943	0.22678462398408958	0.24757137624330658
0.0252	0.14704343207568582	0.17472867146824617	0.20203493834016223	0.22731732915115874	0.248875628964747
0.0253	0.15709594581894756	0.18123427186181107	0.20342877755530914	0.22216782505566604	0.2360731797082662
0.0254	0.15078298075560126	0.17721986200299522	0.20263857707325247	0.22541433121502022	0.2439442489531309
0.0255	0.15073773731799353	0.17721060561715496	0.20265626889295923	0.22544104575364288	0.2439543424182494
0.0256	0.15202320296310645	0.178063051961305	0.2028585484590622	0.22478554529760403	0.24226965131892228
0.0257	0.14490628941497943	0.17340622678937287	0.20181370655373493	0.2284257960511665	0.2514479811907462
0.0258	0.14353610022871197	0.17250606093962287	0.2016085952329906	0.22912643497985796	0.25322280861881663
0.0259	0.1415588499692847	0.17118678024396317	0.20128798025424446	0.23013352055767167	0.255832868974836
0.026	0.14503967269904872	0.17355499373581507	0.20190858700516698	0.22837041278851464	0.25112633377145466
0.0261	0.1444223846717879	0.173161348974572	0.20183093526209192	0.22868876463717108	0.2518965664543771
0.0262	0.14854485603316173	0.17591851399157854	0.2025064001019534	0.22658921452925873	0.2464410153440476
0.0263	0.14554599674729174	0.17395281303099178	0.20206396662846848	0.22812480918233946	0.2503124144109085
0.0264	0.14625985325215934	0.17444815727642068	0.20220263791161389	0.22776470502492752	0.24932464653487857
0.0265	0.14363057982963537	0.1727081898485659	0.20179531550984925	0.22910858202236659	0.2527573327895829
0.0266	0.1386858010523739	0.16935355821308257	0.20092858832977645	0.23161902059987538	0.2594130318048916
0.0267	0.1366296439699277	0.1679445447128497	0.20055103064248056	0.23266010894555222	0.26221467172918983
0.0268	0.13593181544085278	0.16747566928661123	0.20043488464819467	0.23301607491729354	0.26314155570704784
0.0269	0.13669329019881676	0.16802783723849787	0.20061306479428934	0.23263825042549915	0.26202755734289684
0.027	0.13823353338909922	0.16911868208350703	0.20094011589320812	0.2318668156327251	0.2598408530014606
0.0271	0.1352053960313598	0.16702353639657258	0.20036006449096483	0.2333965803769188	0.264014422704184
0.0272	0.1303099745974352	0.16355349377276895	0.19931720145350204	0.2358481776950096	0.27097115248128417
0.0273	0.1288235216205473	0.16249534004694433	0.1989951059436897	0.2365917631698736	0.27309426921894514
0.0274	0.1257254094567585	0.16024198820824556	0.19826145229660316	0.23812716061214928	0.27764398942624346
0.0275	0.12983241330097514	0.16326546313712445	0.1992815823991455	0.23610307592718555	0.27151746523556936
0.0276	0.13129982660550182	0.16434268752328088	0.1996416782396789	0.23537841508334864	0.26933739254818967
0.0277	0.1358954565270309	0.16762464546216468	0.2006496257672593	0.23308073678468938	0.26274953545885577
0.0278	0.13098277822614898	0.16415296172502805	0.1996198595875129	0.23554791617484028	0.26969648428646986
0.0279	0.13098323443312537	0.16417240355617718	0.19964482246643966	0.23555341037536384	0.26964612916889397
0.028	0.1268702128635437	0.16119913818120732	0.19869739043540963	0.23760086200392572	0.2756323965159137
0.0281	0.1302053196166643	0.1636495198648658	0.19951708687910347	0.2359526215348952	0.27067545210447114
0.0282	0.13105496303223885	0.16428137987603558	0.19973561695881428	0.2355347509739338	0.26939328915897737
0.0283	0.13087332713865027	0.16416971728555985	0.1997193813680369	0.2356311099545753	0.2696064642531775
0.0284	0.12845687246968612	0.16243696175663913	0.19918222432367735	0.23683970122808753	0.2730842402219098
0.0285	0.12859820816334533	0.16255901399940276	0.1992408350823501	0.23677552494089482	0.2728264178140069
0.0286	0.12795182579179298	0.16210591020231366	0.1991110304698477	0.23710237283251023	0.27372886070353536
0.0287	0.12792275126247588	0.16210358059759197	0.1991289872715409	0.2371228591848948	0.27372182168349635
0.0288	0.1275371991781944	0.1618400887764395	0.1990606202090367	0.2373201476628526	0.2742419441734768
0.0289	0.13059215150900907	0.1640816151004952	0.19980471438344852	0.23580581121482788	0.2697157077922194
0.029	0.12958301667226588	0.16337037528224568	0.19959719896365516	0.23631511093128418	0.27113429815054907
0.0291	0.13039634324640392	0.16397839903516429	0.19980977828607252	0.23591507883544108	0.2699004005969181
0.0292	0.13104922192181823	0.16446852395359363	0.19998294551283324	0.23559438988705708	0.2689049187246978
0.0293	0.12934543705329093	0.1632549729474647	0.19961652698919977	0.2364511010048397	0.27133196200520476
0.0294	0.13084414790533783	0.1643589874788675	0.19998633974332536	0.2357083279731256	0.2691021968993438
0.0295	0.13245570894502035	0.16553550753862098	0.20036982559038372	0.2349060205807059	0.26673293734526893
0.0296	0.13339810760193513	0.16622713520298235	0.20059855272533345	0.23443761477422984	0.2653385896955192
0.0297	0.13221089291322968	0.16539871742163983	0.20036580783406388	0.2350399364321714	0.2669846453988952
0.0298	0.1303548094838937	0.16408205495410644	0.19997450948371043	0.2359759376152401	0.26961268846304925
0.0299	0.13275541817376377	0.16582664186452445	0.2005343777757968	0.23477715821355585	0.26610640397235913
0.03	0.12885197124699166	0.16302897727624685	0.1996751275637568	0.23673832272363543	0.2717056011893693
0.0301	0.12278255805485244	0.15855207961204973	0.19817350425707156	0.23974944804301712	0.28074241003300915
0.0302	0.12846485422769643	0.16278447259754067	0.19963328691281423	0.23694321129297163	0.27217417496897717
0.0303	0.1308755651592227	0.16455382309208053	0.2002173306831566	0.23574345324603801	0.26860982781950227
0.0304	0.13240903661940429	0.16567511282748115	0.20058301702717554	0.23497858205532082	0.26635425147061825
0.0305	0.13254771342944083	0.16579358783934978	0.20063809988754555	0.23491419968050994	0.26610639916315393
0.0306	0.12646908726196132	0.16139428088533156	0.19924848871058737	0.23796060736752703	0.2749275357745927
0.0307	0.12632845925609704	0.1613092613966947	0.19923860637536775	0.23803662131941417	0.2750870516524263
0.0308	0.12860294603322958	0.16299935597538487	0.1998158340845126	0.23690975999163105	0.27167210391524177
0.0309	0.12698682439260356	0.16183283792124858	0.19945118895126662	0.2377215762452364	0.2740075724896447
0.031	0.13004318831131784	0.16408558057467945	0.20020188903629746	0.23620052993391524	0.2694688121437899
0.0311	0.12844726935495684	0.16294260618116246	0.1998537656573824	0.23700521820769202	0.2717511405988064
0.0312	0.1267699547844858	0.16172969249190403	0.19947296018991512	0.23784780676106618	0.2741795857726288
0.0313	0.12331424466232484	0.15917589341464042	0.19861641703627134	0.2395668861664075	0.27932655872035583
0.0314	0.1243383759698784	0.1599619755294564	0.19890929442025818	0.2390672820204182	0.2777230720599888
0.0315	0.11503383043040749	0.1528524772553145	0.19629041030641656	0.2436157625426985	0.29220751946516293
0.0316	0.11373069031410084	0.15184354234086786	0.19590595188845683	0.24424832085023135	0.29427149460634316
0.0317	0.1137021274376324	0.15183901174279574	0.1959222455948873	0.2442697764675947	0.2942668387570897
0.0318	0.11343846171365021	0.1516483130745706	0.19586344714631634	0.2444036901790676	0.29464608788639524
0.0319	0.11523832054787374	0.15308565502585234	0.19645522310413635	0.24354777666639876	0.2916730246557389
0.032	0.11807015481198946	0.1553094117095088	0.19733307097231342	0.2421845490658291	0.2871028134403591
0.0321	0.11862086387576723	0.15575285737309305	0.19751876997784124	0.24192354149052755	0.28618396728277085
0.0322	0.12128585982703288	0.15781094770980408	0.1982962244341385	0.24062576274724778	0.28198120528177684
0.0323	0.1195030435064168	0.15646811395349308	0.19782266194952453	0.24150690241326817	0.2846992781772974
0.0324	0.12165872110088463	0.15813122281662226	0.1984487078935004	0.2404557603416749	0.28130558784731785
0.0325	0.12069197186128999	0.15741452297875735	0.19820765689913925	0.24093798425606108	0.28274786400475227
0.0326	0.11749534707029628	0.15497439623953582	0.1973155917262506	0.24250741479222765	0.2877072501716896
0.0327	0.11860807085071794	0.15585341420929702	0.1976667023245506	0.24197239960960276	0.2858994130058318
0.0328	0.11595671548591237	0.15381234244966707	0.19690399900321598	0.24326854420534272	0.2900583988558619
0.0329	0.11783853320518656	0.15529544226791697	0.19749272973697968	0.24236200477720857	0.2870112900127082
0.033	0.1128006548837228	0.1513581952283612	0.1959630690584989	0.24480286526452977	0.2950752155648873
0.0331	0.11088992500743403	0.14984734939946473	0.19535879348254687	0.24572185619436218	0.2981820759161923
0.0332	0.10856163767607628	0.1479803581210097	0.1945860207958376	0.2468306433375193	0.3020413400695571
0.0333	0.11060009141882787	0.14964977262965132	0.19531224107631937	0.2458757466797149	0.29856214819548654
0.0334	0.111084205458216	0.1500572297490844	0.19550024863293022	0.24565379715648406	0.29770451900328526
0.0335	0.10736995392155659	0.14705913366395548	0.1942405812829905	0.2474153636704884	0.3039149674610091
0.0336	0.10926489908875103	0.14862331499004422	0.19493279038623576	0.24653270232422236	0.3006462932107467
0.0337	0.11474066013855838	0.1530212728083134	0.19675732440099783	0.24392405920189594	0.2915566834502344
0.0338	0.12004535339647622	0.1571611755695902	0.19835482383363484	0.24134474572905254	0.2830939014712462
0.0339	0.1289572848176803	0.16384844070708132	0.20067315558900867	0.23691184913503663	0.26960926975119315
0.034	0.1345994170404247	0.1679316930232665	0.2019415291143666	0.2340572516094889	0.2614701092124533
0.0341	0.13679308359560383	0.16949955424761148	0.2024088136068386	0.23294141873855492	0.2583571298113912
0.0342	0.13529873345619475	0.16846606096152247	0.20213452632146384	0.23371036315001018	0.26039031611080876
0.0343	0.1375094506093918	0.17004055031555643	0.20259783384298644	0.23258378523748252	0.2572683799945828
0.0344	0.13808120814458696	0.17045944548302655	0.20273225761610675	0.23229503870868543	0.2564320500475943
0.0345	0.13885268670094184	0.1710160477683553	0.20290263514713208	0.2319032061258518	0.2553254242577189
0.0346	0.137300998071436	0.16995331826949994	0.20263142461955808	0.23270469324019294	0.25740956579931307
0.0347	0.1379850834587955	0.17045114581388518	0.20278781510313365	0.23235816263182005	0.2564177929923655
0.0348	0.13869261798643903	0.17096367467642426	0.20294644109568313	0.23199901115251848	0.2553982550889351
0.0349	0.13875424669421224	0.1710261565616256	0.20298261236744095	0.23197179790776318	0.25526518646895807
0.035	0.142995186988744	0.17396272289858555	0.20376236576622128	0.22978662836934732	0.24949309597710181
0.0351	0.14030560467136277	0.17213990400276172	0.2033171650170717	0.23118118564171553	0.25305614066708826
0.0352	0.1373998713877811	0.17013989005810448	0.20279856294998935	0.23268184691750302	0.2569798286866221
0.0353	0.13803338714846328	0.17060241160665032	0.20294485330787182	0.2323607519947926	0.25605859594222197
0.0354	0.13609378125274987	0.16926113248751745	0.2025914022696507	0.23336170290202338	0.2586919810880585
0.0355	0.1385945563955058	0.17103283596848554	0.20310030674088156	0.23208091052995525	0.2551913903651718
0.0356	0.13941293040290184	0.171621030838291	0.20327719810895573	0.23166345823963438	0.2540253824102172
0.0357	0.13968779228529496	0.1718311435809652	0.20335224355265383	0.2315259724556121	0.25360284812547396
0.0358	0.13997422130423684	0.17204901530199473	0.20342903309834026	0.231382383661203	0.25316534663422524
0.0359	0.1422281562279473	0.1736182161618591	0.20385180590327426	0.23022018595595173	0.2500816357509676
0.036	0.14399380786504481	0.1748395020794675	0.20417276986901653	0.22930767734222648	0.2476862428442447
0.0361	0.1445011577783044	0.17520267275709328	0.20427988003820022	0.22904769612581966	0.2469685933005824
0.0362	0.14226993627565176	0.17370625377380555	0.20393238083184378	0.23021061382657074	0.24988081529212822
0.0363	0.147008917377517	0.1769264559487258	0.20472140172375014	0.22774826875582413	0.24359495619418298
0.0364	0.14657245307255978	0.17665497705475722	0.20467920429855133	0.2279795453091007	0.24411382026503098
0.0365	0.1464372320411343	0.17658456287456079	0.20468274391694236	0.22805363474364204	0.2442418264237205
0.0366	0.1426259653598944	0.17402877994728597	0.2040909644017217	0.23004177186660796	0.24921251842449008
0.0367	0.14148220700354786	0.17326570987991105	0.20391848405074808	0.23063952807926263	0.25069407098653035
0.0368	0.1506515557971687	0.17943557107248295	0.20536649357561487	0.2258586674519659	0.23868771210276757
0.0369	0.14785985934872944	0.17761363998239033	0.20499412695765828	0.22732416311782322	0.24220821059339875
0.037	0.14752747684442696	0.1774126573004424	0.20496906331011525	0.2275013937033234	0.24258940884169194
0.0371	0.14432967791201531	0.17528614636586098	0.2044958622699353	0.22917457661943438	0.24671373683275408
0.0372	0.1452146176689383	0.17590369331822392	0.20466214091813206	0.2287167651635611	0.2455027829311446
0.0373	0.1416854815555515	0.17352404399078195	0.20410086909277037	0.23055839035256057	0.25013121500833563
0.0374	0.14306844875380656	0.1744894538687583	0.20436114801332425	0.22984301993994458	0.24823792942416628
0.0375	0.13649832824199182	0.169956157720004	0.20319043623232497	0.23325255407106524	0.2571025237346139
0.0376	0.1354172858960428	0.16921156329785494	0.20299984603885507	0.23381432606916566	0.25855697869808153
0.0377	0.129141613924367	0.16470893962418812	0.20166513546780301	0.23703209943528014	0.26745221154836185
0.0378	0.13125459584872445	0.16626729827922604	0.20216911113543357	0.23596000918739304	0.26434898554922304
0.0379	0.13747661971894087	0.1707223130353742	0.20347933966981394	0.23276567946869317	0.2555560481071778
0.038	0.13568781204087307	0.16948117775597082	0.20315319222164677	0.2336938978640824	0.2579839201174269
0.0381	0.13267622602612258	0.16735138703067898	0.20255362416000355	0.2352476075251524	0.26217115525804247
0.0382	0.13269864575244905	0.16738684691132186	0.20258328684000995	0.23524117737209047	0.2620900431241287
0.0383	0.13726484510257297	0.17065202630501117	0.20353728288849504	0.23289324597906513	0.2556525997248556
0.0384	0.14054396380125395	0.1729558722259348	0.20416992785682989	0.23119667737432492	0.2511335587416565
0.0385	0.1375811212585453	0.17091323407518913	0.2036473863653217	0.23273853175091308	0.25511972655003073
0.0386	0.1393469846135204	0.17216592977460182	0.20400278753296108	0.23182712193399407	0.2526571761449225
0.0387	0.1397752952075466	0.1724830540392541	0.20410547396161674	0.23160881000401445	0.25202736678756815
0.0388	0.13968737374776016	0.17244177952996667	0.20411409459670488	0.23165871825468096	0.25209803387088736
0.0389	0.14277182103632352	0.17458536821090992	0.20467806105285438	0.23005562255058273	0.24790912714932947
0.039	0.14343253978852646	0.17505587783350454	0.20481264431207724	0.22971422520349397	0.2469847128623978
0.0391	0.14880279982305955	0.1786826336880879	0.20566367739042363	0.2269012343258424	0.23994965477258645
0.0392	0.14211468698174543	0.17419526785636658	0.20464008332323047	0.23041036718867916	0.24863959464997837
0.0393	0.1433055489330904	0.17502913537916198	0.20486492085960484	0.22979192618163655	0.24700846864650633
0.0394	0.14215379030008346	0.1742617925649421	0.2046957257291724	0.23039775083453407	0.2484909405712679
0.0395	0.14578579097233987	0.1767486981940633	0.20531140044339244	0.22849974631113745	0.243654364079067
0.0396	0.14276573084396701	0.17472043802797946	0.20484822890509238	0.2300856237230957	0.2475799784998655
0.0397	0.14913231042727648	0.17902196766743078	0.20585557089294917	0.22674652540312035	0.2392436256092232
0.0398	0.1472639885666636	0.17780004586868076	0.20560887082299922	0.22773327772569849	0.24159381701595795
0.0399	0.14756226806214498	0.1780192854896918	0.20567732077497383	0.22757962644656346	0.24116149922662583
0.04	0.14094086467670988	0.17354647290667455	0.2046327893637261	0.2310549245260852	0.2498249485268043
0.0401	0.14386498966111755	0.17556943153312088	0.20515221529179983	0.2295287242624544	0.24588463925150733
0.0402	0.14451022563933447	0.1760273953692716	0.205280842733291	0.22919390084422997	0.24498763541387295
0.0403	0.14244752235614314	0.1746419354880011	0.20496589281256344	0.23027886921123003	0.24766578013206228
0.0404	0.13818867968767873	0.17171212976204703	0.2042310924614724	0.23250651371392805	0.25336158437487366
0.0405	0.13993099967992745	0.17294646210705647	0.20457603513749956	0.2316024568192518	0.2509440462562648
0.0406	0.1406407540853689	0.17345794309976204	0.2047271680520436	0.23123578630749927	0.24993834845532614
0.0407	0.14876184599186495	0.1789785964478323	0.20604490010347792	0.22697283051858944	0.23924182693823537
0.0408	0.15120291741222636	0.18060814553200183	0.20640427106649573	0.22568578737078335	0.23609887861849263
0.0409	0.15015620903720503	0.17994080042521593	0.2062876061412746	0.22624227519187134	0.2373731092044331
0.041	0.1458419475040398	0.17708731784498705	0.20568496734914338	0.22852184974949327	0.2428639175523366
0.0411	0.14848509011266064	0.1788756452115392	0.20610219539482943	0.22713133874095665	0.23940573054001413
0.0412	0.1420664163810094	0.174559470861334	0.20512160103056895	0.23051297094499315	0.24773954078209443
0.0413	0.13602995526528627	0.17036798528791638	0.20403767262044517	0.2336693096840797	0.2558950771422725
0.0414	0.13464758431084622	0.1694043766310197	0.20378517134599713	0.23439180528302422	0.25777106242911263
0.0415	0.1433063321279453	0.17546814194085494	0.2054026384727533	0.2298733381498609	0.24594954930858548
0.0416	0.14992026654453627	0.1799271264778291	0.2064242607227836	0.22638759563771188	0.237340750617139
0.0417	0.15110731398606697	0.18072836311357157	0.20660836038664857	0.22576167265741884	0.23579428985629403
0.0418	0.14775086941538784	0.17852798531646205	0.20616562793890708	0.22754113312023933	0.24001438420900378
0.0419	0.14645305960125032	0.17767914473495972	0.20599710197744184	0.22822983478348466	0.2416408589028635
0.042	0.1541723521490098	0.18278451579326396	0.20706748466386388	0.2241423982384744	0.23183324915538797
0.0421	0.15440324764075228	0.18295403406620916	0.2071190767770812	0.22402204929173833	0.231501592224219
0.0422	0.14653657447715698	0.17779556982921238	0.20608260699675407	0.2281955903575077	0.24138965833936896
0.0423	0.14865937845796426	0.17923390763751296	0.20641748835346735	0.2270760132264244	0.23861321232463104
0.0424	0.15010160596301325	0.18020897073343609	0.20664213502977863	0.22631469859687453	0.2367325896768975
0.0425	0.14292219065500397	0.1754049709339887	0.20558361002890305	0.23011209011379788	0.24597713826830636
0.0426	0.14250210236257102	0.175137052755545	0.20553799328527425	0.2303368889960448	0.24648596260056493
0.0427	0.14228700051401952	0.17500932311777193	0.20552630145196454	0.23045380861680378	0.24672356629944026
0.0428	0.1403406329959054	0.17368567704543098	0.20521438163243513	0.23148070331087728	0.24927860501535118
0.0429	0.13953605177988257	0.17314609148173768	0.2050950215655657	0.23190692030550053	0.2503159148673134
0.043	0.14119621325648113	0.17431763729508415	0.20541337940793206	0.23103896993631212	0.2480338001041906
0.0431	0.13640109160622793	0.1709833120532423	0.20455574045298042	0.23355635277865322	0.25450350310889613
0.0432	0.13442617964818215	0.1695969039927272	0.20418648913803095	0.2345908678417016	0.2571995593793582
0.0433	0.13152216831344077	0.16752228531252994	0.20359831875236228	0.23610422330009606	0.26125300432157095
0.0434	0.13172962803821278	0.16769228433053965	0.20366838384392602	0.23600166920081417	0.26090803458650746
0.0435	0.1284174031914158	0.16528618371332757	0.2029472139690824	0.23771878817969527	0.265630410946479
0.0436	0.1269001191323967	0.16417998154532934	0.20261201663784517	0.23850474290530413	0.2678031397791246
0.0437	0.12609483648864456	0.1635980502424923	0.20244111446249713	0.23892362257205466	0.2689423762343114
0.0438	0.12313502528600881	0.16138575223503612	0.20171653742921744	0.24044211820430647	0.27332056684543105
0.0439	0.1213822573094814	0.16006643923103567	0.20127555666185862	0.2413389768423172	0.2759367699553071
0.044	0.11743715776847663	0.15702661686378494	0.2001887398130346	0.24333503762994194	0.2820124479247618
0.0441	0.11518928176561312	0.15527284599587216	0.19954026162324162	0.2444652546565164	0.28553235595875676
0.0442	0.1202910887946061	0.15928299407110783	0.20105269452421795	0.2419106106835761	0.2774626119264921
0.0443	0.12399108052928945	0.16212915990697155	0.20206416660617127	0.2400352143979159	0.2717803785596519
0.0444	0.12043247533886033	0.15942939728959302	0.20114240157764063	0.24185178299226473	0.2771439428016414
0.0445	0.1213092694085509	0.160122774506515	0.20140748807483516	0.24141347430348845	0.2757469937066105
0.0446	0.12004239611427077	0.1591655159911364	0.2010849862171867	0.24206201723176904	0.27764508444563707
0.0447	0.12157512088741669	0.1603642131988138	0.20152990272152999	0.24129083283038283	0.2752399303618568
0.0448	0.11847630909064433	0.15798688847735612	0.2006932734692469	0.24286606078271933	0.27997746818003333
0.0449	0.12004252694471715	0.1592215585322363	0.2011610088480118	0.24208112664823248	0.2774937790268024
0.045	0.11621386040178257	0.15624884672277786	0.2000800821909144	0.24401641243379843	0.2834407982507267
0.0451	0.1188014101063691	0.15829585051390302	0.2008623600686014	0.24272174583105308	0.27931863348007335
0.0452	0.11534309511209237	0.1555964934584144	0.19986744315357557	0.24446593709191192	0.2847270311840058
0.0453	0.11422866486772122	0.15472798278986236	0.19954903175168107	0.24502894175983447	0.286465378830901
0.0454	0.11708367198933775	0.15700771767737356	0.20044056420042228	0.24360723485795074	0.28186081127491575
0.0455	0.11396827614002662	0.15455649108032066	0.19951861460678905	0.2451729162762946	0.2867837018965692
0.0456	0.11646915039864919	0.1565607546705907	0.2003091358198463	0.24392957613232513	0.28273138297858863
0.0457	0.11808826482249472	0.15785075119212955	0.2008100151122574	0.2431212324826224	0.28012973639049593
0.0458	0.1157778552304557	0.15605123564651657	0.20015234334147372	0.2442901194140104	0.2837284463675436
0.0459	0.11620102296798766	0.1564043388474608	0.20030525771842203	0.2440847285990617	0.2830046518670678
0.046	0.11842494645365535	0.15816943399296451	0.20098311931071808	0.24297090002290295	0.27945160021975907
0.0461	0.11952621739972118	0.1590452653235488	0.2013209281272287	0.24241959012380046	0.2776879990257008
0.0462	0.12121090458913786	0.16036563656561334	0.20181084176329706	0.24156901941134884	0.2750435976706028
0.0463	0.12068414525238597	0.15997858719515756	0.2016926202095007	0.24184364035297085	0.27580100698998494
0.0464	0.11869484136853617	0.15845429358407617	0.20116186015863693	0.24286041805290748	0.27882858683584333
0.0465	0.11824608106433297	0.15812247002144808	0.20105868553106157	0.2430941476106652	0.2794786157724922
0.0466	0.11885952247610788	0.1586198404154232	0.20125950629183034	0.24278992685925202	0.2784712039573866
0.0467	0.1181666130440592	0.15809742553468373	0.2010865978652589	0.24314748025748179	0.27950188329851644
0.0468	0.11356446609442543	0.15447031389164345	0.19972336032452498	0.2454674830574803	0.2867743766319259
0.0469	0.10950210377109562	0.1511929568872194	0.19841517275905687	0.24748701611553528	0.2934027504670928
0.047	0.11149607925114155	0.1528378960738848	0.19910844391512283	0.2465105317155773	0.2900470490442735
0.0471	0.10759113790112541	0.14965249375709955	0.19780239224103552	0.24843869840980987	0.2965152776909296
0.0472	0.10952502341506933	0.1512656370209551	0.1984998953331998	0.24749894899477484	0.29321049523600096
0.0473	0.1103865756334977	0.15198887972223737	0.19881694386549414	0.24708193876094037	0.29172566201783046
0.0474	0.10630933846296711	0.1486388416034966	0.1974204724090653	0.24908698730630688	0.2985443602181642
0.0475	0.10774698280286865	0.1498530168891328	0.1979601588421032	0.2483945291190546	0.2960453123468408
0.0476	0.11097842270688466	0.1525256331101419	0.19909117322789466	0.2468118779960682	0.2905928929590106
0.0477	0.11641315781195323	0.15690365209403623	0.20082689207933424	0.24410041342236122	0.2817558845923151
0.0478	0.12014802687750897	0.15984463282803077	0.20192507728267398	0.2422106534070774	0.2758716096047089
0.0479	0.11984782593299555	0.15963057129994576	0.20186717767339246	0.24237012669190447	0.27628429840176183
0.048	0.12145405506652344	0.1608903301146784	0.20233199002115973	0.2415548991823791	0.27376872561525933
0.0481	0.12131395072088907	0.1608012700877125	0.20231954588138581	0.24163277790708368	0.273932455402929
0.0482	0.12534348876784585	0.1638897328618998	0.20338752241455862	0.2395628407648433	0.26781641519085236
0.0483	0.12810810947843104	0.16597720939045976	0.20407783383083852	0.23813254557294586	0.26370430172732473
0.0484	0.12597351138178378	0.16440186551653616	0.20359295235163805	0.23924740275645268	0.26678426799358923
0.0485	0.12139044976751306	0.16093526555945523	0.20244141559872456	0.24161781585961697	0.2736150532146901
0.0486	0.11873410075790228	0.1588940058749707	0.20173161085491656	0.2429823870474013	0.2776578954648091
0.0487	0.11525492835711786	0.15616904597038359	0.20073252902347863	0.2447529315646074	0.28309056508441244
0.0488	0.1108940065582179	0.15267373777461643	0.1993705009358103	0.2469435916226981	0.2901181631086573
0.0489	0.10803390119314087	0.15034076999804064	0.19842058749636662	0.24836474129632946	0.2948400000161224
0.049	0.11143153767529408	0.1531476445005964	0.19959916527236207	0.24669100894696128	0.2891306436047862
0.0491	0.11088272642076798	0.15271877771769624	0.19944361427999374	0.24697158258696994	0.2899832989945722
0.0492	0.10989955841328719	0.1519326324260967	0.19913989873162624	0.24746717773065213	0.2915607326983377
0.0493	0.11085057698820298	0.15272871167741875	0.1994841865941208	0.24700248107275882	0.2899340436674987
0.0494	0.11016636546981172	0.15218737894774292	0.1992811680817489	0.24734998582489623	0.2910151016758003
0.0495	0.11397460208819186	0.15529262891268242	0.20054163802002337	0.2454535016692878	0.2847376293098145
0.0496	0.11787100111025019	0.15840385636277995	0.20173833789368525	0.2434865837177846	0.2785002209155001
0.0497	0.11556280182648476	0.15659798233915503	0.20108104002297192	0.2446656185350693	0.28209255727631916
0.0498	0.12312913043844273	0.1625133317339883	0.20322961212556176	0.24079906445128532	0.27032886125072186
0.0499	0.1266114445391825	0.16516692608969671	0.20412489428327474	0.23899654545620488	0.26510018963164117
0.05	0.12778521656818556	0.16606323119841315	0.20442879572967426	0.23838908794300162	0.26333366856072543
0.0501	0.13243383467044526	0.16950368677875005	0.20548873096014886	0.23595301896373133	0.25662072862692437
0.0502	0.12972743744960508	0.16754137372587452	0.20492451839734743	0.23738178575625812	0.2604248846709149
0.0503	0.13278967056235025	0.16980109650971215	0.20561332550488765	0.2357743704551957	0.2560215369678542
0.0504	0.13335839920007223	0.17023274753122447	0.2057564057735238	0.23547843588119116	0.2551740116139883
0.0505	0.13407517240740852	0.17077001214925402	0.20592796475541783	0.2351037291955345	0.2541231214923851
0.0506	0.1354617864581289	0.17178573547327122	0.20622951603135423	0.2343732113714153	0.2521497506658304
0.0507	0.13714392929346622	0.1730042748548758	0.20657770882425844	0.23348363913905043	0.249790447888349
0.0508	0.13768742885193816	0.17340914919916273	0.20670408136416624	0.23319832315271327	0.2490010174320197
0.0509	0.13963201113713394	0.17479811852786545	0.20708125704235814	0.2321651933100885	0.24632341998255403
0.051	0.1396479637611445	0.17482915534587273	0.20710869924187966	0.2321603515032314	0.24625383014787167
0.0511	0.1327436255667221	0.16992354760203335	0.20580297062982628	0.2358348015408634	0.2556950546605549
0.0512	0.1324943088053964	0.16976180716759884	0.20577560556665422	0.23597115583622805	0.25599712262412244
0.0513	0.13188661185561723	0.16933851343878606	0.2056718519292459	0.23629691866264177	0.2568061041137091
0.0514	0.1355238338019155	0.17198727601880048	0.20644006775390356	0.23437360675343027	0.2516752156719502
0.0515	0.13213449455116152	0.1695582081366587	0.20577443410023608	0.23617504168578848	0.2563578215261552
0.0516	0.13372125594999465	0.17072958095067514	0.20612944799320085	0.23533918470035112	0.2540805304057783
0.0517	0.13567950936772274	0.1721576661499472	0.20654484417942864	0.23430321096262843	0.2513147693402731
0.0518	0.13452046936559153	0.17134533354716638	0.20634076193100373	0.23492358507479194	0.2528698500814464
0.0519	0.13475307136967152	0.17153231675103384	0.2064120403252822	0.23480421727043518	0.25249835428357736
0.052	0.13158099788325175	0.16925131002712868	0.2057811766827038	0.23649066244597344	0.25689585296094236
0.0521	0.12784907045168895	0.16651410426232408	0.20497088291160992	0.23846300575582982	0.2622029366185471
0.0522	0.12862987755840075	0.16711463777129457	0.20517657442767848	0.23805741010369694	0.26102150013892916
0.0523	0.12925150977436228	0.1675950301583983	0.20534316219195492	0.237734906611573	0.2600753912637116
0.0524	0.12291390208208172	0.16284043564818262	0.20383091538859108	0.24105958472185718	0.2693551621592875
0.0525	0.12110108958868686	0.1614636735299897	0.20337665910560684	0.24200642153689977	0.27205215623881684
0.0526	0.1200790626807688	0.16068952826127744	0.2031235673162466	0.24254119179332564	0.27356664994838154
0.0527	0.11680894777113297	0.1581412025860801	0.2022177931731497	0.24423005107018275	0.2786020053994544
0.0528	0.118234648525877	0.1592846230363344	0.2026568533371341	0.24350455732498902	0.27631931777566543
0.0529	0.11561456956395168	0.15722906121492627	0.20191304722745462	0.2448540275080255	0.2803892944856419
0.053	0.11206526131411741	0.15438956771834725	0.20083026104241403	0.2466633428106938	0.2860515671144275
0.0531	0.10795407268972113	0.15102618004668178	0.19947232708456236	0.24873120891294276	0.29281621126609203
0.0532	0.10988807487958648	0.1526446688840254	0.20016257463970966	0.24777317010843083	0.2895315114882476
0.0533	0.11064293215460574	0.15328283104587972	0.2004409545206949	0.24740161156141682	0.2882316707174028
0.0534	0.10767929309691443	0.15085109238803515	0.19945309845681053	0.24889099246410046	0.2931255235941394
0.0535	0.1098423590457797	0.15266121215188874	0.20022420454926454	0.24781835120162252	0.28945387305144443
0.0536	0.11058882299488841	0.1532928092415218	0.20049996334395717	0.24745075260861807	0.2881676518110146
0.0537	0.10798432339549073	0.15115890378130978	0.19963729397427268	0.2487622829598482	0.2924571958890786
0.0538	0.10901075728324275	0.1520287589972703	0.2000184300180915	0.2482573685785644	0.29068468512283097
0.0539	0.11447467296928028	0.15650117916520556	0.20182113214327663	0.24550281907380198	0.2817001966484356
0.054	0.11324913045886421	0.15553204762853398	0.20146456758054146	0.2461337877756261	0.28362046655643414
0.0541	0.11340740147882329	0.1556782725322158	0.2015400362941721	0.24606020713448779	0.28331408256030094
0.0542	0.11686767366137506	0.15846587257430605	0.2026174145051152	0.24429662535695126	0.27775241390225236
0.0543	0.1203588206877092	0.16122614229061027	0.2036318132958969	0.2424981454733348	0.2722850782524488
0.0544	0.11850685435459565	0.15979687156574965	0.20314149928195144	0.24346392138560158	0.27509085341210165
0.0545	0.12571904385874086	0.16537458803965244	0.20506663794939606	0.23970648145531143	0.2641332486968992
0.0546	0.13054795184240606	0.168997851673512	0.20620718161344614	0.23715804985006425	0.25708896502057166
0.0547	0.13008311276655182	0.1686742957921531	0.206130057085987	0.23740954420145105	0.25770299015385706
0.0548	0.1258265507935209	0.1655132137959343	0.20516838297133513	0.23966553440239707	0.26382631803681267
0.0549	0.12171277421266231	0.16238879847189427	0.2041485554033657	0.24182817002841975	0.26992170188365805
0.055	0.125862724298633	0.16557881047571907	0.20522755722178543	0.23965686866575867	0.26367403933810374
0.0551	0.12637503347494486	0.16598458237035618	0.20537636128378398	0.23939187075844282	0.26287215211247217
0.0552	0.12930874096830033	0.16819776346520857	0.20608279704129845	0.23784413882872354	0.2585665596964693
0.0553	0.1263880014464608	0.1660326890100191	0.20542982597102047	0.2393952539765149	0.26275422959598477
0.0554	0.1318811165962991	0.17013260403859154	0.20669386011120564	0.23648450797222176	0.254807911281682
0.0555	0.13202566202859975	0.1702578860428227	0.20674935530261782	0.23641179226837836	0.2545553043575814
0.0556	0.12772768388341252	0.16709660143748228	0.20582171491531126	0.2387018383295975	0.2606521614341964
0.0557	0.12768799274837148	0.16708613718563767	0.20583760727148362	0.238727790211463	0.26066047258304437
0.0558	0.12285840755706683	0.1634417981870686	0.2046766406146138	0.2412794461377388	0.26774370750351184
0.0559	0.1251573379986794	0.16521662176048452	0.2052820651332114	0.24007565826902202	0.2642683168386027
0.056	0.12437830614640177	0.16464309611199524	0.20511395661830983	0.24049148351709926	0.2653731576061939
0.0561	0.12356024445779817	0.16403711060886195	0.2049326782349379	0.24092733325812196	0.2665426334402799
0.0562	0.1241148213808076	0.1644801747188706	0.20509835399545298	0.24064092904785195	0.2656657208570169
0.0563	0.1208656645250731	0.16199641583772761	0.20427702453890012	0.24235126813756316	0.2705096269607361
0.0564	0.11788856922932732	0.15968288798882105	0.20347434889106322	0.24390772950881617	0.2750464643819722
0.0565	0.12378030082482684	0.16428159856979693	0.20508970722662356	0.24083320685755716	0.2660151865211955
0.0566	0.11111088657523334	0.15426551659209198	0.2014427366310833	0.24740295222899975	0.28577790797259145
0.0567	0.10965100122003008	0.15308168311570672	0.20098207101147716	0.2481503356796156	0.28813490897317035
0.0568	0.1093781493220723	0.15287400525740988	0.2009153555646189	0.24829560329382214	0.2885368865620767
0.0569	0.11178932094334111	0.15487547013530886	0.2017410708157184	0.24707873544947487	0.28451540265615677
0.057	0.11088187813771849	0.15415032150051736	0.2014701046094958	0.24754781922926192	0.2859498765230066
0.0571	0.11256184703723836	0.15554192629891608	0.2020407642370746	0.24669809690030073	0.2831573655264702
0.0572	0.11045973318387323	0.15383951170711815	0.20138170536662464	0.247776637179044	0.28654241256334007
0.0573	0.1094208899447973	0.15299976528487597	0.20105850849001664	0.24831063382749446	0.28821020245281564
0.0574	0.10500261536300895	0.1493123961767342	0.1995196780060813	0.2505357620721064	0.29562954838206906
0.0575	0.10426213734789444	0.14869997329122225	0.19927014201762627	0.2509115440685415	0.29685620327471546
0.0576	0.10306503161355793	0.14769315220253607	0.19884258614022596	0.25151186087769967	0.29888736916598047
0.0577	0.10199034388232249	0.1467849304157085	0.19845263158140908	0.25204914522622995	0.3007229488943298
0.0578	0.10185208235641235	0.1466829236801633	0.19842442482980513	0.2521254170839071	0.30091515204971203
0.0579	0.10228281749908413	0.1470725661219747	0.1986184260791659	0.25192210743753185	0.30010408286224344
0.058	0.10070353305624383	0.14572109674455935	0.19802133542881917	0.25270472880370887	0.30284930596666876
0.0581	0.09825504112673947	0.14359094003432038	0.19704436385210974	0.25390179835199	0.30720785663484046
0.0582	0.09994154624932584	0.14509082995201433	0.19776598582964028	0.2530934844310232	0.3041081535379965
0.0583	0.10270631655257459	0.14750789874177214	0.198885940483766	0.2517465772154242	0.29915326700646305
0.0584	0.1023700696213261	0.14723565516714	0.1987818021277627	0.2519207204553815	0.2996917526283897
0.0585	0.0994869962672317	0.14474467879592806	0.19765849405062105	0.253340687456788	0.30476914342943123
0.0586	0.09834646647151314	0.1437579341323554	0.19721249353715536	0.2539022585680249	0.3067808472909512
0.0587	0.09519841765935029	0.14096842792047357	0.19588287666794715	0.2554192234240801	0.312531054328149
0.0588	0.09732133773143839	0.14288406297504647	0.1968316593732451	0.2544143232484433	0.30854861667182665
0.0589	0.09714971356958453	0.14274861076725967	0.1967843919548375	0.254505868510967	0.3088114151973513
0.059	0.10303107836023659	0.14791062911651137	0.19919198871721858	0.25164348742767634	0.2982228163783571
0.0591	0.1044673815457065	0.149158526478806	0.1997605638432521	0.2509375894679713	0.29567593866426417
0.0592	0.10506218101154859	0.14968284084382283	0.20000684963738685	0.2506484184085402	0.2945997100987015
0.0593	0.10290487779137018	0.14785491057149117	0.19922128787612323	0.2517305544144074	0.29828836934660796
0.0594	0.09808082703034207	0.14366101134006343	0.19730898830379423	0.25410193377987367	0.3068472395459266
0.0595	0.09729145339398243	0.14297772813329993	0.1970008927849533	0.2544919785734153	0.3082379471143491
0.0596	0.09330020224194328	0.1394021933596232	0.19526107764530307	0.2564016464565002	0.31563488029663034
0.0597	0.09073693032892428	0.13706597716170907	0.19408289190969014	0.25760651791033845	0.32050768268933805
0.0598	0.08809140087157315	0.13461517876939386	0.19280553794920083	0.25882721033221845	0.3256606720776137
0.0599	0.08997106036364404	0.13638895139022397	0.19376415960747354	0.2579797484752973	0.3218960801633612
0.06	0.08638711454193958	0.13303679255924017	0.1919841706419584	0.2596150929422928	0.32897682931456906
0.0601	0.08855671939479647	0.1351013978366761	0.19311765334794043	0.2586472817699284	0.3245769476506586
0.0602	0.08755834220773005	0.13417857401477193	0.1926396034120958	0.25911033775976533	0.3265131426056369
0.0603	0.08855313475970404	0.135130929220696	0.1931680517374118	0.2586696938129841	0.32447819046920406
0.0604	0.0898173550243704	0.1363287891285631	0.19381953951041067	0.2581013058812217	0.32193301045543404
0.0605	0.09362921806248817	0.13985354184284424	0.1956460834777845	0.25633296628038704	0.3145381903364961
0.0606	0.09435285664937942	0.14052746322044432	0.19599993475702135	0.2559995573259622	0.31312018804719266
0.0607	0.09382073304554948	0.14006150234497758	0.19578537968967774	0.25626143489777536	0.3140709500220198
0.0608	0.09346187031155717	0.13975183883015974	0.19564784308878908	0.256440767471877	0.314697680297617
0.0609	0.09689942482462188	0.14286880860335008	0.1971973473519282	0.2548074582369851	0.30822696098311475
0.061	0.09285096601904501	0.1392279460726307	0.19541899668820112	0.2567482635636473	0.3157538276564758
0.0611	0.09133078454725391	0.13784806115389078	0.19473206096568518	0.2574705631212186	0.3186185302119515
0.0612	0.08992363363703423	0.136560291002877	0.19408022875906417	0.2581335375241467	0.32130230907687796
0.0613	0.0874248542220058	0.13423243002488208	0.1928586911895899	0.2592866790163194	0.3261973455472027
0.0614	0.08839232774089595	0.13516085782189902	0.19337462599469626	0.2588571782795483	0.3242150101629605
0.0615	0.09248328357697999	0.13897533579914015	0.19537876204882954	0.2569698110018688	0.3161928075731815
0.0616	0.09495612948971469	0.14124312686045595	0.19653039385726484	0.2558056939174816	0.31146465587508304
0.0617	0.0907333991626609	0.1373955956516686	0.1946029745192062	0.2578084632898835	0.3194595673765809
0.0618	0.09310920854019887	0.1395987805114817	0.1957467672015787	0.2567033620280884	0.31484188171865224
0.0619	0.09039732538980824	0.13711704101920408	0.19449310962510305	0.2579846957145149	0.32000782825136975
0.062	0.09187626638680657	0.1385014926355326	0.19522501132050726	0.2573038869050182	0.31709334275213524
0.0621	0.09119315269411367	0.13788792681646653	0.19492749077248706	0.2576337657223092	0.31835766399462345
0.0622	0.09556786741680298	0.14189729308460058	0.19695731566829744	0.25556766952701526	0.31000985430328376
0.0623	0.09334497611081564	0.13989848838157667	0.19598545274929122	0.2566394363300525	0.3141316464282639
0.0624	0.0933882289119658	0.1399548607739262	0.196031348278951	0.2566284260602417	0.31399713597491524
0.0625	0.09147172297770893	0.13821219634392753	0.19516436448614813	0.2575427445242723	0.317608971667943
0.0626	0.09075765180275039	0.13756805210099793	0.19484960107585578	0.2578867624072747	0.31893793261312114
0.0627	0.08916023823344064	0.13609574704657687	0.19409682652858487	0.2586383154549164	0.32200887273648116
0.0628	0.08960944768843306	0.1365325007309688	0.19434429119806623	0.25844077201141813	0.3210729883711138
0.0629	0.08880149037214898	0.13579235253689398	0.19397100686807692	0.25882413910437174	0.32261101111850854
0.063	0.09322481164932528	0.1399069242292803	0.19611296465508465	0.2567632136147423	0.31399208585156746
0.0631	0.09593710942120304	0.14238351885098166	0.1973536521359586	0.25547179915729346	0.3088539204345632
0.0632	0.09342314003342024	0.14012192680140667	0.19625604631783067	0.2566878396498364	0.3135110471975061
0.0633	0.0924025501427991	0.13920385099618873	0.19581087075142778	0.2571820201281541	0.31540070798143016
0.0634	0.09263448067640472	0.139433671168961	0.19594485315741475	0.2570817609696323	0.31490523402758736
0.0635	0.09276649076243239	0.13957162639967502	0.19603215275420058	0.25702871080006495	0.31460101928362705
0.0636	0.09258224223649889	0.13941939841442857	0.19597281203628975	0.25712573998376065	0.3148998073290221
0.0637	0.09258705696322135	0.1394406593901657	0.19600115821838568	0.257133054728489	0.3148380706997382
0.0638	0.08998837185223744	0.13705219356667284	0.19479087153784558	0.25836532299366455	0.31980324004957966
0.0639	0.09200621586880812	0.13893995153407207	0.19578214468088573	0.2574275270650905	0.3158441608511435
0.064	0.0939176639691395	0.14070849087624115	0.1966899837832895	0.25652701036024284	0.3121568510110869
0.0641	0.09125300485184429	0.1382776381179457	0.19547832045869928	0.2578024927617325	0.3171885438097782
0.0642	0.08926972501491075	0.13644652040908287	0.19454297448227575	0.2587399306127995	0.32100084948093127
0.0643	0.09115945579703698	0.13822443415369107	0.1954860124258802	0.25786614345194225	0.3172639541714496
0.0644	0.08814610075223356	0.13542256335300695	0.19403482189866808	0.2592800156267914	0.32311649836929995
0.0645	0.09055539769099619	0.13769696341279353	0.1952486577116797	0.2581697913992469	0.3183291897852837
0.0646	0.08804571658908647	0.13536067808860794	0.19403650105271145	0.25934684703567507	0.3232102572339191
0.0647	0.09491185527563616	0.14173103146539096	0.19731904673798245	0.25611360283421886	0.3099244636867716
0.0648	0.09758848685983866	0.14415524545273373	0.19850655069905537	0.2548189744395818	0.30493074254879043
0.0649	0.09757289519763969	0.14415860192047786	0.19852600842636597	0.25483538907880393	0.30490710537671245
0.065	0.09873250310233508	0.1452072804369484	0.19903757237210346	0.2542729552617566	0.30274968882685654
0.0651	0.09603913920780237	0.1428179626933328	0.19791959331859402	0.25560310659754815	0.30762019818272257
0.0652	0.09337081942821088	0.14041240708606476	0.19675425442320085	0.2569017794054531	0.31256073965707043
0.0653	0.08976375011805225	0.13709161023236002	0.19507339910519664	0.2586202397665336	0.3194510007778575
0.0654	0.08718685355699357	0.1346781488127662	0.1938088067035119	0.2598245075561255	0.32450168337060276
0.0655	0.08787200194997039	0.13534448071016295	0.19418414482216603	0.2595196045859544	0.3230797679317462
0.0656	0.08787619903667533	0.1353649062860319	0.19421244190850048	0.2595279579426679	0.32301849482612427
0.0657	0.08545323787572157	0.1330700708070961	0.19298401746718058	0.2606461945315806	0.32784647931842115
0.0658	0.08587685481870222	0.13349295646496373	0.19323358635307603	0.26046472749462	0.326931874868638
0.0659	0.08633714306828524	0.13394990929699913	0.19350053373196585	0.26026568015231405	0.3259467337504358
0.066	0.09056420767630445	0.13795544837378212	0.19564514117803286	0.2583135696101343	0.31752163316174636
0.0661	0.09019902424678874	0.13763154594354796	0.19549472019551534	0.2584954917890487	0.31817921782509934
0.0662	0.09558439996731498	0.1425961119853624	0.19800775403228502	0.25592373100228194	0.30788800301275565
0.0663	0.09729400487368936	0.14415108908940608	0.19877262552686645	0.25509504292298263	0.30468723758705546
0.0664	0.09893140589301326	0.14562692183432877	0.1994843863189649	0.2542938743081338	0.3016634116455592
0.0665	0.09770230748690557	0.14455067637694882	0.19899773679328964	0.25491115921393764	0.3038381201289184
0.0666	0.0982026139644506	0.14501413838359603	0.19923392835872178	0.254672412828183	0.3028769064650485
0.0667	0.0987360383097431	0.14550577609663706	0.1994818441159197	0.25441640974135304	0.3018599317363471
0.0668	0.09422501056048445	0.14146429109162667	0.19755999947603906	0.2566390630698923	0.31011163580195755
0.0669	0.0980982780957405	0.14497320493506705	0.1992684777155033	0.2547498714845195	0.3029101677691697
0.067	0.0957360093560337	0.142870230221287	0.1982830668353783	0.25592161593534485	0.30718907765195624
0.0671	0.10037904831606448	0.14702746286746088	0.2002554122558836	0.2536299127097196	0.2987081638508715
0.0672	0.09906833439423467	0.14588756039208106	0.19974918868238892	0.2542934347748994	0.3010014817563959
0.0673	0.09816919191354063	0.14510577080103418	0.1994024389893435	0.25474904276702715	0.3025735555290546
0.0674	0.0963645034113389	0.14350604267201233	0.19866097098600052	0.2556490503098209	0.3058194326208275
0.0675	0.09800885341557676	0.14499747920964673	0.19938744655476398	0.2548457452149841	0.30276047560502845
0.0676	0.09751820521073849	0.14457638481970825	0.1992068139399299	0.255097490120975	0.3036011059086484
0.0677	0.09768768223737997	0.14474528084169896	0.19930451619003273	0.25502219841763635	0.30324032231325204
0.0678	0.09720626295643198	0.1443315284946586	0.1991265846174697	0.25526915992660526	0.3040664640048345
0.0679	0.0972276075445839	0.14436794399060776	0.19916176458474558	0.25526729787662356	0.30397538600343926
0.068	0.09653736659615428	0.14376499988613797	0.1988922506092919	0.25561687968696856	0.30518850322144736
0.0681	0.09674891153861696	0.14397259592850845	0.19900936207625616	0.2555212976805838	0.30474783277603457
0.0682	0.09905690112517145	0.14605164999266185	0.20000510180419298	0.25438327615824446	0.3005030709197293
0.0683	0.10242192111406072	0.14902597387715769	0.20137096305865468	0.25269552615953556	0.2944856157905913
0.0684	0.09690933133960597	0.14416857072786443	0.19915644607456678	0.25546824318563716	0.30429740867232574
0.0685	0.09304640539547405	0.1406735292378966	0.1974680769687501	0.25736716625230655	0.31144482214557256
0.0686	0.09587315781645722	0.1432688040990667	0.19876088466317596	0.2559970072336196	0.3061001461876804
0.0687	0.09517942867384213	0.14265718727293128	0.1984823318049368	0.25634667174381115	0.30733438050447864
0.0688	0.09404603763993263	0.1416412951282662	0.19800212920037702	0.256909649317933	0.30940088871349114
0.0689	0.09225373721564059	0.14001019464821196	0.1972054378629928	0.257787377975338	0.31274325229781663
0.069	0.09281478904408849	0.1405449553551538	0.19749214616110752	0.25752588260395526	0.311622226835695
0.0691	0.0954091446695038	0.14293425503259885	0.19868820278030688	0.2562697110590834	0.3066986864585072
0.0692	0.09541123428924907	0.14295329586973615	0.19871526106743295	0.2562776074602513	0.3066426013133304
0.0693	0.09734325097830296	0.14471374432963577	0.19957634128845705	0.2553310754986025	0.3030355879050016
0.0694	0.0967087424025312	0.14416066795098	0.19933158918199317	0.2556546908455923	0.30414430961890326
0.0695	0.09697624202426722	0.14441867039382053	0.19947229237139238	0.2555306853200942	0.30360210989042563
0.0696	0.09820120057583548	0.14553365075882452	0.2000157737162809	0.25492901337309704	0.30132036157596215
0.0697	0.09663923937143931	0.14414981045284267	0.19938009370189475	0.2557152704348816	0.3041155860389416
0.0698	0.09371627650319311	0.14150947432686078	0.19811442997543488	0.2571620029493165	0.3094978162451948
0.0699	0.09653334373366391	0.14408883300916522	0.19938677492102017	0.25578520687546397	0.3042058414606868
0.07	0.09806991689814053	0.14548586202935504	0.20006530375957732	0.25502852893063976	0.30135038838228745
0.0701	0.0997702400597849	0.1470157055477849	0.20079153556021603	0.25418272000378134	0.2982397988284327
0.0702	0.09685319664304083	0.14442887903484958	0.1996025230095968	0.2556524253495979	0.30346297596291494
0.0703	0.09802404966825728	0.14549696585230223	0.20012442129908894	0.25507688072359475	0.30127768245675673
0.0704	0.09436190927595284	0.14220290728455556	0.1985628688128491	0.2569007722176736	0.30797154240896896
0.0705	0.09613677941416497	0.1438340274898339	0.19937214086222665	0.2560342482878529	0.3046228039459216
0.0706	0.09606699832114304	0.14378810732196398	0.1993679868722906	0.2560775997124013	0.3046993077722011
0.0707	0.09885867179455955	0.14631136393591718	0.2005755576554869	0.25469159875926844	0.2995628078547679
0.0708	0.09646296411494952	0.1441805527532702	0.19959165659138026	0.2558984719774559	0.303866354562944
0.0709	0.09797466653368113	0.14555702106248553	0.20026040417433877	0.2551523558188261	0.30105555241066845
0.071	0.10207255475801467	0.1491990841719627	0.20193836977954552	0.2530853757436294	0.29370461554684774
0.0711	0.10293875843333462	0.14997201276210934	0.20229725135829735	0.2526493651939448	0.29214261225231386
0.0712	0.10898441542308002	0.15515796712855356	0.2044961714621481	0.2495155988450284	0.2818458471411899
0.0713	0.10941593832339894	0.15553834429125782	0.20466742446108352	0.24929544747494933	0.2810828454493104
0.0714	0.10716561287793863	0.15365803569294617	0.203921221471226	0.25048221352504846	0.2847729164328408
0.0715	0.10709780457282667	0.153618530549522	0.20392333172910912	0.2505246724089537	0.2848356607395886
0.0716	0.10256291950397696	0.14973349291607077	0.20228364066869045	0.25288076215089944	0.29253918476036245
0.0717	0.1032746079887197	0.15037059093600313	0.20258087090917082	0.25252253323488405	0.2912513969312223
0.0718	0.10056619138501041	0.14801744005618142	0.20155468724724818	0.25391715495389894	0.2959445263576612
0.0719	0.09973421838192296	0.14729911581774308	0.20124642325628395	0.25434797238364903	0.2973722701604009
0.072	0.10004798615030988	0.14759463059406036	0.20139922544777533	0.25419679117806526	0.29676136662978925
0.0721	0.10389174574119976	0.15097699649287674	0.20291703160380833	0.2522343336679398	0.28997989249417544
0.0722	0.1019959991019146	0.1493445609067402	0.20222116939596893	0.2532181070741384	0.293220163521238
0.0723	0.10431659392597799	0.15138009941282998	0.2031271890295249	0.2520294059501645	0.28914671168150263
0.0724	0.10444018334345909	0.15150470309408046	0.20319894084874712	0.2519727647642032	0.2888834079495101
0.0725	0.10777886420780518	0.15437733141545817	0.2044199340035327	0.2502377034401337	0.2831861669330703
0.0726	0.10671426516515438	0.15349102422133065	0.20407331955665858	0.25080270308150177	0.2849186879753547
0.0727	0.1065857917551694	0.15339956326244353	0.2040537691081228	0.2508769779112715	0.2850838979629928
0.0728	0.1060668728744758	0.15297436768703188	0.20389482838383083	0.25115532814578706	0.2859086029088744
0.0729	0.10647915903942598	0.15334469765892003	0.2040678119733799	0.2509469060935121	0.285161425234762
0.073	0.10455766564584378	0.15171352571453833	0.20339827642077385	0.25195604377249653	0.2883744884463475
0.0731	0.10181279030779515	0.14934339945414551	0.2023844876937762	0.2533820858122992	0.293077236731984
0.0732	0.0997116199147658	0.14750701267705185	0.20157655150944712	0.25446485107503636	0.29673996482369874
0.0733	0.09167728027130273	0.1402178956845297	0.19808818304103512	0.2584800867482074	0.3115365542549251
0.0734	0.0930529163688641	0.14151103466616843	0.1987545018072031	0.25781607511472304	0.3088654720430413
0.0735	0.0949594466248318	0.14327955718320354	0.19964093170727606	0.2568823391844162	0.30523772530027243
0.0736	0.09802516123970315	0.14607189588936606	0.20098702420966266	0.2553533898148653	0.2995625288464027
0.0737	0.09798309391092555	0.14605156533973127	0.2009955711786346	0.255382988597936	0.2995867809727726
0.0738	0.09997963023320756	0.14785017393168473	0.2018414277212153	0.254376469471063	0.29595229864282935
0.0739	0.10574986192290867	0.1529009841107251	0.20406656769966813	0.2513995794161196	0.2858830068505783
0.074	0.10932077714866986	0.15595145881032094	0.20533369948656452	0.24952558427830338	0.2798684802761413
0.0741	0.10852432717714726	0.15529865038185342	0.2050903713768971	0.24995387385123652	0.2811327772128658
0.0742	0.1059278195299417	0.153107641663351	0.20420842857380764	0.2513277374388641	0.2854283727940355
0.0743	0.10836605065023117	0.15520133815577544	0.2050881607155804	0.250051021092727	0.28129342938568613
0.0744	0.11002451976629388	0.15661515746397262	0.20567142924299223	0.24917817769932285	0.27851071582741843
0.0745	0.11138274419959665	0.15776682446306328	0.20613999956547516	0.2484606823840459	0.276249749387819
0.0746	0.11288355616260508	0.15902763476135148	0.20664089989306608	0.24766334645909868	0.2737845627238787
0.0747	0.11144873964877149	0.1578585299347902	0.2062128220938564	0.2484379840263296	0.2760419242962523
0.0748	0.11200750793729035	0.15834064438634646	0.2064169477045751	0.24814524987815803	0.2750896500936301
0.0749	0.11073628221811098	0.15730200286453858	0.20603413937378154	0.24883114923781147	0.2770964263057575
0.075	0.11104917359061914	0.1575813016533117	0.20616152089471976	0.248670409017076	0.2765375948442735
0.0751	0.10694629528797554	0.1541410855979431	0.204803609581803	0.2508553251803685	0.28325368435190995
0.0752	0.10639877328518052	0.1536914740592987	0.20463617394791878	0.25115077046709317	0.2841228082405088
0.0753	0.10281854513163939	0.1506142940908219	0.20334493279860333	0.25303054222590793	0.29019168575302734
0.0754	0.1042691244867405	0.15189400261362926	0.20391581298335687	0.25228217288207344	0.2876388870341999
0.0755	0.10334671139661526	0.15111064629388848	0.20359719723784547	0.2527707736579433	0.28917467141370745
0.0756	0.10481244867989617	0.15239986181848145	0.20416794667352223	0.2520123539083503	0.28660738891974985
0.0757	0.10818322511639882	0.15530152887792395	0.2053883336591776	0.25024190933449436	0.2808850030120052
0.0758	0.10991212881625163	0.15677757077381202	0.20599630341031047	0.24932860549794542	0.27798539150168045
0.0759	0.11011202530760945	0.15696355578484386	0.2060881602949178	0.24922832147379517	0.27760793713883375
0.076	0.1094535130879929	0.15642886155148308	0.2058956405766178	0.24958616377638682	0.27863582100751944
0.0761	0.10555785357766584	0.1531324112787865	0.20456895690165308	0.25165663162114893	0.2850841466207457
0.0762	0.1064324699756669	0.1539011347863094	0.20490780154262814	0.25120261496926444	0.28355597872613125
0.0763	0.10931065665410354	0.15636350249037032	0.20592554240140087	0.2496818589894396	0.2787184394646856
0.0764	0.104008938118351	0.1518474918517139	0.2040795446501349	0.2524911868271085	0.2875728385526917
0.0765	0.10392078193263328	0.15178882809792496	0.20407276785582504	0.25254463484865425	0.28767298726496254
0.0766	0.10876225792314126	0.1559556475200959	0.2058186823901114	0.24999382257777783	0.27946958958887347
0.0767	0.10802462891139795	0.15534914315518605	0.2055931728868147	0.25039304606603274	0.2806400089805686
0.0768	0.106684621366869	0.15422553083243243	0.2051527894202314	0.2511107343428953	0.28282632403757185
0.0769	0.11330362656097324	0.1598006227824773	0.20736371979652843	0.24757496864359216	0.2719570622164288
0.077	0.11395277482585423	0.1603531522764491	0.20758821794007207	0.247229620072294	0.2708762348853305
0.0771	0.11256801552181654	0.15923032529516543	0.20718681210357484	0.24798418640333084	0.2730306606761123
0.0772	0.11043755836612612	0.15747512486964935	0.2065311823260054	0.24913675640624622	0.27641937803197286
0.0773	0.10849603662812592	0.15585821737672675	0.20590978826284015	0.25018181310436816	0.279554144627939
0.0774	0.10692662319172146	0.15454120617802133	0.2053937154137219	0.2510235182592303	0.28211493695730505
0.0775	0.10402577285478605	0.15205922217466986	0.2043722552075355	0.2525622681633318	0.2869804815996768
0.0776	0.10419277988937703	0.15222223452509734	0.2044602422014824	0.2524817313134243	0.28664301207061893
0.0777	0.1056969658508452	0.15354075103865641	0.2050350283562045	0.2516956597552731	0.2840315949990207
0.0778	0.10895959419339918	0.1563417428015856	0.20619618895012853	0.24996691638751262	0.27853555766737403
0.0779	0.10630097315466737	0.15409603535722047	0.20530279163570286	0.25138965923720213	0.2829105406152071
0.078	0.11164495521428762	0.15863079701256413	0.20712762479406902	0.24853677576665867	0.27405984721242066
0.0781	0.11177977009458491	0.1587614727271336	0.2071963466458635	0.24847010060023528	0.2737923099321828
0.0782	0.11569267225261144	0.1619997880342235	0.20841600133553598	0.24635177251595908	0.26753976586166994
0.0783	0.11629831700733474	0.16251069090230125	0.20861782535892115	0.24602648500167082	0.26654668172977203
0.0784	0.11416473561474687	0.16078820273736175	0.20801291894466742	0.24719538463560856	0.2698387580676154
0.0785	0.11171721223660902	0.1587833884743186	0.2072797684588753	0.24852817887744513	0.2736914519527521
0.0786	0.11547528948432521	0.1618977453625212	0.20845502399928215	0.24649252709953573	0.26767941405433576
0.0787	0.11841119843504017	0.16429045360263386	0.209317074901563	0.24488927288975312	0.2630920001710098
0.0788	0.1180614345395014	0.16402858517289914	0.20924580002428791	0.24508666827750972	0.26357751198580187
0.0789	0.11796608063893539	0.1639708513736453	0.20924487609544046	0.2451442389307365	0.26367395296124235
0.079	0.11578765048296785	0.1622272388279275	0.2086493047254314	0.24634385760172509	0.2669919483619481
0.0791	0.1211822680585905	0.1665724782396795	0.21016093879995543	0.24338025089049228	0.2587040640112824
0.0792	0.1203348193105379	0.1659204148342336	0.20996450044743722	0.24385375898600611	0.2599265064217851
0.0793	0.12019892998412122	0.1658315616901024	0.20995405388658944	0.24393371135172856	0.2600817430874583
0.0794	0.11913507115384239	0.16500281624582985	0.2096942497081036	0.24452604419175944	0.26164181870046477
0.0795	0.11687554057277394	0.16320435307269954	0.20909142949564227	0.24577466509470328	0.26505401176418086
0.0796	0.1204001247451111	0.16604856495144646	0.21008384411775563	0.24383695351341025	0.25963051267227655
0.0797	0.1164760123265001	0.16291826789026376	0.20902843313848185	0.24600460496835688	0.26557268167639747
0.0798	0.11707039776409471	0.16341859047950022	0.20922379183208817	0.24568345966826116	0.2646037602560557
0.0799	0.11504903775603416	0.161793355048711	0.20866353694312365	0.24679743503656604	0.2676966352155651
0.08	0.1165584070147624	0.16304161268087883	0.20912909896942763	0.24597536581615323	0.26529551551877784
0.0801	0.11521734204902875	0.1619684559393252	0.20876473000620407	0.24671633822552777	0.2673331337799142
0.0802	0.11254030833364642	0.15978251746303726	0.20797803275556037	0.24818339446197538	0.2715157469857805
0.0803	0.11651726630818626	0.1630647489382949	0.2091943181688975	0.2460139207355494	0.265209745849072
0.0804	0.11719262969716088	0.16363069587711068	0.2094123091660049	0.24564763358606026	0.26411673167366345
0.0805	0.11655015330150507	0.16312912086580325	0.20925509656110955	0.2460064506377235	0.26505917863385864
0.0806	0.1172639077689868	0.16372609863063076	0.20948373922307362	0.24561878280921534	0.2639074715680935
0.0807	0.12006870381701486	0.1659949664627772	0.21027702330977174	0.2440734426905613	0.2595858637198749
0.0808	0.11470438911676069	0.16167964634539644	0.20879275322816387	0.24703600080066992	0.267787210509009
0.0809	0.11515058643864194	0.16206389137020705	0.20895081964382478	0.246796844874246	0.2670378576730803
0.081	0.1117652400583892	0.15928615887542355	0.20794093050360085	0.24865236011478967	0.27235531044779665
0.0811	0.11311679243175198	0.16042762706634048	0.20838902778449886	0.24792147548323604	0.27014507723417275
0.0812	0.11575145876115436	0.16261107181814852	0.20920415891299085	0.2464830603234563	0.2659502501842499
0.0813	0.11433382085043767	0.16146892313684186	0.20881067350302399	0.24726688225522545	0.268119700254471
0.0814	0.11531583296007909	0.16229287533230763	0.20912812030692338	0.2467333629174039	0.2665298084832861
0.0815	0.10936786178270169	0.15736502115197087	0.2072917909943515	0.24998354335134762	0.2759917827196284
0.0816	0.10816527640849069	0.15636274527299143	0.20691266620483864	0.25063933803395466	0.27791997407972463
0.0817	0.10529628393163976	0.15391729877655783	0.20593166962535062	0.25218553213851735	0.28266921552793456
0.0818	0.10590054010225763	0.15445770103675838	0.20617463222859828	0.2518692571509126	0.28159786948147314
0.0819	0.10753017450701402	0.1558756004320805	0.20677267692871656	0.25100096041277814	0.2788205877194107
0.082	0.10705850052983992	0.15549000438869282	0.20663504009763864	0.251261319054504	0.2795551359293247
0.0821	0.10655433293172474	0.15507530746553588	0.20648443143563802	0.25153886584861956	0.2803470623184819
0.0822	0.10403519058727204	0.1529112852207101	0.2056008408253804	0.25289271017160636	0.28455997319503123
0.0823	0.10356008815317592	0.15251409917153363	0.20545021694333293	0.2531525126363963	0.28532308309556137
0.0824	0.10411555868709836	0.15301737635750218	0.205682739406062	0.25286395345496443	0.28432037209437294
0.0825	0.1071952401741346	0.1556982752171988	0.20681261796152642	0.2512205681816288	0.2790732984655113
0.0826	0.10596798014597532	0.15466089892048007	0.2064069354611894	0.2518870985350255	0.2810770869373297
0.0827	0.10358104701232883	0.15260424782958526	0.20556244857875408	0.25316972816293587	0.28508252841639603
0.0828	0.10137975550474988	0.15068292217243795	0.20474844546931847	0.25434369565720744	0.2888451811962862
0.0829	0.10193970050883848	0.15119641948594004	0.20499175633054773	0.25405516144062834	0.28781696223404546
0.083	0.10252353109285733	0.15172942416538374	0.205241770037815	0.2537531143222447	0.2867521603816992
0.0831	0.10233324689819975	0.1515795746798962	0.20519522656262199	0.253861278161175	0.2870306736981071
0.0832	0.10052958684342254	0.14999812529583978	0.2045188562886514	0.2548217361374089	0.2901316954346775
0.0833	0.10067733235075725	0.15014750855550246	0.20460352093576756	0.2547514226462071	0.28982021551176557
0.0834	0.10007254713390099	0.14962555062845115	0.204389256042609	0.25507732721855575	0.2908353189764831
0.0835	0.10067080910854145	0.15017717805761904	0.20465330593711842	0.2547698519865071	0.28972885491021394
0.0836	0.09868038573102723	0.14841103385049073	0.2038773307029226	0.2558227032362553	0.2932085464793041
0.0837	0.09874827099780731	0.14848981336117123	0.20393143272372705	0.25579498594746014	0.2930354969698343
0.0838	0.09908760734528838	0.14881294900728442	0.20409642794900512	0.25562503444145096	0.29237798125697106
0.0839	0.09863534651867434	0.14842317633594504	0.20393751310677635	0.2558696454331725	0.2931343186054318
0.084	0.09788284291431383	0.14776042236977788	0.20365209182254218	0.25627062551323154	0.29443401738013464
0.0841	0.09502602185249555	0.1451668324514828	0.20245308843235288	0.25775883824633655	0.2995952190173323
0.0842	0.09303628975472399	0.14333862658402413	0.20158545824290064	0.25878569533944856	0.3032539300789027
0.0843	0.09284253775636257	0.1431748394474805	0.20152292730201002	0.2588929819469847	0.30356671354716225
0.0844	0.0964784978916375	0.14655222213285657	0.20316331499098916	0.25703317509713514	0.2967727898873816
0.0845	0.0943999084619997	0.14465753562737627	0.20228072921406232	0.2581142122314356	0.3005476144651261
0.0846	0.09033640161003337	0.1408659849276117	0.20042246345074705	0.2601857854066042	0.3081893646050038
0.0847	0.09187218895866105	0.14233368033116764	0.2011783103418916	0.25942062160701285	0.3051951987612668
0.0848	0.09258564638308851	0.14302011595004688	0.20153635622961857	0.25906723642027984	0.3037906450169662
0.0849	0.0944202200902217	0.14474534575542133	0.202395090042315	0.2581375015272629	0.30030184258477927
0.085	0.09173626518362221	0.14225691263551166	0.20119371955741322	0.2595160227740082	0.3052970798494447
0.0851	0.08983029009786943	0.14046922403671297	0.20030935494379634	0.2604851378175125	0.3089059931041089
0.0852	0.09078344612649665	0.14139134059075847	0.2007953167392992	0.2600153370680524	0.3070145594753933
0.0853	0.09111612910680497	0.14172303118594182	0.20098015389525553	0.2598564416518644	0.30632424416013326
0.0854	0.08921626956753748	0.1399337245256727	0.20008809502207683	0.26081984199094155	0.30994206889377135
0.0855	0.08856789504865271	0.13932915835727877	0.19979341852437396	0.2611522762873001	0.31115725178239445
0.0856	0.08355167816094386	0.13445155689623325	0.19719818748957957	0.2636127594563827	0.3211858179968605
0.0857	0.08145891849356768	0.1323790040420548	0.19605546621811848	0.2646172658925068	0.32548934535375224
0.0858	0.08027926940554728	0.13120499854809528	0.19540230300407394	0.2651803277943051	0.32793310124797836
0.0859	0.07845998506222099	0.12936726300266002	0.19435057871316352	0.2660311952474265	0.331790977974529
0.086	0.0793649796498182	0.1303080740498205	0.19491801208477663	0.2656261647598953	0.32978276945568946
0.0861	0.08116622279000149	0.13214891577151255	0.19599412569595	0.26479738250043416	0.3258933532421017
0.0862	0.08066335696022461	0.13165763260307764	0.1957311396216249	0.26504397821812875	0.3269038925969441
0.0863	0.07992992522432195	0.13093060666198125	0.19533048963787258	0.2653969834788822	0.3284119949969421
0.0864	0.08242506298389767	0.13346027219632992	0.19678625524083881	0.26423330259326927	0.32309510698566446
0.0865	0.08411462433397474	0.13515587031772539	0.19774308493448964	0.26343330762031447	0.31955311279349574
0.0866	0.08450674848374871	0.1355594438882859	0.19798126940380473	0.2632536308785377	0.3186989073456229
0.0867	0.08353818799290337	0.13461757966619123	0.1974819449700244	0.26373143908149527	0.3206308482893857
0.0868	0.0835786912552718	0.13467409165988536	0.19753060138882755	0.2637221205070125	0.3204944951890029
0.0869	0.08236764543970052	0.13348390698753443	0.1968865103784187	0.2643125637010758	0.32294937349327046
0.087	0.08130261233950876	0.13243114246886747	0.196310485117344	0.2648284337022552	0.3251273263720245
0.0871	0.08010029174559281	0.13123142807572646	0.19564209665168764	0.2654039966050798	0.3276221869219134
0.0872	0.08256773933621168	0.13373258595004384	0.19707781517304396	0.26424810613653	0.32237375340417046
0.0873	0.0788234769966978	0.12996147271783956	0.1949396847460531	0.26601890046156795	0.33025646507784157
0.0874	0.07667095729767053	0.12775715574879978	0.1936507280620926	0.2670131095759604	0.33490804931547663
0.0875	0.07727410706913393	0.12839820097999882	0.19405122310101738	0.26675116961673495	0.33352529923311486
0.0876	0.07617238385492837	0.12726954941559188	0.19339129406490282	0.26726050584098954	0.3359062668235875
0.0877	0.0747599822337232	0.1258054535647085	0.1925165858966924	0.26790155831337	0.339016419991506
0.0878	0.07589611987676002	0.12701242222016226	0.19326988125963965	0.2674074593544219	0.33641411728901616
0.0879	0.07492477106773346	0.1260097913534588	0.1926759319321189	0.26785203607178076	0.3385374695749081
0.088	0.07218532677014106	0.12311673463109195	0.1908897061285022	0.2690575540220819	0.3447506784481828
0.0881	0.07119682112403965	0.12206871898243138	0.19023848628757953	0.26948995823672367	0.3470060153692257
0.0882	0.06901592620459825	0.1197116149660071	0.18872369064950403	0.27040811111016455	0.352140657069726
0.0883	0.06931917944138453	0.12005855437677478	0.1889682842861621	0.2702967624768137	0.35135721941886494
0.0884	0.06844519030665781	0.11911433184048008	0.18836237933173847	0.2706657984936205	0.35341230002750307
0.0885	0.07059656662743224	0.12147963492932966	0.18992642455613226	0.26979215897493564	0.3482052149121702
0.0886	0.07111290725876958	0.12205356655667061	0.19031257398421184	0.26958731897001226	0.34693363323033577
0.0887	0.07196155156245018	0.1229829648189976	0.19092259035086157	0.26923876940539926	0.34489412386229146
0.0888	0.06877106323104788	0.11953198793713435	0.18870500397505044	0.27058490299151583	0.35240704186525157
0.0889	0.06885149884602557	0.11963518581159614	0.1887896929875909	0.2705648992113721	0.35215872314341523
0.089	0.0710162111501214	0.12200938819580719	0.1903512680897185	0.2696777232610163	0.34694540930333667
0.0891	0.0696018848248946	0.12048691941316847	0.18938192459440256	0.27028184577157083	0.3502474253959636
0.0892	0.07056159585440083	0.12154695655000945	0.19008701895305727	0.26989417250809594	0.3479102561344365
0.0893	0.07640077826003873	0.12777338690290233	0.193985227777464	0.2673514472365158	0.3344891598230791
0.0894	0.07579790201878106	0.1271590925599708	0.19363160010548877	0.2676354439204824	0.33577596139527704
0.0895	0.07835929335369976	0.12983384616807467	0.19524362636712284	0.26647553268177077	0.3300877014293321
0.0896	0.07751146855595334	0.12897446961864373	0.19475383495505402	0.26687799621879366	0.3318822306515552
0.0897	0.07897860470447586	0.13050182938525065	0.19566861736804114	0.2662092773230365	0.3286416712191959
0.0898	0.08139850231445525	0.13297942757160633	0.1971073818177971	0.26507679104224124	0.32343789725390004
0.0899	0.07947009688040728	0.13103686229474984	0.19601376231578838	0.2660008231902607	0.32747845531879394
0.09	0.08225587397086842	0.13387477125228991	0.19764546345146333	0.26468616839879694	0.3215377229265814
0.0901	0.08336321092721087	0.1349986994243169	0.19828687774793355	0.26416033315746085	0.31919087874307805
0.0902	0.08269117028922078	0.1343436662622597	0.19794176786442677	0.2644964724226847	0.3205269231614081
0.0903	0.08193382050936163	0.13359976993630385	0.19754377862145084	0.2648720577082967	0.3220505732245869
0.0904	0.08147381990841561	0.1331523899379162	0.1973094776792282	0.2651032314816969	0.322961080992743
0.0905	0.08161229476604695	0.1333082697163257	0.19741476841080255	0.2650472063738625	0.3226174607329624
0.0906	0.08371957950462841	0.13543538790168222	0.19861464580924157	0.26403675152243766	0.31819363526201017
0.0907	0.0797495878032189	0.13145026180545355	0.19639092326966007	0.2659550959894864	0.32645413113218114
0.0908	0.08112855313405568	0.13286805401233115	0.197218348386046	0.26531020795443055	0.32347483651313674
0.0909	0.07733494593479046	0.12899646657091265	0.19499015902287634	0.2671040194318512	0.3315744090395693
0.091	0.07936709377501122	0.13110711685489346	0.19624466476568975	0.2661676390970912	0.32711348550731434
0.0911	0.07762295200020701	0.1293266534637352	0.19522016617547117	0.26699311995896197	0.3308371084016247
0.0912	0.07557210281721331	0.12720292714583384	0.19396546366264444	0.2679436183057668	0.33531588806854157
0.0913	0.07829340973189873	0.1300514065171005	0.19568140425338695	0.26670350041114643	0.3292702790864673
0.0914	0.07753633472203983	0.12928426416849959	0.19524668847306378	0.26706642530947844	0.33086628732691836
0.0915	0.07541121171360196	0.12708055108769295	0.1939424239866223	0.268050800579043	0.3355150126330398
0.0916	0.07323792345649108	0.12479272743913883	0.19255111691144278	0.2690334732956894	0.34038475889723785
0.0917	0.07281569021634583	0.12435652232131171	0.19229528182177133	0.26923105372631345	0.3413014519142576
0.0918	0.07159820815382041	0.12306223504472337	0.19149474345012932	0.2697729055186961	0.3440719078326308
0.0919	0.0727058843898679	0.12426947358165667	0.192274513389707	0.2693030973442872	0.3414470312944811
0.092	0.07604259724425386	0.12782152933709579	0.194476170307054	0.26782067143789573	0.3338390316737006
0.0921	0.07533180388573563	0.12709043685169172	0.19405089314575727	0.26815548674465534	0.3353713793721601
0.0922	0.07581058393996859	0.12760945269089216	0.19438245804946827	0.2679492296654406	0.3342482756542304
0.0923	0.07358518179234125	0.12527084243928815	0.19296733538202998	0.26896252462178666	0.33921411576455396
0.0924	0.07281169396087324	0.12445944081275313	0.19247825740703733	0.2693162962632707	0.3409343115560657
0.0925	0.07494942293789277	0.12674938388582013	0.19391146804846102	0.26837447348795007	0.33601525163987594
0.0926	0.07568352633069016	0.12753847672875188	0.19440799331784311	0.26805260649463436	0.3343173971280805
0.0927	0.07606982827362599	0.12795965047424893	0.19467923502873227	0.26788734230663414	0.33340394391675865
0.0928	0.07802237294643395	0.13000928810132123	0.1959153813361322	0.2669940699142764	0.32905888770183617
0.0929	0.07752440311826964	0.12950888660113327	0.19563771773516642	0.26723755236659696	0.33009144017883363
0.093	0.0794754661283963	0.13153786267795478	0.1968399784846292	0.26633035494580054	0.3258163377632191
0.0931	0.07521452786179743	0.12712259225149444	0.1942412791153622	0.2683231234165051	0.3350984773548409
0.0932	0.07384086403204443	0.1256820278835458	0.19337499828361376	0.26895411914577877	0.33814799065501727
0.0933	0.07588685526143506	0.12786155811344255	0.19472293815751404	0.26803895788218696	0.3334896905854213
0.0934	0.07665895858635462	0.12868617090544582	0.19523491092842224	0.2676946646310472	0.3317252949487301
0.0935	0.07719579881219579	0.12926194633693172	0.19559479989171888	0.26745671488547273	0.3304907400736809
0.0936	0.08014391431437648	0.13231805405464836	0.19739229664478802	0.26607485513856993	0.32407087984761723
0.0937	0.0780733424678346	0.13020483746019157	0.19618552350573285	0.26706826598841915	0.3284680305778219
0.0938	0.07629656515339754	0.12836977594539176	0.19511426496607068	0.2679067793849223	0.3323126145502177
0.0939	0.07500813417754426	0.12702918350660136	0.19432113771824655	0.26850846155977226	0.3351330830378356
0.094	0.07530344372102349	0.12735669194485483	0.19453737324793313	0.268385266267395	0.3344172248187935
0.0941	0.07345360046495092	0.12540763594357274	0.1933580111729404	0.2692326069334458	0.3385481454850901
0.0942	0.07408125557874137	0.1260925136415379	0.19379854785387082	0.268962654752058	0.3370650281737919
0.0943	0.07280369558922013	0.12474211847457878	0.19297720194973292	0.269545505378391	0.3399314786080772
0.0944	0.06986430058755874	0.12156804793916257	0.1909720110789288	0.2708358502972585	0.34675979009709146
0.0945	0.06996564077037204	0.1216941472727665	0.19107051328196117	0.2708050451493534	0.3464646535255469
0.0946	0.07232564000921614	0.12427378114181027	0.19273420337609345	0.26979265856680856	0.3408737169060716
0.0947	0.07218688951608702	0.12413945140765112	0.19266654976335465	0.2698657836951342	0.34114132561777294
0.0948	0.07146074663402574	0.12336923944048056	0.19219592790956683	0.270196322178652	0.34277776383727476
0.0949	0.06865579397338656	0.1203119008324717	0.19023520507743202	0.2714089104648051	0.3493881896519046
0.095	0.07175830101677833	0.12372206921504028	0.19245360988866128	0.27009018854240174	0.3419758313371184
0.0951	0.07227472004138101	0.12429534842686225	0.19283246153455752	0.2698747326662865	0.3407227373309128
0.0952	0.07159453149440768	0.1235751402292031	0.19239427062233722	0.2701860488031961	0.34225000885085594
0.0953	0.07097796616154821	0.12292055884549119	0.1919942469055882	0.27046720831775556	0.3436400197696168
0.0954	0.06923573627879952	0.1210270295287455	0.1907875796711087	0.27122735472334847	0.3477222997979979
0.0955	0.07189622158477384	0.1239475660947934	0.1926808510194981	0.2700895151297437	0.341385846171191
0.0956	0.07293888425242856	0.12508693619865371	0.19341331259366304	0.2696387711217039	0.33892209583355065
0.0957	0.07064265669697094	0.12261557102949337	0.19186632006223428	0.2706614390660877	0.3442140131452138
0.0958	0.07033589804030724	0.12229541009614578	0.1916773293016418	0.27080633055411674	0.3448850320077884
0.0959	0.06958000185495475	0.12148111042984279	0.19116724991903034	0.27114316083966167	0.34662847695651056
0.096	0.06775376707495433	0.11947354876048703	0.1898643622584916	0.27192461337296	0.3509837085331071
0.0961	0.06761331207334711	0.11933168696262565	0.18978665660600036	0.27199561043437	0.3512727339236568
0.0962	0.06746581415246938	0.1191817663281671	0.18970341379168065	0.27206943310376924	0.35157957262391354
0.0963	0.06807430008761431	0.11987501440128422	0.19018067657604987	0.27182934083505284	0.3500406680999988
0.0964	0.07053509893592927	0.12260393704102361	0.19197679306235996	0.2707934955318392	0.344090675428848
0.0965	0.07297585035211338	0.12526505843315483	0.19367736033012892	0.2697279182156293	0.3383538126689735
0.0966	0.07315443696467841	0.12547230480619642	0.19382337950038817	0.2696593790507073	0.3378904996780297
0.0967	0.0743234277470739	0.1267378841491767	0.1946216758878362	0.26914108406724874	0.33517592814866454
0.0968	0.07535249355741873	0.12784577504160533	0.19531343473558588	0.2686796908805968	0.3328086057847934
0.0969	0.07527249251419774	0.1277767566508828	0.19528881049585742	0.26872792379929145	0.3329340165397706
0.097	0.07735646580099453	0.12998287988709775	0.19662492872280468	0.26776504970850257	0.32827067588060044
0.0971	0.07625560916653178	0.12884533636563156	0.19596632671901346	0.26829343150151647	0.3306392962473068
0.0972	0.0764537273277739	0.1290692935349779	0.19611733976474136	0.2682117781427839	0.3301478612297229
0.0973	0.07837446751961866	0.13108962086291967	0.19732574632066208	0.2673135313518948	0.32589663394490487
0.0974	0.08346157427331788	0.13629347194964075	0.2002802992081461	0.2648354403580996	0.3151292142107957
0.0975	0.0804409758085362	0.13325012136543393	0.1986028797968097	0.26633676187321387	0.32136926115600634
0.0976	0.07914178434468967	0.13193132478456737	0.19786574103414964	0.2669770224544546	0.32408412738213876
0.0977	0.0841169472415591	0.13699889927597775	0.20071702018234497	0.26453605468767016	0.31363107861244816
0.0978	0.08479506628251908	0.13769143493917974	0.20110819470881994	0.2642038297997383	0.3122014742697429
0.0979	0.08444216889107493	0.1373565264193248	0.20094567836878147	0.2643915022928657	0.31286412402795327
0.098	0.08460084551628995	0.13753121341850633	0.20105748627523726	0.26432097324172493	0.3124894815482415
0.0981	0.08448575719554091	0.13743306391263765	0.20102233375206122	0.2643886129377699	0.3126702322019903
0.0982	0.08672927741618396	0.1396706302390491	0.20222868736800484	0.2632562789692903	0.3081151260074717
0.0983	0.08641227408395402	0.13937545130979695	0.2020916620634422	0.2634278949721281	0.30869271757067873
0.0984	0.08618346404282194	0.13916661427299273	0.20199954228138353	0.263554185335668	0.3090961940671337
0.0985	0.086015668727536	0.13901768105039172	0.20193875254199325	0.26364920014582044	0.30937869753425856
0.0986	0.08653391253683002	0.13954541785987112	0.20223435383723215	0.2633931002142919	0.30829321555177486
0.0987	0.08507689277403356	0.1381209145163021	0.2014978112219543	0.26414614886080273	0.3111582326269072
0.0988	0.08283710888501501	0.13589532123098752	0.2003088280438894	0.26528438612298716	0.3156743557171209
0.0989	0.08384811279391655	0.13692792106093118	0.20089063986394146	0.2647868146033861	0.3135465116778247
0.099	0.08502279623219941	0.1381169468074196	0.20154891823717858	0.2642018720373127	0.31110946668588974
0.0991	0.08559745857299403	0.13870399884082887	0.20187937974357592	0.2639184851322634	0.30990067771033775
0.0992	0.08607017418540752	0.13918837966133185	0.20215342137025344	0.2636859759385469	0.30890204884446026
0.0993	0.08555028128605703	0.13869055300189315	0.20190779638644618	0.26396118487297915	0.30989018445262456
0.0994	0.08396695601231022	0.13712947187598995	0.20108835437944625	0.2647748674011121	0.3130403503311414
0.0995	0.08151400461300509	0.1346693330691489	0.19975233423035957	0.26601228312895364	0.31805204495853284
0.0996	0.0814119464065215	0.13458169797574238	0.19972089064111542	0.2660728798388572	0.31821258513776357
0.0997	0.087048614711711	0.14023598534691042	0.20279145600088994	0.2632281995330171	0.3066957444074716
0.0998	0.08632484246653302	0.13954013935929768	0.20244545846986656	0.26361034709509773	0.30807921260920496
0.0999	0.08597825907562606	0.13921442151760452	0.20229180373053027	0.2637975915677325	0.30871792410850657
0.1	0.0843691666075177	0.13763108897937956	0.20146553629996544	0.2646283771485474	0.31190583096458985
0.1001	0.08554970322538205	0.13882325381062846	0.20212047680063802	0.2640357850710234	0.30947078109232806
0.1002	0.09078893524971135	0.1439526567780945	0.2047687977024804	0.2613155236431707	0.29917408662654316
0.1003	0.08957499190054372	0.14280001110928453	0.20421140357523937	0.26196424829603315	0.30144934511889926
0.1004	0.09042775961387543	0.14363978052564105	0.20464961476285648	0.2615232874689043	0.29975955762872264
0.1005	0.09367007723829576	0.14674582679294995	0.20618013939555693	0.2598029551108221	0.2936010014623752
0.1006	0.09461439378101333	0.1476513881342598	0.20662696526885152	0.25930184083308144	0.29180541198279386
0.1007	0.09480364659408123	0.14784624967214965	0.20673674468102973	0.25920723871740053	0.2914061203353388
0.1008	0.09303564988360176	0.14619825345890042	0.20597286776069187	0.260167407660083	0.2946258212367229
0.1009	0.09103477768696747	0.14430855263896614	0.2050712600049374	0.2612435175664881	0.298341892102641
0.101	0.08787463902754161	0.1412646463540487	0.20355621393956405	0.2629154985611827	0.3043890021176629
0.1011	0.0863124714676671	0.13974552097010912	0.20278514546841622	0.26373530891852115	0.30742155317528636
0.1012	0.08875610386047954	0.14215852189993378	0.2040489747811618	0.26247188073663447	0.3025645187217903
0.1013	0.09202501383246407	0.14532429006030392	0.20564129416801835	0.2607487567815206	0.296260645157693
0.1014	0.09067500007133396	0.1440487937383876	0.20503331727323365	0.26147610191218346	0.2987667870048613
0.1015	0.08776439414167723	0.14124114587415282	0.20363377296859284	0.26301716141114057	0.30434352560443656
0.1016	0.08827064515963279	0.1417531193438023	0.20391426217215686	0.26276119846466967	0.30330077485973844
0.1017	0.08813254974890164	0.14163514065527405	0.20387187025065007	0.26284226517713233	0.3035181741680418
0.1018	0.09221020682846606	0.1455871134507557	0.2058597454864598	0.26069006749593016	0.29565286673838836
0.1019	0.09710297036017125	0.15019738673145386	0.20804138971997307	0.25804451031302095	0.2866137428753808
0.102	0.10061675188972469	0.15343076238918793	0.20949084691190498	0.25611093503208593	0.2803507037770964
0.1021	0.1004921753208848	0.15333585613184472	0.20946844492383804	0.25618689256655663	0.2805166310568758
0.1022	0.10291251863971294	0.15553186628844665	0.2104199543926353	0.2548418936802606	0.2762937669989444
0.1023	0.1033435944193179	0.15593469018134248	0.21060624004400028	0.2546062390925524	0.27550923626278695
0.1024	0.10497249269250367	0.1573978007149698	0.21122439499925227	0.2536949109141999	0.27271040067907437
0.1025	0.10253277036190492	0.15524652113382612	0.21035666605099992	0.2550738269126914	0.27679021554057764
0.1026	0.09788106621102266	0.15103949514626172	0.20855016007235724	0.2576669389146625	0.28486233965569596
0.1027	0.09681829269546709	0.15007516719741965	0.20813320483123116	0.2582587394770318	0.28671459579885034
0.1028	0.09148210262850592	0.14506394997317953	0.2057865237219147	0.2611610669018218	0.29650635677457804
0.1029	0.09285342552139716	0.14638943306565455	0.20644698756535157	0.2604320287007955	0.29387812514680123
0.103	0.09443003403455384	0.14789739152644446	0.20718144446134115	0.2595859441432731	0.2909051858343874
0.1031	0.09413758098656314	0.14763942828321977	0.2070783046718414	0.2597525216435103	0.2913921644148653
0.1032	0.09468040452202886	0.14816777040594323	0.2073448551477487	0.25946492569986374	0.2903420442244154
0.1033	0.09202869610642189	0.14567305065671352	0.2061740442377254	0.260908118574137	0.2952160904250022
0.1034	0.09414393794516153	0.14769777610731016	0.2071606817957256	0.25977208908268035	0.29122551506912236
0.1035	0.09141555358798106	0.14512072512785318	0.20594133190962513	0.2612536253820974	0.29626876399244323
0.1036	0.09067135047764989	0.14442254923362952	0.20561633390384246	0.2616603386288241	0.2976294277560539
0.1037	0.08427719160940221	0.1381521412999541	0.2024024757360814	0.2650236641656413	0.31014452718892094
0.1038	0.08510811915413097	0.1390004496644787	0.2028733510719184	0.26460459778098727	0.3084134823284847
0.1039	0.08466854265800824	0.13857763843629278	0.20266593862388965	0.2648408113822174	0.30924706889959197
0.104	0.0839969439617464	0.13792034308021586	0.20233110829681583	0.2651957015325305	0.31055590312869136
0.1041	0.08888269633042936	0.14277448213409608	0.20488322714793333	0.2626543866981629	0.3008052076893784
0.1042	0.08723083997946844	0.14117261656536664	0.20408273471322874	0.26353448755526704	0.30397932118666915
0.1043	0.08560986799156486	0.139584111099422	0.20327149709031184	0.2643901851250118	0.3071443386936896
0.1044	0.0852848558449419	0.1392769082771974	0.20312697900296345	0.264568049532032	0.30774320734286525
0.1045	0.09004587861106345	0.14397272310020703	0.20555632445312164	0.26206903739871973	0.29835603643688813
0.1046	0.09226252194216496	0.1461211591120033	0.20662748638952697	0.2608856992929489	0.2941031332633558
0.1047	0.09059461619712551	0.14453737201021652	0.20587237139980086	0.2617918538347328	0.29720378655812435
0.1048	0.08673820487718548	0.14078747223025836	0.20399085250429724	0.2638459755356801	0.3046374948525788
0.1049	0.0837810317149605	0.13785203681288985	0.20245416782197262	0.2653910712643397	0.3105216923858372
0.105	0.08534094187150351	0.13943305589801694	0.20331670484284353	0.26459362841954465	0.3073156689680913
0.1051	0.08710759974161547	0.14120289545847947	0.2042598985361399	0.2636784126087024	0.30375119365506276
0.1052	0.08870614714554258	0.14278930564123898	0.2050890873197536	0.2628417370447337	0.30057372284873113
0.1053	0.09366604300520139	0.147577596023226	0.2074514843629046	0.2601779687069555	0.29112690790171253
0.1054	0.09502075326557088	0.14887304394720946	0.20807719088644205	0.2594440363335607	0.28858497556721696
0.1055	0.09336614056367647	0.14732808039684378	0.2073697544667315	0.26035687877590635	0.291579145796842
0.1056	0.09060213243877598	0.14469919107636522	0.20611542696109794	0.2618614718585719	0.2967217776651891
0.1057	0.08982227232249573	0.14396136938264253	0.2057678705676382	0.2622882406796326	0.2981602470475909
0.1058	0.08569638511210068	0.1399212703473055	0.20371714933708346	0.2644807424607176	0.3061844527427926
0.1059	0.08556970421335798	0.13981173709034295	0.20367737917979084	0.2645559479037289	0.3063852316127794
0.106	0.08566470489625688	0.13992319137802253	0.2037539317418895	0.26451530811128227	0.3061428638725489
0.1061	0.08662430996347517	0.14089354853784838	0.20427908085025076	0.2640208052005944	0.3041822554478313
0.1062	0.08819845167484577	0.14246224317813377	0.20510347353414035	0.26319684098380103	0.30103899062907896
0.1063	0.08911973411590834	0.14338038257457353	0.2055857264492232	0.2627142040133645	0.2991999528469304
0.1064	0.08959539080560298	0.14386070613710716	0.20584438741568784	0.26246789906453755	0.29823161657706443
0.1065	0.09149410261626052	0.14571350451016643	0.2067758329961675	0.2614526384442161	0.29456392143318944
0.1066	0.09143348263352004	0.14567249471448349	0.206774071405799	0.2614934566984836	0.2946264945477137
0.1067	0.09163204421890876	0.1458805811069529	0.20689346395478544	0.26139377105327033	0.29420013966608255
0.1068	0.09521912205402087	0.14930533487994282	0.20853483247406748	0.25943825669831055	0.2875024538936582
0.1069	0.09515253488572424	0.14926034279883185	0.20853242172894793	0.25948234780215285	0.2875723527843432
0.107	0.09645871829494776	0.1505008783857947	0.20911953942938666	0.25876660271746815	0.2851542611724028
0.1071	0.1031212708596752	0.1566090433334205	0.2117855862144194	0.25502745966529344	0.27345663992719155
0.1072	0.10237928692687169	0.15596088032907635	0.21153546507280913	0.25545513413314425	0.2746692335380986
0.1073	0.09805632556216878	0.15203697680790834	0.2098648576590436	0.2578974823712686	0.28214435759961065
0.1074	0.09285616642137592	0.1471735308319237	0.20764357881825063	0.26078171609292045	0.2915450078355293
0.1075	0.08999762226311284	0.1444399517981804	0.20633192147255938	0.2623422861273034	0.2968882183388441
0.1076	0.09160847434347522	0.14601350148910971	0.20712194747430795	0.26147788653806164	0.2937781901550454
0.1077	0.08746475080458516	0.14199465329770714	0.20513492715329437	0.26371566169162897	0.3016900070527845
0.1078	0.08569872403669326	0.14025876225605474	0.20425245775794076	0.26465872921163647	0.3051313267376747
0.1079	0.09018290376095985	0.14468842652287367	0.20652753749460614	0.26227490238967555	0.2963262298318847
0.108	0.08855497177388948	0.14311789762082966	0.20576073018546845	0.2631592152183148	0.2994071852014977
0.1081	0.08712120546098055	0.141722856027439	0.2050672996322239	0.2639328372882543	0.3021558015911023
0.1082	0.08682089022286611	0.1414423249383721	0.20494059212373708	0.26410099378088886	0.3026951989341359
0.1083	0.08704755698108688	0.1416837675107827	0.2050831626525442	0.26398929468580695	0.3021962181697793
0.1084	0.08742302314453332	0.14207197142718067	0.20530065951459045	0.2637980819361965	0.30140626397749903
0.1085	0.08492095749710456	0.1395974102182539	0.20402911386788208	0.2651302174826755	0.3063223009340839
0.1086	0.08562899631659428	0.14032329571351287	0.20442968201903677	0.26476671322411677	0.3048513127267393
0.1087	0.08703085370152423	0.14173482653039604	0.20518145965100532	0.2640327865569903	0.30202007356008415
0.1088	0.08728601691612807	0.14200427931043175	0.20533800831439097	0.2639054842764036	0.30146621118264555
0.1089	0.08601900689168922	0.14076298686817817	0.20471356975644117	0.2645872411210904	0.3039171953626009
0.109	0.09045055777360615	0.1451370918436408	0.2069486721069621	0.26221886385959703	0.29524481441619393
0.1091	0.08776542257438417	0.1425285778770086	0.2056603008829916	0.2636750233844903	0.3003706752811253
0.1092	0.08781887714165992	0.1425982636768859	0.2057138621067501	0.2636548962672049	0.30021410080749905
0.1093	0.0857920474359059	0.1406036975440723	0.20470213170244164	0.26474264472098763	0.3041594785965924
0.1094	0.08393444432284848	0.13875356514856652	0.20374030293466522	0.26572879003937044	0.30784289755454947
0.1095	0.08435965953458652	0.13919956473164452	0.2039965174134657	0.2655152355551713	0.3069290227651319
0.1096	0.0844695707388463	0.13932703595791882	0.20408227053455671	0.26546662306210994	0.30665449970656816
0.1097	0.08512527784153141	0.14000316968420853	0.20445837935936556	0.2651304932353191	0.3052826798795754
0.1098	0.08447370908688605	0.13936456668197017	0.20413799518987025	0.2654825577872275	0.3065411712540461
0.1099	0.08175607387451003	0.13661744722289346	0.20266834799143013	0.26690659916065873	0.31205153175050765
0.11	0.08093068433721631	0.1357845793706252	0.20222472991904966	0.26734043544311686	0.3137195709299919
0.1101	0.08035595372460794	0.13520675101082236	0.20191948017289524	0.26764404676560993	0.3148737683260645
0.1102	0.07736242480845959	0.132090767902013	0.20015541010563492	0.2691625777871171	0.32122881939677544
0.1103	0.07949741675514245	0.13434734734530218	0.20147010072159455	0.2681004480776856	0.3165846871002752
0.1104	0.08260607229212476	0.1375697252038837	0.20327882721437246	0.2665138623023643	0.31003151298725473
0.1105	0.08217426125717044	0.13714476972111603	0.20306450748287225	0.26674735762017465	0.3108691039186667
0.1106	0.08204537097896505	0.13702921604246185	0.2030189353377533	0.26682357678372554	0.3110829008570943
0.1107	0.08675942480498916	0.14180352813867572	0.20557705631343504	0.2643501029735066	0.30150988776939347
0.1108	0.08681711708542528	0.14187777037271096	0.20563334263861252	0.2643278364195265	0.30134393348372474
0.1109	0.08858466864260055	0.14364142533545057	0.206549421983396	0.2633852190795529	0.2978392649590001
0.111	0.08774958736523764	0.14283561677639786	0.20615982388317966	0.2638442555949881	0.29941071638019684
0.1111	0.08886665654586662	0.1439524673396134	0.206741862874017	0.2632490286368798	0.2971899846036232
0.1112	0.08703299178138116	0.14215985833539158	0.20585055520503168	0.2642464093808271	0.30071018529736854
0.1113	0.08637113760027976	0.14151830604718516	0.20553772540455487	0.2646094886316522	0.3019633423163281
0.1114	0.08627332411488599	0.1414376179906732	0.20551391366212676	0.2646704282758429	0.30210471595647115
0.1115	0.08746999357074162	0.14264398718244778	0.2061525402186692	0.26403698022068534	0.299696498807456
0.1116	0.0866476870876554	0.14184448633967486	0.20576037395285815	0.2644872976385114	0.3012601549813001
0.1117	0.09296702020288998	0.1480286264399612	0.20883787052006436	0.26104750787929726	0.28911897495778716
0.1118	0.09151087873243618	0.14664651327374092	0.20819507764771922	0.2618598248646517	0.29178770548145194
0.1119	0.09288807572097807	0.14798797644294978	0.2088553232311805	0.2611062800306357	0.2891623445742558
0.112	0.08946688642899936	0.14469460249653596	0.20727548566403695	0.26299600691809366	0.2955670184923339
0.1121	0.09193044992151948	0.14710319294369886	0.20846990450466685	0.26165147650508114	0.29084497612503374
0.1122	0.08813329564147324	0.14341867297467054	0.20667259609451322	0.26373732421543583	0.2980381110739072
0.1123	0.09332714694328105	0.14847770368332022	0.20916015365731544	0.26089221460448314	0.2881427811116001
0.1124	0.09221667497229041	0.1474308422052572	0.20868183290332928	0.26151604960471286	0.29015460031441026
0.1125	0.09252226994960859	0.14774190376525864	0.2088485491598248	0.2613542666090898	0.28953301051621816
0.1126	0.09317137330279536	0.14838129330509972	0.2091698663149088	0.2610011356499477	0.28827633142724857
0.1127	0.0935160695896338	0.14872807043764105	0.2093514168706542	0.2608165394537927	0.28758790364827835
0.1128	0.09472720241696687	0.14989714832284165	0.20991392271438308	0.26014670675724805	0.28531501978856033
0.1129	0.09313417944459175	0.14839816179589785	0.20923296814307146	0.26104409656062566	0.2881905940558133
0.113	0.09520305850607526	0.15038255763762107	0.21017407757305828	0.25989381870791156	0.2843464875753337
0.1131	0.09881732563923352	0.15377728285822675	0.2117090085804175	0.2578544094241616	0.27784197349796064
0.1132	0.09969835849323988	0.15460732284254267	0.2120865523425694	0.2573577343579878	0.2762500319636603
0.1133	0.09467093418917905	0.14993189430531353	0.21002227813410504	0.26021400879490475	0.2851608845764977
0.1134	0.09381005605239871	0.14913114557305718	0.20966900555871162	0.2607036068417526	0.28668618597407997
0.1135	0.09422827458091693	0.14954683338317745	0.209880977542845	0.2604766570660963	0.2858672574269644
0.1136	0.0955077518013916	0.1507762171051959	0.2104650027772347	0.2597644776064482	0.28348655070972956
0.1137	0.09499024639544672	0.15030487837812356	0.21026787033045585	0.2600629788155924	0.2843740260803815
0.1138	0.09530845472067699	0.15062343103623893	0.21043228579933898	0.25989081909108175	0.28374500935266334
0.1139	0.09592902909633505	0.1512262967167017	0.21072509841809056	0.2595475260357445	0.2825720497331281
0.114	0.0942788176549441	0.1496828158469794	0.21003631645475215	0.26048425249570695	0.28551779754761736
0.1141	0.09640247578652802	0.15170678165679438	0.21097907595075188	0.2592933384788913	0.28161832812703436
0.1142	0.09706391101117656	0.15234418590556748	0.21128298145965127	0.2589248201789785	0.2803841014446261
0.1143	0.09508964346844748	0.15050486735194984	0.21047056036998596	0.2600492796989943	0.2838856491106224
0.1144	0.09675579392518416	0.1520914424732167	0.21120734345535877	0.2591132887174508	0.28083213142878954
0.1145	0.09967450785962512	0.154819681728813	0.21242108816341673	0.25745330824660406	0.27563141400154106
0.1146	0.09875870071964675	0.15399234950841423	0.21208270931631293	0.2579845633311724	0.2771816771244537
0.1147	0.0997337029977042	0.15491022863304416	0.21249735915166224	0.25743184595600305	0.2754268632615864
0.1148	0.09972088369621467	0.15491646700133754	0.21251876940903483	0.2574454637591809	0.275398416134232
0.1149	0.10188620244814386	0.1569147360064039	0.21337978836284963	0.25620288978191463	0.27161638340068794
0.115	0.10262869621114974	0.15760612021553905	0.21368374693655767	0.2557785072654499	0.2703029293713036
0.1151	0.10407710404367589	0.15892912768192127	0.21423917987027177	0.25494200196809735	0.2678125864360338
0.1152	0.10549017081644528	0.16020973330674462	0.21476615801021892	0.25412234089082164	0.2654115969757693
0.1153	0.1048442091293357	0.15965246454671264	0.21456545714868683	0.2545053906584553	0.26643247851680946
0.1154	0.10057882745383018	0.15581273703417114	0.2130126014348588	0.2569884396619354	0.27360739441520443
0.1155	0.10102741025728865	0.156241290310714	0.2132118391334961	0.25673537822903325	0.2727840820694681
0.1156	0.09945152327319759	0.15481250193701945	0.21262409279821806	0.25765037106639865	0.27546151092516624
0.1157	0.09861628087373701	0.1540579580329403	0.21231684904547687	0.2581366021810183	0.27687230986682754
0.1158	0.09798437826582006	0.15348877313476117	0.21208704707660733	0.258505289098654	0.2779345124241576
0.1159	0.09422863933127298	0.1499694370835138	0.2105199758013254	0.2606481040310086	0.28463384375287915
0.116	0.09442476291308428	0.15017380624694163	0.21063286440619935	0.2605443977210404	0.2842241687127342
0.1161	0.0970328549247861	0.15265388166347388	0.21177442243053246	0.25906919254222177	0.27946964843898586
0.1162	0.0980791232030425	0.1536486372761032	0.21223177869200419	0.25847686516829066	0.2775635956605595
0.1163	0.09960316727632004	0.15507862226636057	0.212869398862276	0.25760663686797136	0.274842174727072
0.1164	0.09967475536683575	0.15516268094522467	0.21292410827862562	0.2575715344233878	0.27466692098592616
0.1165	0.09802471599692063	0.15365175365839034	0.21228918374351827	0.25852743082176743	0.2775069157794033
0.1166	0.10091876975628307	0.1563415707257171	0.21346091310573267	0.2568642260467728	0.27241452036549424
0.1167	0.10329297378130715	0.15851732639829297	0.21437642135184476	0.25548865207117843	0.26832462639737664
0.1168	0.10590192898844876	0.1608718096106631	0.215329382520082	0.2539650267199384	0.2639318521608678
0.1169	0.11142342601774735	0.16571796473983122	0.21715153160429088	0.2507012075455163	0.25500587009261433
0.117	0.10716362658962447	0.16202592860802453	0.2158116128211199	0.2532318197938909	0.2617670121873402
0.1171	0.10587670123731166	0.1609049667709876	0.21539946691853132	0.25399544256808065	0.2638234225050887
0.1172	0.10098655894961327	0.15651255079803325	0.2136455454608283	0.25686065877724773	0.27199468601427734
0.1173	0.10525834787852187	0.16039128525681096	0.21523704186525217	0.25436964886286156	0.26474367613655336
0.1174	0.10239888173994069	0.15783628059472807	0.21423155627280774	0.2560501457231324	0.2694831356693911
0.1175	0.10337791965603933	0.158740694528843	0.21461827282441046	0.2554836113534952	0.26777950163721204
0.1176	0.10492997006929627	0.16015337776096858	0.21520063051941113	0.2545785796778145	0.26513744197250955
0.1177	0.1078153289461418	0.16273036105594593	0.2162123505409154	0.25288102481501307	0.2603609346419838
0.1178	0.11067120629273113	0.16523922561073934	0.21715430533675034	0.2511889457739899	0.2557463169857892
0.1179	0.11383058007751343	0.16796529659785836	0.21812724323329147	0.24930443095073737	0.2507724491405993
0.118	0.11416934827784976	0.16827176190275914	0.21825070282455022	0.24910517424714773	0.2502030127476931
0.1181	0.118837701200886	0.17219487255540564	0.2195441294135295	0.2462969773516825	0.2431263194784963
0.1182	0.11812433996424504	0.17162441462542266	0.2193852042892389	0.24673126873774165	0.24413477238335163
0.1183	0.11810071071899136	0.1716242034427542	0.21940478808888966	0.24674889156840965	0.2441214061809551
0.1184	0.11563997798688536	0.1695896518915347	0.2187687027690826	0.24823643688769784	0.24776523046479962
0.1185	0.11440623592742805	0.16856803073470913	0.21844805151613092	0.24898236234443508	0.24959531947729674
0.1186	0.11231336379706051	0.16680435195627666	0.2178631192072202	0.250242145300077	0.2527770197393656
0.1187	0.11153626394232752	0.16615579757885923	0.21765480268146142	0.250711559541012	0.25394157625633984
0.1188	0.1111306148351581	0.16582504999010872	0.2175568974938908	0.250958481000221	0.2545289566806215
0.1189	0.11008460490621391	0.16493835582689176	0.21725810421513328	0.25158779089514577	0.25613114415661525
0.119	0.11343979532880256	0.16784287273096304	0.21829941757688623	0.24958268524033966	0.25083522912300854
0.1191	0.11441869040604286	0.16869339724329985	0.2186071440665048	0.24899794979452347	0.24928281848962897
0.1192	0.10864477630636458	0.16373893473749196	0.2168768401516386	0.2524599543704779	0.2582794944340269
0.1193	0.11035195179989742	0.16524580878223502	0.21744626107156295	0.25144586220588244	0.2555101161404222
0.1194	0.11147584621050746	0.16623636878646592	0.21781877861238824	0.2507775192809499	0.25369148710968853
0.1195	0.1076436323432784	0.16291539928312976	0.21662715208885447	0.2530699641477208	0.2597438521370165
0.1196	0.10728225061755597	0.16261520415648548	0.21653311982489354	0.2532896416053256	0.26027978379573935
0.1197	0.10957322847109574	0.16464411532425002	0.21730555625254294	0.25192908651797846	0.2565480134341328
0.1198	0.1132881168618871	0.1678661788957413	0.21846298644963735	0.24970563458405692	0.2506770832086774
0.1199	0.11298916440298397	0.1676300063007926	0.218401437087311	0.24988948845250844	0.25108990375640394
0.12	0.11581589443335656	0.17004517480225406	0.21923110741878943	0.2481885602722712	0.24671926307332875
0.1201	0.11845319806531658	0.1722652574178328	0.21995977823363147	0.24659457477271038	0.2427271915105088
0.1202	0.11659240636462222	0.17073517471501543	0.21949435779962254	0.24772585663835378	0.2454522044823861
0.1203	0.11511880799009493	0.16951550025716647	0.219115509441786	0.24862076235371147	0.24762941995724097
0.1204	0.11504140041854427	0.1694693216344662	0.2191197608874797	0.24867121865787073	0.24769829840163912
0.1205	0.11676678147911825	0.1709390011051257	0.21961878698166554	0.2476305884451284	0.24504484198896212
0.1206	0.11407216766340177	0.1686864932595028	0.218897273190618	0.2492641487376331	0.2490799171488442
0.1207	0.10801534273428953	0.1634672221475581	0.2170642462593442	0.25290550563704545	0.25854768322176264
0.1208	0.10862483073382198	0.16402155410002633	0.21728916004332735	0.2525460199250203	0.25751843519780404
0.1209	0.10818482209572201	0.1636538069162349	0.21717216938410058	0.25281364323071076	0.25817555837323164
0.121	0.10289266289882108	0.15894369958181057	0.21536417388969029	0.25596161001258183	0.26683785361709617
0.1211	0.10048810207219397	0.1567633506134999	0.2144858341036	0.2573812311616507	0.27088148204905543
0.1212	0.10087048309217747	0.15713332873204056	0.2146592735356505	0.25716279322512187	0.27017412141500957
0.1213	0.10174175133293059	0.15795017584374252	0.21501616141633623	0.2566564487939789	0.26863546261301174
0.1214	0.1026744206710387	0.15881881343118592	0.21538957052193108	0.2561122968617171	0.2670048985141272
0.1215	0.10614218079397038	0.1619578705919012	0.21664671017470935	0.2540610729624266	0.26119216547699253
0.1216	0.10752347468800348	0.16320182231463268	0.21713791202786384	0.2532417180667935	0.2588950729027065
0.1217	0.10645769981355503	0.16227586929518056	0.21680670139784494	0.25388284201277406	0.26057688748064534
0.1218	0.10823339436191556	0.16386521297977552	0.2174238080528205	0.252826313452327	0.25765127115316144
0.1219	0.10583210337429642	0.16175574237595075	0.216645554203132	0.25426562467763786	0.261500975368983
0.122	0.10513260885593516	0.1611486038161858	0.2164294714130988	0.25468712815631256	0.2626021877584678
0.1221	0.10648835119500823	0.1623776207330371	0.2169221707375861	0.25388404401564457	0.26032781331872396
0.1222	0.10347247161156116	0.15968989766885908	0.21589208021394973	0.2556834561587161	0.26526209434691383
0.1223	0.10141784358525147	0.15783623734269392	0.21515857866159813	0.25690361436699016	0.2686837260434664
0.1224	0.10174163972968295	0.15815108056381635	0.21530699822665886	0.25671821264503136	0.26808206883481045
0.1225	0.09850599807058961	0.1551790566058636	0.21407652282783235	0.2586249858612648	0.2736134366344497
0.1226	0.0967095703890731	0.15351109656524675	0.2133676374611	0.2596783706534029	0.27673332493117725
0.1227	0.0967577070404145	0.15357440974853706	0.2134143154227332	0.2596567677284904	0.27659680005982484
0.1228	0.09371941771389942	0.15069833148056552	0.2121346752599585	0.2614202590181322	0.28202731652744434
0.1229	0.09262254974511155	0.14965761659858293	0.21166947158743601	0.26205649956580457	0.2839938625030649
0.123	0.08644728773777355	0.14357726676758087	0.20871336085388886	0.265549251517747	0.29571283312300983
0.1231	0.08458144785843737	0.14170358449522133	0.20776374692081145	0.26658880843771915	0.29936241228781074
0.1232	0.08185080984020782	0.13891118412487152	0.20629448089719793	0.2680860205988793	0.30485750453884347
0.1233	0.07859425867923318	0.13550976897265607	0.2044275869939855	0.26983452383611134	0.3116338615180138
0.1234	0.07792594556107367	0.1348152042326517	0.2040505328389154	0.2701958401157931	0.31301247725156633
0.1235	0.07621459138099473	0.13299612544270578	0.20301815176543606	0.27109765940238634	0.3166734720084771
0.1236	0.07520239393743045	0.13191634878417088	0.20240141652148386	0.27162919204292474	0.31885064871399005
0.1237	0.07717016786997621	0.13405584138044438	0.20366807606473564	0.27062075372347705	0.31448516096136664
0.1238	0.07830480168578768	0.13528358581941324	0.20438813930862568	0.27003505448744264	0.3119884186987307
0.1239	0.07708568013233812	0.13399752515611532	0.2036698151470683	0.27068449781386844	0.31456248175060986
0.124	0.07990154794225308	0.13700574449107808	0.20539134342983337	0.26920633076815453	0.3084950333686807
0.1241	0.07962924980437164	0.13673528200441656	0.2052585625444932	0.2693609912975018	0.3090159143492168
0.1242	0.08093298181434423	0.1381205994415206	0.20604261119141337	0.26867132252016107	0.3062324850325608
0.1243	0.07898625713370633	0.13608842145088462	0.2049318436933784	0.26972198480597215	0.31027149291605843
0.1244	0.07987570835892667	0.13704421071594125	0.20548411091172514	0.26925723245816807	0.30833873755523894
0.1245	0.07617173909763679	0.1331103442971491	0.20326110118581797	0.27121972616479295	0.31623708925460325
0.1246	0.07403678052631857	0.1308031252574086	0.2019138915553724	0.2723276640961053	0.3209185385647951
0.1247	0.07645771117999145	0.1334510722199251	0.2034947815888754	0.2710908881847878	0.3155055468264201
0.1248	0.07229801169991634	0.12891647752838184	0.20080470909322948	0.27322645170114646	0.32475434997732583
0.1249	0.0736656081589571	0.13044305882520563	0.20174998326603985	0.27254760998327854	0.3215937397665189
0.125	0.0742897553643712	0.13114366575572317	0.20218782417571388	0.2722400195395101	0.3201387351646818
0.1251	0.07650283632702709	0.1335640738791209	0.2036310580279501	0.27110692978791306	0.3151951019779889
0.1252	0.07523816499289358	0.13221047813520986	0.20285641616443645	0.27177331583439573	0.31792162487306436
0.1253	0.07172585222477511	0.12835802674823193	0.2005480715492064	0.273565981862975	0.32580206761481156
0.1254	0.0736140667523815	0.1304653536130044	0.2018508931463246	0.2726259862778727	0.3214437002104168
0.1255	0.07476399467497058	0.13174158027592534	0.2026316521343325	0.2720481320498946	0.31881464086487715
0.1256	0.07693477987668323	0.13410980286026608	0.20403530905309455	0.27093002291722407	0.31399008529273204
0.1257	0.07418573995816143	0.13114074715117924	0.20230882296555633	0.2723654037321724	0.31999928619293067
0.1258	0.07125264641244405	0.12790720066345165	0.20035578635759244	0.2738556372853836	0.32662872928112824
0.1259	0.07143890092644459	0.1281311322995995	0.20051202151848357	0.27377388488068294	0.32614406037478955
0.126	0.07007813785477872	0.12661771711859068	0.19958376373544645	0.2744572709785732	0.3292631103126109
0.1261	0.07067630366704143	0.1273071665088026	0.20003391310759058	0.27417393435085136	0.32780868236571403
0.1262	0.07073138755412112	0.12738458948053902	0.2000996421276636	0.27415769374229687	0.32762668709537945
0.1263	0.0686097302506374	0.12499661954847217	0.1986042242621528	0.2752050207369455	0.3325844052017921
0.1264	0.06776433228260637	0.12404370170871538	0.19800624210346557	0.27562185672456563	0.3345638671806472
0.1265	0.06697125526037041	0.12314502502197731	0.1974371456953957	0.27600974564010206	0.3364368283821545
0.1266	0.0671127241049902	0.12332353409780593	0.19757116847056877	0.27595463097617934	0.3360379423504558
0.1267	0.06480576988375102	0.12065178270891816	0.1958137909590957	0.2770398675156617	0.34168878893257343
0.1268	0.06549869945926746	0.12147862848251983	0.1963855357991075	0.27673336916072067	0.33990376709838455
0.1269	0.0648256496169966	0.12070482283206774	0.1958834454971406	0.2770551402198502	0.34153094183394483
0.127	0.06437508850248286	0.12018937048404676	0.19555215189130667	0.2772729198310401	0.34261046929112376
0.1271	0.06650563109656202	0.1226962088080676	0.19724460681417857	0.27629969141967653	0.33725386186151524
0.1272	0.06626667818503697	0.12243370415803663	0.19708836993568896	0.27642366864391954	0.33778757907731793
0.1273	0.06599847347593296	0.12213657612071407	0.19690863590585467	0.2765610133542393	0.338395301143259
0.1274	0.0664285460875699	0.12265183796118244	0.19726657178058943	0.27637137363439457	0.3372816705362636
0.1275	0.06838759132162989	0.12492583047964556	0.19876515760852712	0.2754490914831382	0.3324723291070592
0.1276	0.07021942037007206	0.12702438748174175	0.2001165489009766	0.27456484261520087	0.3280748006320088
0.1277	0.06685475730075566	0.12319129991536641	0.19767271936179553	0.27620555788452283	0.3360756655375595
0.1278	0.064928625287348	0.12095951555369384	0.19620758791101875	0.2771172035181006	0.3407870677298388
0.1279	0.06266566214866218	0.11829215003181287	0.19440485127604706	0.2781526178186301	0.34648471872484765
0.128	0.05984084690594142	0.11489167969093936	0.19202477197897552	0.2793854399004241	0.3538572615237196
0.1281	0.059199588122387126	0.1141199628215059	0.19148525660487778	0.27966611151118553	0.3555290809400437
0.1282	0.059000693153136705	0.11388951962326048	0.1913348777005479	0.27976170094155056	0.3560132085815042
0.1283	0.058653051733222494	0.11347512618716411	0.1910501668762588	0.2799180180695634	0.35690363713379114
0.1284	0.06179216260379712	0.11731676912241856	0.19381011124676278	0.2786008294952118	0.3484801275318097
0.1285	0.06419276864549806	0.12019598200364169	0.19581068275626606	0.2775398840024349	0.34226068259215936
0.1286	0.06257205687974583	0.11828235873720355	0.1945158798372319	0.27828236644205684	0.3463473381037618
0.1287	0.06317618293520999	0.1190186584147691	0.1950406835922475	0.2780250081436919	0.3447394669140816
0.1288	0.06502652954197123	0.1212233551570452	0.19655471531978272	0.27719288408799697	0.34000251589320385
0.1289	0.06431297720521344	0.12039727324987286	0.1960148986868443	0.2775338168380711	0.3417410340199983
0.129	0.06312079001708337	0.11899662593016412	0.19507616768098157	0.2780872831001132	0.34471913327165765
0.1291	0.06280619527912829	0.1186355837431444	0.19484432246166355	0.2782408151516682	0.34547308336439553
0.1292	0.06250911160962692	0.11829454475450363	0.19462532771739935	0.2783859068004449	0.3461851091180253
0.1293	0.0636552682688193	0.11967699783791665	0.19559296038058954	0.2778829842615445	0.3431917892511301
0.1294	0.0644793598288661	0.12066792844418528	0.19628275680214102	0.27751827853028305	0.34105167639452455
0.1295	0.0634474129924741	0.11945925586537738	0.19547795846560215	0.2780019790352835	0.3436133936412628
0.1296	0.06435981125892414	0.12055633637692208	0.19624128370161723	0.27759763727998243	0.34124493138255413
0.1297	0.0638158932798337	0.11992676044792866	0.19583096234036482	0.27785909702564765	0.34256728690622523
0.1298	0.06372175598586793	0.11982970971624275	0.19578176387804141	0.277914319422861	0.3427524509969869
0.1299	0.06327327694198327	0.1193106216488853	0.1954437553634938	0.2781303601331974	0.34384198591244014
0.13	0.06724598502102908	0.12399204364590471	0.19859034816460516	0.2762862785786555	0.33388534458980557
0.1301	0.06533668949288374	0.12178159550636003	0.19714964774458085	0.2772044279017918	0.3385276393543835
0.1302	0.06337523856485448	0.11947628499633173	0.19560798371105997	0.27812127145025195	0.34341922127750196
0.1303	0.06390511972269525	0.12012129388876926	0.19606499610122585	0.2778918713402806	0.34201671894702906
0.1304	0.06664878930849677	0.12335976088454087	0.19824554620298318	0.2766190119389913	0.33512689166498794
0.1305	0.06526143729860452	0.12175296335462497	0.19719870743496626	0.277287444461549	0.3384994474502552
0.1306	0.06510004798908753	0.12157810859216495	0.1970988207018807	0.27737495059950695	0.33884807211735984
0.1307	0.06598330255183994	0.12262901541375722	0.19781533432961776	0.27697092913555793	0.33660141856922715
0.1308	0.06340253156071757	0.11959712851310016	0.19579219626433897	0.27818292897014224	0.343025214691701
0.1309	0.06591447281212165	0.12257856391650275	0.19781612873830084	0.27702712266807783	0.33666371186499694
0.131	0.06437924472987312	0.12078696465672675	0.19663491408402314	0.2777586371536394	0.3404402393757376
0.1311	0.0662854548236052	0.12304208174228716	0.1981565472202494	0.2768742125714801	0.3356417036423781
0.1312	0.06349480943257756	0.11976605560938511	0.19597539430225122	0.27819007065023127	0.34257367000555483
0.1313	0.06219160656251898	0.11821953705123325	0.1949269833744517	0.2787917374575592	0.3458701355542369
0.1314	0.06200589859422885	0.11801033364235336	0.1947983398043103	0.27888724025679396	0.3462981877023135
0.1315	0.061688415525648445	0.11764152388274556	0.19455786845557022	0.27904104488504716	0.3470711472509886
0.1316	0.06019616241030466	0.11584107546825792	0.1933038214878088	0.27970638616506116	0.35095255446856755
0.1317	0.058394375422509304	0.1136349119484816	0.1917297812090034	0.2804816207979155	0.35575931062209015
0.1318	0.056639019375765355	0.11145422698514551	0.1901373115122811	0.28120830313112627	0.36056113899568193
0.1319	0.05533567964888091	0.10981772016876856	0.18892200068768167	0.281731616044386	0.3641929834502827
0.132	0.055806797348952	0.11043014411677707	0.18940178476411493	0.2815635189791562	0.3627977547909996
0.1321	0.05499455734540334	0.10941016681716832	0.18864464876342812	0.281890305759965	0.3650603213140351
0.1322	0.057366969064739745	0.1124242087455624	0.19092357872856186	0.28097073331060873	0.3583145101505274
0.1323	0.055991503297469256	0.11070568175826989	0.18965855487331812	0.28153325837915844	0.36211100169178423
0.1324	0.054562047623467044	0.10889771126533386	0.18830182918494018	0.2820967094443427	0.3661417024819162
0.1325	0.053053873133102676	0.10696506116346038	0.1868217515017333	0.28266600515460316	0.3704933090471004
0.1326	0.05360743518206253	0.10769583943903255	0.18740726384836143	0.28247987471605	0.36880958681449344
0.1327	0.053288152315917006	0.10729596941129149	0.1871124575925984	0.28261066507868887	0.3696927556015042
0.1328	0.05152991129100285	0.10501230459186704	0.18532776353432104	0.28324371420311356	0.3748863063796956
0.1329	0.051096242679096966	0.10445346030786264	0.18489669558605834	0.2834052685107979	0.3761483329161842
0.133	0.05249491082620921	0.10630411722644419	0.18638389007613845	0.28293850966587863	0.37187857220532944
0.1331	0.052956530278068736	0.10691910947984494	0.1868828714126367	0.2827886786055812	0.37045281022386845
0.1332	0.053434874720998005	0.10755351361104493	0.18739401495398283	0.2826299201750689	0.36898767653890524
0.1333	0.05236998323378908	0.10618094085911776	0.18633522467004235	0.2830268326062861	0.37208701863076477
0.1334	0.053885786306128766	0.10816366353582328	0.18789955937670427	0.28249277443016446	0.36755821635117925
0.1335	0.052955078710530144	0.10697093098030226	0.18698815381792316	0.28284764848014954	0.37023818801109487
0.1336	0.05238575441003942	0.10624161636770975	0.18643148045232083	0.28306549892449956	0.3718756498454304
0.1337	0.05143973784011937	0.1050125167380365	0.18547246789881477	0.2834091698380703	0.37466610768495895
0.1338	0.051126323070009715	0.10461180214544706	0.18516795161833768	0.2835306253208792	0.3755632978453263
0.1339	0.050826616517393695	0.1042280387849503	0.1848757283665732	0.2836463480716695	0.3764232682594133
0.134	0.05118158840248253	0.10471125751145625	0.18527972958053218	0.2835419742049964	0.3752854503005326
0.1341	0.051217526664577	0.1047719647933349	0.1853443892509719	0.2835447875552846	0.3751213317358315
0.1342	0.05123151461344517	0.10480365502212706	0.18538580742024435	0.28355503104475266	0.37502399189943075
0.1343	0.052201816688174175	0.10609419156117551	0.1864280986916434	0.2832336864423441	0.3720422066166629
0.1344	0.04843117887729367	0.10108099787595035	0.18238147522634973	0.2844845276802544	0.38362182034015174
0.1345	0.04986283832434849	0.10302244814190786	0.18399516489692994	0.2840538174059871	0.3790657312308265
0.1346	0.05147406119611082	0.10517688196558533	0.18574826900271474	0.2835318718334296	0.3740689160021594
0.1347	0.05192838712729104	0.10578853823338519	0.18625072684467475	0.2833889513033826	0.37264339649126654
0.1348	0.052413341965209595	0.10643805810910502	0.18678008224034817	0.2832322557324541	0.3711362619528831
0.1349	0.05231763909755022	0.10632607509057823	0.18670799202110916	0.2832810441299198	0.37136724966084256
0.135	0.05036068083115108	0.10375274195614702	0.1846681528812485	0.2839676448327476	0.3772507794987057
0.1351	0.04803953604822052	0.10063835050211957	0.1821233368550755	0.2847115404972724	0.38448723609731206
0.1352	0.047321842938617895	0.099670522994428	0.18132686763717817	0.28493638914848984	0.3867443772812861
0.1353	0.05161921956536337	0.10546115891016897	0.18608738420537105	0.2835858839035243	0.3732463534155724
0.1354	0.0506204587833984	0.10415119625323188	0.18505408900155873	0.28394181028670634	0.37623244567510467
0.1355	0.053001836131762466	0.10730071128517263	0.18757004209469483	0.2831219494943733	0.3690054609939967
0.1356	0.05331467338757523	0.10772143667064048	0.1879142268410351	0.2830214336597458	0.3680282294410033
0.1357	0.05568314870066247	0.11078373622564144	0.19027569741434008	0.2821277004693767	0.36112971718997927
0.1358	0.05402380955956645	0.10866779185053814	0.18867941546168393	0.2827849195135718	0.3658440636146398
0.1359	0.054694105197016056	0.10954539324262283	0.18936892365919336	0.28254283443365846	0.3638487434675093
0.136	0.05352120845584838	0.10804384504428566	0.1882296775604947	0.2830023954083581	0.3672028735310131
0.1361	0.053393282320527945	0.10789118050767162	0.18812744969828438	0.283064423383179	0.36752366409033704
0.1362	0.05412385256268353	0.10885150678690798	0.18888611634046465	0.2828039548204068	0.3653345694895369
0.1363	0.05374125075805666	0.10836996445921156	0.1885310527616828	0.28296300242130407	0.36639472959974506
0.1364	0.0530961629410874	0.10754490342885129	0.1879067073245805	0.2832177597179838	0.36823446658749703
0.1365	0.05360790322558701	0.10822410897508221	0.18845077175564834	0.2830417659893693	0.366675450054313
0.1366	0.05260581152096038	0.10693114936861646	0.18745904499295915	0.28342634767571157	0.36957764644175245
0.1367	0.05245782128345063	0.10675064102430973	0.18733345389014996	0.2834946029761011	0.3699634808259887
0.1368	0.052116538132922455	0.10631582530270689	0.18700698470218058	0.2836320463753567	0.37092860548683343
0.1369	0.050597239888689645	0.10431731401464822	0.18542849575193324	0.2841757817631884	0.3754811685815405
0.137	0.0487210258448403	0.10180788291252243	0.18339599591174124	0.2848011595571576	0.38127393577373836
0.1371	0.04758482150977648	0.1002719507084307	0.18213226779782132	0.2851614002474307	0.38484955973654084
0.1372	0.047995698627147025	0.10084667662586287	0.1826292044559903	0.2850547139882432	0.3834737063027566
0.1373	0.0467900050939982	0.09920399352716434	0.1812623195230799	0.2854225132098539	0.38732116864590355
0.1374	0.04945922099030093	0.10285741603264129	0.18432286591604138	0.2846283041580816	0.37873219290293497
0.1375	0.04683132069196624	0.09928624222984277	0.18136352996560487	0.2854427810828762	0.38707612602971
0.1376	0.0490823939005191	0.1023746638749715	0.18395873331462204	0.28478001027148714	0.3798041986384001
0.1377	0.047548271222283334	0.10029812999333557	0.18224896102309046	0.2852669160193785	0.3846377217419122
0.1378	0.04859063320778182	0.10173388253040573	0.18346184283860212	0.2849659408723687	0.3812477005508416
0.1379	0.047810105874948855	0.10068234386421869	0.1826025981804134	0.28522041768467454	0.38368453439574446
0.138	0.048031740634148515	0.10099815245580215	0.18288222981212654	0.28516916378086726	0.38291871331705546
0.1381	0.04787739966749436	0.10079994712460305	0.18273257750919975	0.28523156340540917	0.3833585122932937
0.1382	0.048686052039303845	0.10191500608082227	0.18367522829472713	0.2849980704794976	0.38072564310564916
0.1383	0.05087303342564416	0.10486917921343446	0.18609724026567825	0.2842914679131287	0.37386907918211437
0.1384	0.05076652672631822	0.10474044962636862	0.18600995898929554	0.2843431306851978	0.37413993397281986
0.1385	0.050983163045000494	0.105042206543417	0.18626816159584295	0.2842831719466853	0.3734232968690543
0.1386	0.05209489388922032	0.1065278346464378	0.18746565970118478	0.2839036873427063	0.37000792442045083
0.1387	0.05298175266321963	0.10770570911934768	0.188406014590955	0.28359230099207244	0.36731422263440516
0.1388	0.050068957846628646	0.10385991184187651	0.18536337732884148	0.2846403758629791	0.3760673771196742
0.1389	0.0509079823981465	0.10499495163067145	0.18629469511006577	0.284368898922903	0.3734334719382132
0.139	0.05145728561183667	0.10573826233339935	0.18690458449710134	0.28419093994252864	0.3717089276151341
0.1391	0.052703486964875125	0.10739511889558606	0.18822841145980024	0.28375351604803134	0.3679194666317071
0.1392	0.05062373290271551	0.104655302186075	0.18607014587509174	0.2845119762472157	0.374138842788902
0.1393	0.051278066187120275	0.10554023385518152	0.18679524177400286	0.2842987236592743	0.3720877345244209
0.1394	0.055423920861970705	0.11096381591985045	0.1910204287605826	0.2827434434570738	0.35984839100052246
0.1395	0.05123283804544004	0.10550665934184623	0.18680073318560672	0.2843443002973574	0.3721154691297496
0.1396	0.053155764942172334	0.10805484347073102	0.18882448230645119	0.28365638555054445	0.36630852373010103
0.1397	0.050827821898320004	0.10499374130545008	0.18642256224937373	0.2845159927846704	0.37323988176218575
0.1398	0.049994023234999754	0.10389016184800742	0.18554824831047015	0.28481666395754923	0.3757509026489735
0.1399	0.049261563488629735	0.10291518643146569	0.18476929034236828	0.28507502337607327	0.3779789363614631
0.14	0.04920200185930429	0.10284753173375713	0.18472980734851313	0.28510976018933	0.37811089886909544
0.1401	0.04921579006681999	0.10287918690971047	0.1847717364112116	0.2851205447433243	0.3780127418689336
0.1402	0.04725464531788308	0.10021199166353868	0.18257141681618297	0.2857483850058661	0.3842135611965292
0.1403	0.04744997985783151	0.10049385095798437	0.18282425112696638	0.2857057463491438	0.383526171708074
0.1404	0.04697735817286355	0.09985442697646087	0.18230134245826543	0.2858618625834161	0.38500500980899405
0.1405	0.04580821755886123	0.09824117838971413	0.1809424613495487	0.28620959228811355	0.3887985504137624
0.1406	0.045578058117015846	0.09793142675298874	0.1806916392294245	0.28628839648619825	0.3895104794143726
0.1407	0.04586169649669193	0.09834093918147734	0.18105947254304572	0.286227141733855	0.38851075004492996
0.1408	0.04400913807554645	0.09574015899389428	0.17881380341560918	0.2867236735874944	0.3947132259274558
0.1409	0.04370089030515177	0.0953129290454837	0.1784522029596413	0.28681415278558464	0.39571982490413854
0.141	0.04393828325532634	0.09566369093313151	0.17877743400826238	0.2867740066095614	0.39484658519371835
0.1411	0.04521312436984143	0.09748105049367789	0.1803808177510651	0.2864672451082943	0.39045776227712126
0.1412	0.04650210012358213	0.09929648607092696	0.18195442154866434	0.2861269516538805	0.3861200406029459
0.1413	0.045601051264249355	0.09805088702218985	0.18090416721858746	0.28639536666432874	0.3890485278306446
0.1414	0.04435451169449554	0.09630455847652038	0.1794027972152363	0.286737767474746	0.39320036513900175
0.1415	0.04785889676575795	0.10120929244651368	0.1836133986393672	0.2857686775592921	0.3815497345890691
0.1416	0.04875386338659739	0.10244617762036812	0.18465527072530458	0.28550050739843624	0.37864418086929363
0.1417	0.047261456693479295	0.10041202632667878	0.1829770144480187	0.28598254118220284	0.3833669613496204
0.1418	0.044022193099158786	0.09588099556694404	0.17909296416847634	0.28688619045992525	0.3941176567054957
0.1419	0.0416231682322716	0.09243403114338372	0.17602191170569054	0.28743500294777025	0.4024858859708839
0.142	0.040489976883915015	0.09078234133957769	0.17452042502399007	0.2876617888819453	0.40654546787057194
0.1421	0.0389100401932243	0.0884413914922913	0.172342916493963	0.28792229332252295	0.41238335849799845
0.1422	0.04010328500170187	0.09023342237630957	0.174041110460137	0.28776183663212507	0.40786034552972644
0.1423	0.03918174874128136	0.0888717046251487	0.17277984968959945	0.28792048145336985	0.4112462154906006
0.1424	0.04037183089356349	0.09065440661761666	0.17446255627246893	0.28775202034029956	0.4067591858760514
0.1425	0.041396127958217246	0.09217325029526606	0.17587571382950218	0.28758261825497755	0.40297228966203696
0.1426	0.041078887969859576	0.09171992660684272	0.17547589226245525	0.28766032119486207	0.40406497196598035
0.1427	0.038003471423944765	0.08714109292908116	0.17119237945362328	0.28814265024564295	0.41552040594770784
0.1428	0.03680996200728178	0.08532938276406828	0.16945191559212197	0.28827634360716253	0.4201323960293655
0.1429	0.0362126218175085	0.08441887146668937	0.16857249320106132	0.28833772877374214	0.42245828474099867
0.143	0.0368853040447233	0.08546733317655174	0.1696162607180145	0.2883071168129445	0.41972398524776605
0.1431	0.03834763387722543	0.08770762965670177	0.171794665400153	0.28817444912122725	0.4139756219446927
0.1432	0.037808171121053995	0.08690064600123154	0.1710357078189554	0.2882551153712863	0.41600035968747273
0.1433	0.038441156026924696	0.08787168954085559	0.17198117622172623	0.288198856775861	0.4135071214346325
0.1434	0.03821627073926655	0.0875427594728588	0.1716819001619569	0.28824457544392756	0.4143144941819901
0.1435	0.03931387069441819	0.08920731061057599	0.17327678922431214	0.28811484853182884	0.4100871809388647
0.1436	0.03912699815971786	0.08893867267818203	0.17303860795438597	0.28815996099923236	0.4107357602084818
0.1437	0.040870275747588204	0.09154245284295316	0.17548044564324303	0.28788969449480845	0.4042171312714072
0.1438	0.040388544040153934	0.09084249517507555	0.1748493689827645	0.2879938688513311	0.40592572295067497
0.1439	0.03888533211259104	0.08860985555537898	0.17277279302703938	0.2882476590361023	0.4114843602688883
0.144	0.03812949021659471	0.08747903447826941	0.1717105676553932	0.28836339349961126	0.41431751415013135
0.1441	0.03660994172470793	0.08516501476547395	0.16948311082352222	0.2885324342500932	0.42020949843620276
0.1442	0.0362930583641869	0.08468613216761382	0.1690273538321264	0.28857429993407485	0.421419155701998
0.1443	0.03588283655881216	0.08406021481491467	0.16842367490501203	0.28861885401366616	0.4230144197075951
0.1444	0.035769039903977694	0.08389391147703643	0.16827340017353407	0.2886438865738603	0.42341976187159164
0.1445	0.036175632754679804	0.08453705712849909	0.16892461287476326	0.28863803373419017	0.42172466350786764
0.1446	0.03358092324377849	0.08046156941249172	0.16483602609523867	0.2887244361873695	0.4323970450611215
0.1447	0.032600264443328544	0.07889463169915717	0.1632279416622207	0.2887102986447243	0.4365668635505694
0.1448	0.033137453073186635	0.07977147384124424	0.16415336078722137	0.2887524072738444	0.43418530502450325
0.1449	0.034163740392966026	0.08142210173750912	0.165861591319964	0.2887858905522197	0.42976667599734114
0.145	0.03389988391023447	0.081012892917692	0.16545871448992452	0.2888050120698431	0.4308234966123059
0.1451	0.03312144074279181	0.0797770245384125	0.16420220143638264	0.28881027693107125	0.4340890563513418
0.1452	0.033171044154538386	0.07986724015387094	0.1643098845558643	0.28883125118039865	0.43382057995532775
0.1453	0.03299408656017005	0.07959281961126531	0.16404012822452244	0.28884492377332166	0.4345280418307204
0.1454	0.03286069477405597	0.07938807237391735	0.16384196700818704	0.2888593505195872	0.4350499153242525
0.1455	0.03302372127843085	0.07966140627539453	0.16413993599848803	0.28888492733122184	0.4342900091164648
0.1456	0.03136006656030297	0.07696341630826262	0.16132028567653134	0.2887958255187053	0.4415604059361978
0.1457	0.0308917502808162	0.07620086588563638	0.160519401709896	0.2887655588249427	0.4436224232987086
0.1458	0.03218693342231631	0.0783370112573727	0.16280119231366932	0.28890253383846826	0.4377723291681733
0.1459	0.03247773129378677	0.07882001871905078	0.16332156056378688	0.2889393200161341	0.4364413694072415
0.146	0.03322779884284298	0.08004213441090831	0.1646056882302905	0.2889881975240926	0.43313618099186557
0.1461	0.034605999408205856	0.08225129111946576	0.16687684974598507	0.2890090898549363	0.427256769871407
0.1462	0.03421155655518664	0.08163631617624824	0.16626810851356985	0.289034381022178	0.42884963773281737
0.1463	0.0348622901480719	0.08267776855996935	0.16733605418604353	0.2890401973717503	0.42608368973416505
0.1464	0.038212845257585955	0.08787740269643653	0.17245109026146505	0.2887856250838337	0.41267303670067873
0.1465	0.03750425958470605	0.08680734986397119	0.17143766636048288	0.2888882256659122	0.4153624985249277
0.1466	0.035953416943338035	0.0844217496589354	0.16912013800658374	0.28904342716987996	0.4214612682212629
0.1467	0.03438088290824688	0.08195864895746205	0.16666803131947744	0.2891276124464171	0.42786482436839657
0.1468	0.03515731424707412	0.08319662629798753	0.16793005925685375	0.28912381631298617	0.42459218388509845
0.1469	0.034117930498400784	0.08156178700022326	0.1662939453618938	0.2891690406426121	0.4288572964968701
0.147	0.03671631080698421	0.08565035434582946	0.17038756413652603	0.28905815629602427	0.41818761441463603
0.1471	0.03784733959048644	0.08739969590517896	0.17209808641104665	0.2889573304075579	0.41369754768573014
0.1472	0.03747039074397903	0.08683400636784518	0.17156787126699746	0.28901913247340927	0.41510859914776915
0.1473	0.03709329085998317	0.08626555839513343	0.17103184030111382	0.28907727869266264	0.4165320317511069
0.1474	0.035635981400826286	0.08401322396109924	0.16883286394877947	0.28921228302560686	0.42230564766368817
0.1475	0.034310947034683834	0.08193293337502346	0.16675837833753668	0.2892811820176262	0.42771655923512986
0.1476	0.034491670301085735	0.08223076197464985	0.16707470977600827	0.2892966659265151	0.4269061920217411
0.1477	0.03307493669004177	0.07997360042508296	0.16477963599605908	0.2893141624112588	0.43285766447755736
0.1478	0.03211802404973384	0.0784300596487314	0.16318434283541838	0.28929214631478256	0.4369754271513338
0.1479	0.030836261437745288	0.07632951736253689	0.16096760420434025	0.2892008803822411	0.4426657366131364
0.148	0.031678592963642706	0.07773068009868947	0.16247523337306666	0.28930103635101695	0.4388144572135842
0.1481	0.03133051353709501	0.07716773682288704	0.16189188615560296	0.28929136583695714	0.44031849764745773
0.1482	0.03152249084552056	0.07749431730285933	0.16225317613235954	0.2893280754244488	0.4394019402948117
0.1483	0.030850161126987016	0.07639274421086036	0.16109192014027734	0.28928264347818444	0.44238253104369085
0.1484	0.03131391520465266	0.07717072860856107	0.16193762065773895	0.289349563112365	0.44022817241668244
0.1485	0.031152415108710616	0.07691390645851294	0.1616779870715896	0.28935420124432026	0.44090149011686663
0.1486	0.032433511511843476	0.07902711436962727	0.16392458907692184	0.28946623322673504	0.43514855181487255
0.1487	0.03237750690260301	0.07894620246956272	0.16385430702973952	0.28948312833347	0.43533885526462474
0.1488	0.03170263163298478	0.07785179103016786	0.1627172633679947	0.2894612174245343	0.4382670965443184
0.1489	0.03052846773338658	0.07591732850051933	0.16066508496684587	0.28936551963754886	0.4435235991616993
0.149	0.033739058132651344	0.0811790014708496	0.16620806287878692	0.28957302512682315	0.4293008523908891
0.1491	0.0357017515673006	0.08430199363191211	0.1693701026322765	0.289525113113175	0.4211010390553359
0.1492	0.03398368549786805	0.08159206021707659	0.1666590331253179	0.289609865419427	0.42815535574031055
0.1493	0.03413258933042445	0.08184070363292684	0.16692675862978584	0.289627004670561	0.42747294373630174
0.1494	0.0343225975038801	0.08215450474872259	0.16725998539943454	0.2896424185533643	0.4266204937945983
0.1495	0.03297666512941858	0.08000283073995235	0.16506932038361197	0.289660824204822	0.43229035954219514
0.1496	0.03255730543231252	0.07933228223234598	0.16438674027428624	0.28966695899821326	0.4340567130628418
0.1497	0.03301443352865614	0.0800849056102685	0.16518316324673166	0.2897004577915599	0.43201703982278383
0.1498	0.033253563519347405	0.08048205606627719	0.16560794849042476	0.28972404209472435	0.4309323898292262
0.1499	0.031152798847183267	0.0770560391442139	0.1620281552532056	0.2896332973881898	0.44012970936720724
0.15	0.03286076817981302	0.0798671579248505	0.16500074142539334	0.2897548458202092	0.4325164866497338
0.1501	0.03180135600952143	0.07814699598504658	0.1632146115463659	0.2897249398882184	0.4371120965708475
0.1502	0.03244607470476846	0.07921321369237705	0.1643486540961197	0.28977954102706616	0.4342125164796686
0.1503	0.03248539131461261	0.07928770740972037	0.16444081454788298	0.28980066602008164	0.43398542070770224
0.1504	0.030702880578281515	0.07635840983219291	0.16135171291874437	0.28968715414322077	0.4418998425275604
0.1505	0.03127662306210554	0.07732193485211435	0.16239680239025828	0.28976380655995077	0.4392408331355711
0.1506	0.03057063687470008	0.07615768847543053	0.1611639402348175	0.2897122472025872	0.4423954872124647
0.1507	0.03100561542616718	0.07689260302566134	0.16196701453681475	0.28977865860342644	0.44035610840793016
0.1508	0.03224858865293994	0.07895260505219	0.1641621282721252	0.28988800246385166	0.4347486755588932
0.1509	0.032338271381748766	0.07910963480893198	0.16434090251387581	0.28991164834813066	0.4342995429473127
0.151	0.03082441007408764	0.07662128892860416	0.1617189057895859	0.28982029616890675	0.4410150990388156
0.1511	0.030473804244095508	0.07604574805903741	0.1611138262747165	0.2898012801842813	0.4425653412378694
0.1512	0.030090608920923217	0.07541260506557504	0.16044251988432642	0.28977276786459966	0.4442814982645757
0.1513	0.03028632267680675	0.07575144143798408	0.16082396778905453	0.28981853671997093	0.44331973137618375
0.1514	0.03013284002444563	0.075503503224041	0.16056933396340772	0.28981881476073823	0.44397550802736746
0.1515	0.029934483365295337	0.07517933297838292	0.1602310163164078	0.28981184032905805	0.44484332701085605
0.1516	0.029531552428317367	0.07450779899574206	0.15951133888598126	0.2897715581493409	0.4466777515406185
0.1517	0.031026088846039	0.07702764891879743	0.16225331318671157	0.2899798536312846	0.43971309541716735
0.1518	0.031521063237971866	0.07785862006925526	0.1631521565243922	0.2900408755451646	0.4374272846232162
0.1519	0.03348865205379654	0.08108287545922498	0.1665305208009119	0.29012941518995133	0.4287685364961153
0.152	0.03291366147276186	0.08016206995783531	0.16559523031305037	0.29014353582716434	0.4311855024291881
0.1521	0.03290559628223743	0.08015942408453326	0.1656069421723436	0.29016272087061806	0.4311653165902677
0.1522	0.033588662556870985	0.08127596847133042	0.16677220589909775	0.2901865447816094	0.4281766182910913
0.1523	0.03271334233805329	0.07986735432858422	0.1653326808205036	0.29019715257756246	0.43188946993529653
0.1524	0.0325571843335453	0.07962298150472896	0.1650927547496316	0.2902121387105804	0.4325149407015138
0.1525	0.03229650587347952	0.07920689747510108	0.16467262108514033	0.29022226455124817	0.43360171101503087
0.1526	0.03263331385389694	0.07976810017585602	0.1652727309378419	0.29025321703851026	0.4320726379938949
0.1527	0.03204156219921307	0.0788090834165096	0.16428416555772543	0.290249828129547	0.43461536069700474
0.1528	0.031142460833236213	0.07733256503354409	0.16273527074003397	0.29020891723841113	0.4385807861547745
0.1529	0.03192001929081423	0.07862966346491573	0.16412412616835054	0.29028271406176837	0.4350434770141512
0.153	0.03255585536498552	0.07968324649785463	0.16524206715908754	0.2903286590480981	0.43219017192997417
0.1531	0.03149690869482992	0.077951339305535	0.16343605554105797	0.2902958345567672	0.43681986190181
0.1532	0.03420040107982639	0.08236598138410113	0.16802973715823344	0.2903661666712796	0.4250377137065595
0.1533	0.03626710361677206	0.08565004161252904	0.1713234563375533	0.2902556086676215	0.41650378976552416
0.1534	0.038483221332118116	0.08908761540262264	0.17465891001319372	0.2899957625987373	0.4077744906533282
0.1535	0.03801089370814826	0.08837569775709168	0.17399552445435054	0.29008398034337585	0.4095339037370337
0.1536	0.03760143202038847	0.08775688561896601	0.17341689970318455	0.29015832228984184	0.4110664603676191
0.1537	0.03691165725136418	0.08670000225529167	0.17240943264272887	0.2902614004210659	0.4137175074295494
0.1538	0.03709841223007693	0.0870012528451935	0.17271696250420282	0.29025771880908513	0.41292565361144173
0.1539	0.03516396965832887	0.08397790946015717	0.16975574235169344	0.2904531839966629	0.4206491945331577
0.154	0.03380348100879483	0.08181346581321886	0.1675843118013386	0.29052742417376043	0.4262713172028872
0.1541	0.03298851144750569	0.08050396249519658	0.16625317613869028	0.29054994652442945	0.42970440339417787
0.1542	0.03428100491505811	0.0826024349780267	0.1684159665039089	0.29055260996375976	0.4241479836392466
0.1543	0.03393904232739777	0.08206381253271702	0.16788343786678894	0.2905815771371309	0.4255321301359653
0.1544	0.03451725409327985	0.08300219492241852	0.16884955650373304	0.2905810449019752	0.42304994957859327
0.1545	0.03488753394064047	0.08360383425277125	0.16946970764521	0.29058147639225307	0.4214574477691253
0.1546	0.035933013420098726	0.08526953025913364	0.17114216196094545	0.29052470567257377	0.4171305886872483
0.1547	0.035994640677948615	0.08537750733328626	0.17126355852547231	0.2905375835064291	0.41682670995686366
0.1548	0.035641185185932976	0.08483157793415165	0.17073862069155382	0.2905860806963282	0.41820253549203346
0.1549	0.035179908620448744	0.08411219660277772	0.17003761678538193	0.29063827733762143	0.4200320006537703
0.155	0.03662508765566422	0.08639880810715207	0.17231042282043765	0.2905293839220145	0.4141362974947316
0.1551	0.038254229510634355	0.08893177491854451	0.1747680863228582	0.2903320436927052	0.40771386555525774
0.1552	0.03934558260468822	0.09060781816790758	0.1763664552200306	0.2901662657238996	0.40351387828347396
0.1553	0.04032074197976582	0.09209066378200079	0.17776090958741697	0.2899949912541203	0.39983269339669614
0.1554	0.03884384840673987	0.08986805833005262	0.17570130632327768	0.29028937902034196	0.40529740791958774
0.1555	0.03928730779588384	0.0905542808889059	0.17636206620627648	0.2902290269697462	0.4035673181391876
0.1556	0.039624310887844814	0.09107653864061509	0.17686574926661702	0.2901839489142152	0.40224945229070797
0.1557	0.040120986900053654	0.09183755779353198	0.1775883300107507	0.29010412137110453	0.40034900392455913
0.1558	0.03910026178270352	0.09030487158669345	0.17617367887444782	0.29031481387871255	0.4041063738774426
0.1559	0.03736510052191845	0.08765145195145932	0.17366142300701032	0.2906021862668512	0.4107198382527608
0.156	0.036586808818241376	0.08645061018076701	0.17251061657747127	0.2907152569312503	0.4137367074922701
0.1561	0.03703543153388058	0.08716184025185673	0.17321781518981366	0.29068050502162146	0.41190440800282757
0.1562	0.035701385073278094	0.08508066601865198	0.17119332691095338	0.2908391845882714	0.41718543740884517
0.1563	0.03516055753068584	0.08423420826184617	0.1703665505641241	0.2908996838218514	0.41933899982149253
0.1564	0.03587423625256313	0.08537565325945976	0.1715147418053146	0.29086060712081896	0.41637476156184355
0.1565	0.035053439866364174	0.08408553700238636	0.1702475815648242	0.2909441238330088	0.41966931773341637
0.1566	0.035091803877219045	0.0841575354301318	0.1703343606980041	0.2909601167109234	0.41945618328372164
0.1567	0.03677791072307418	0.08682763071980222	0.17298312534087248	0.2908201009207268	0.41259123229552436
0.1568	0.0360594104519842	0.08571179450391372	0.17190574767971895	0.2909162973257574	0.41540675003862587
0.1569	0.03610543024274741	0.08579534602616791	0.1720028849337955	0.29093001389985584	0.41516632489743327
0.157	0.0379588974803288	0.088694609134256	0.1748294556753137	0.2907138572811181	0.40780318042898345
0.1571	0.04046071406762636	0.09251338111270047	0.17842769381493742	0.2902730186071189	0.3983251923976169
0.1572	0.041055391171890075	0.09341557278180938	0.17927016467269222	0.29015923897788387	0.3960996323957245
0.1573	0.04083370159380926	0.09309619277669695	0.17899367783051054	0.2902258313732044	0.3968505964257789
0.1574	0.03983408278789074	0.09160445159880601	0.17763309759494664	0.2904535920781871	0.40047477594016956
0.1575	0.04100837185562095	0.09338114293509954	0.17928516176232	0.2902204516580766	0.39610487178888293
0.1576	0.04124145571244085	0.09374086822707568	0.17962856994633147	0.29018389695048263	0.39520520916366936
0.1577	0.04093471213217669	0.09329489412887161	0.17923731052843445	0.29027081213319283	0.3962622710773243
0.1578	0.042683728168303216	0.09589897597576942	0.18160297229834213	0.2898606710397249	0.38995365251786024
0.1579	0.042430261890447414	0.09553833534901766	0.18129671593098193	0.2899429239497132	0.3907917628798398
0.158	0.04150947636588128	0.09418780106227184	0.18009652039495627	0.29018786503772925	0.3940183371391613
0.1581	0.03993598979054152	0.09184072508027392	0.177959987919463	0.29055318735381985	0.39971010985590166
0.1582	0.042737197875396135	0.09602632392028271	0.18177900732219995	0.2899120824020002	0.38954538848012094
0.1583	0.04234567924053669	0.09546228787647339	0.1812911855891561	0.2900304892211609	0.39087035807267295
0.1584	0.04056770007600183	0.09282806918104541	0.17891770329907114	0.29047073187245576	0.39721579557142583
0.1585	0.040980416856494895	0.09345862831043361	0.17951074601804887	0.29039525733377597	0.3956549514812466
0.1586	0.04142484594588876	0.09413391044440049	0.18014087511703608	0.290308268802515	0.3939920996901597
0.1587	0.03989155241083043	0.09184404060440551	0.17805531723746115	0.29066506307677265	0.3995440266705303
0.1588	0.04043436788197933	0.09267501435274758	0.17883871407971277	0.29056766778963367	0.39748423589592674
0.1589	0.03923693174045094	0.09087320204684902	0.17718071410004688	0.29082844965800725	0.4018807024546458
0.159	0.03842366790248052	0.08963963189891931	0.17603299756312624	0.29099188632885487	0.4049118163066191
0.1591	0.04004701173467831	0.09212624142831992	0.17837842221014305	0.2907013242559642	0.3987470003708946
0.1592	0.04036632152421967	0.09261991679478693	0.17884972481481115	0.2906503460534086	0.39751369081277355
0.1593	0.04214560243562682	0.09528814007044684	0.18129134197685273	0.29024644377911385	0.3910284717379598
0.1594	0.041494794992597624	0.09433419136634486	0.1804468146259096	0.29042492787573493	0.3932992711394129
0.1595	0.04361375016067708	0.09746871906625261	0.18325870717427975	0.2898821748277935	0.385776648770997
0.1596	0.046159072241439586	0.10114648293392992	0.1864468219044889	0.2891143631718588	0.3771332597482827
0.1597	0.04812503807378711	0.1039299837191315	0.18878786189070687	0.288450112102876	0.37070700421349845
0.1598	0.04904642533752143	0.10522430860329252	0.18986337145430512	0.28812615462051716	0.3677397399843637
0.1599	0.0469602379831389	0.10232032184425333	0.18748341012743613	0.28889041276576954	0.3743456172794021
0.16	0.04678204845195503	0.102081350426908	0.1872991768539913	0.28896658174763706	0.37487084251950853
0.1601	0.045923515117699244	0.10087465002382043	0.18629628750144647	0.2892688047077475	0.3776367426492863
0.1602	0.044783933229400524	0.09925279074077353	0.18492320542912122	0.2896465042959253	0.38139356630477944
0.1603	0.045380650249912044	0.10012359382073972	0.18568776503239887	0.28947515318040773	0.3793328377165417
0.1604	0.04663465871052503	0.10192403209080927	0.18723131372690618	0.2890776188637773	0.37513237660798215
0.1605	0.04827224071637288	0.10423995878511737	0.18917252053971678	0.28851534520550626	0.36979993475328665
0.1606	0.04734947390595677	0.10295948000794454	0.18812976866013748	0.28886086058143984	0.3727004168445214
0.1607	0.0455443785601159	0.10040889098142536	0.18599553119884094	0.28948482267000686	0.37856637658961095
0.1608	0.044987565361230594	0.09962170593699739	0.18533667159125464	0.28967742122444445	0.3803766358860729
0.1609	0.04574465486476292	0.10072090843960144	0.18629352730952106	0.28945079721913763	0.377790112166977
0.161	0.04626474688042821	0.10147557167411356	0.18694963731984157	0.2892940832593421	0.37601596086627465
0.1611	0.04820947492650922	0.10423074771265102	0.18926227695413528	0.2886270453735617	0.3696704550331429
0.1612	0.04787742302999347	0.10377906365667168	0.18890629753420968	0.288762525401841	0.37067469037728423
0.1613	0.04891758715218001	0.10524333672767092	0.19012308328064428	0.2883936854628539	0.36732230737665084
0.1614	0.04943251622568612	0.10596988380848692	0.1907285945574989	0.28821247094865216	0.3656565344596759
0.1615	0.05057687664834541	0.10755672352878318	0.19201700125858417	0.28777851242689556	0.36207088613739163
0.1616	0.053334233593856875	0.1112965754308675	0.19495171353663945	0.28664331970195356	0.35377415773668264
0.1617	0.057718518844869615	0.11705603866905015	0.19924844107836592	0.284654796071665	0.34132220533604934
0.1618	0.05817497496376579	0.11765659223167271	0.19969709234151203	0.28444783524823697	0.34002350521481245
0.1619	0.05731795560869303	0.11656852398892541	0.19892999421438426	0.2848705864262764	0.3423129397617209
0.162	0.057675426018740254	0.1170437185463165	0.19929056093555142	0.2847125862804432	0.34127770821894865
0.1621	0.058264436824031325	0.11781457598761692	0.19986132672039306	0.28444138021144805	0.33961828025651064
0.1622	0.059492901857327044	0.11939519621874446	0.20099986961238925	0.2838519741750578	0.3362600581364815
0.1623	0.060773107076685075	0.12102553371040747	0.20215418901178872	0.2832230898912863	0.3328240803098324
0.1624	0.06262540900197588	0.12334914126897728	0.20375806593107107	0.2822842276783701	0.3279831561196057
0.1625	0.061550628383224275	0.12202847548616844	0.202878467539219	0.28285040272099726	0.33069202587039104
0.1626	0.05722856285141964	0.1165533342744201	0.19903781305992002	0.28500042483737187	0.34217986497686836
0.1627	0.058022649289612524	0.11759104810219417	0.19980343321567512	0.2846319249969813	0.33995094439553675
0.1628	0.05975465517892691	0.1198147585577572	0.20139738123741416	0.2837933739215739	0.33523983110432776
0.1629	0.05850986784847226	0.11824462349675335	0.20030489825737743	0.28441966322714113	0.3385209471702559
0.163	0.05947978010092301	0.11949545511542409	0.20120754115037118	0.2839539750386272	0.33586324859465455
0.1631	0.058168044640526315	0.11783550352213602	0.2000468158548758	0.28461049356480644	0.33933914241765545
0.1632	0.05902985430834777	0.11895228332019697	0.20085867337830055	0.284200693054505	0.33695849593864957
0.1633	0.05923816609523936	0.1192321553982318	0.20107351582459596	0.2841096830377422	0.3363464796441907
0.1634	0.05390584445239899	0.11230782739224626	0.19602291192858778	0.2866330634749188	0.35113035275184806
0.1635	0.05519834178549664	0.11403260051613448	0.19733658836871582	0.28606306841147544	0.3473694009181776
0.1636	0.05567773706497122	0.11467651769392645	0.19783173448067604	0.28585511129676777	0.34595889946365843
0.1637	0.05529225711198012	0.1141843500357197	0.19748328471276266	0.28604581155572634	0.34699429658381115
0.1638	0.05473703015367821	0.11346617686944145	0.19696363824344312	0.28631238705177164	0.3485207676816656
0.1639	0.05583280953664674	0.11492218372232359	0.19806404888928397	0.28582145877877413	0.3453594990729716
0.164	0.056882937806442636	0.11630589989279214	0.19909567266267222	0.28533972782752826	0.34237576181056484
0.1641	0.05650682942629597	0.11583102714631784	0.19876603461162	0.28553065276447565	0.34336545605129043
0.1642	0.054800117718682345	0.11360565273053093	0.19713541030469262	0.2863357607290216	0.3481230585170726
0.1643	0.05573982959430735	0.11485694790692079	0.19808341186418932	0.2859157933412488	0.34540401729333375
0.1644	0.058364985417331226	0.11827638371868071	0.20058379627615938	0.2846726920466205	0.3381021425412082
0.1645	0.05570918449782673	0.11484505384563463	0.19810840187135656	0.2859555945137533	0.3453817652714288
0.1646	0.05821929153676064	0.11811828794013868	0.20050510121133477	0.2847683801305658	0.33838893918120005
0.1647	0.05715169827395069	0.11675483503664759	0.19954075729543352	0.28529841883398804	0.3412542905599802
0.1648	0.05586548395398348	0.11509250052034183	0.19834188876506945	0.2859208471865092	0.3447792795740962
0.1649	0.05685533832403276	0.11639875756251702	0.199316086384613	0.28546526236744074	0.34196455536139647
0.165	0.05623432325961084	0.11560361547679943	0.19875186921904348	0.28577279877507467	0.3436373932694715
0.1651	0.05729490668823854	0.11699783019263083	0.19978478535419233	0.2852790161169716	0.3406434616479666
0.1652	0.05842692683476767	0.11847188180672634	0.20085992408171693	0.28473907233518386	0.33750219494160516
0.1653	0.06026960269426168	0.12083381718063667	0.20253840124968975	0.283827829129228	0.3325303497461839
0.1654	0.05941308929682779	0.1197617106280975	0.20180666874126466	0.2842724047718979	0.3347461265619122
0.1655	0.06138177632002948	0.1222635287982705	0.20355839546839424	0.2832798801600952	0.32951641925321057
0.1656	0.0593277185210324	0.1196822204512638	0.20178514830509583	0.2843389325060073	0.3348659802166006
0.1657	0.06101713849446295	0.1218355043656982	0.20329954918337942	0.2834911378490259	0.33035667010743364
0.1658	0.060034923990442884	0.12061038823319942	0.2024691867855493	0.28400542404320417	0.3328800769476043
0.1659	0.05737468205183687	0.11721616694825404	0.20007884121876301	0.28533906618794597	0.33999124359320004
0.166	0.05785971211933576	0.11785773444955143	0.200557674004436	0.2851148616425902	0.33861001778408645
0.1661	0.05927304120161951	0.11968564077466858	0.20187345453355177	0.284425616185619	0.3347422473045411
0.1662	0.05936683191872316	0.11981988152737953	0.2019850269398637	0.28439027805404193	0.33443798155999177
0.1663	0.057782051437285625	0.11780079829255889	0.20056804459730382	0.28518946425048675	0.338659641422365
0.1664	0.056808930955383315	0.11655303141086688	0.1996832845643058	0.28567420753797645	0.3412805455314675
0.1665	0.05734474313125872	0.11726367181126904	0.20021540910512844	0.2854273869985408	0.3397487889538029
0.1666	0.05971104859317432	0.12031682586033926	0.2024021485871046	0.284263405776147	0.3333065711832349
0.1667	0.05797973285567419	0.11811380442401953	0.2008607788019337	0.2851409957783844	0.33790468813998825
0.1668	0.05595578910166288	0.11549476807967222	0.198976865310393	0.28613161451174063	0.3434409629965313
0.1669	0.05299720114642416	0.11157648261315256	0.19605067270053242	0.2875013880438105	0.35187425549608037
0.167	0.05225513558491991	0.11058789319646145	0.19530577264214907	0.28784021165890245	0.3540109869175671
0.1671	0.05168033746451959	0.10982054040185064	0.19472587025223304	0.28810153475191747	0.3556717171294792
0.1672	0.052556311654155634	0.11102303176043365	0.19567533177135926	0.28773577869981376	0.3530095461142377
0.1673	0.05341717819349981	0.11219634853641608	0.19659127882255106	0.28736741207055383	0.3504277823769792
0.1674	0.05641411265518634	0.1161806861735745	0.1995817418024125	0.28598837205512434	0.34183508731370243
0.1675	0.05388907950847022	0.11285617406472534	0.19712582689822908	0.2871807862423324	0.34894813328624297
0.1676	0.05325218336468867	0.112016346792566	0.19650426889513786	0.2874810171187397	0.35074618382886763
0.1677	0.04945516187659615	0.10683851445883275	0.19246138364953727	0.28910720606881624	0.3621377339462176
0.1678	0.04919482509412862	0.10648927599926852	0.19219621439909937	0.2892253036546613	0.36289438085284226
0.1679	0.05100308999579817	0.10900346125477657	0.1942180286453839	0.28849895708477713	0.3572764630192642
0.168	0.04821452248206106	0.10514247801007874	0.1911335609357874	0.2896370384069934	0.36587240016507944
0.1681	0.049030665418243344	0.10630001056236217	0.19209240049938586	0.28933329678779673	0.3632436267322119
0.1682	0.05054685403070719	0.1084167957790168	0.19380425674319424	0.2887316301801442	0.35850046326693763
0.1683	0.048630810223189117	0.10576684785692039	0.19169239172409833	0.289519252848142	0.36439069734765006
0.1684	0.04688414134765669	0.10331022356392436	0.18968406411855354	0.29019411502712716	0.3699274559427382
0.1685	0.0499706990613632	0.10766110493131363	0.19325262502102056	0.28901150556053923	0.36010406542576345
0.1686	0.049750684822466446	0.10736935355109034	0.19303574066479356	0.2891154011756806	0.36072881978596916
0.1687	0.05086129074293797	0.10891708944636486	0.19428252608080288	0.28866924752765694	0.35726984620223745
0.1688	0.05052065782195314	0.10846162008615708	0.1939390184710896	0.288826019620012	0.3582526840007883
0.1689	0.046850170068859845	0.10332655754895134	0.18977880890901844	0.29028088586438516	0.3697635776087851
0.169	0.047764275352169566	0.10463836936509144	0.19088273617384469	0.2899547707553923	0.36675984835350195
0.1691	0.046390292381022456	0.10269468920472535	0.1892821804063064	0.2904773977884052	0.3711554402195405
0.1692	0.04700330381527337	0.10358385417423237	0.19004198980168338	0.2902691579685286	0.36910169424028216
0.1693	0.04412110484129674	0.09943087494342596	0.18652751989402197	0.291280454442952	0.3786400458783033
0.1694	0.04501697863312335	0.10075100105853389	0.18768178307075165	0.29100107676596726	0.37554916047162384
0.1695	0.04556616139101091	0.10155967801916539	0.18838783814217394	0.29082858157928093	0.37365774086836884
0.1696	0.044593158604211605	0.10015909233581365	0.18720530536516364	0.29117330217669074	0.3768691415181203
0.1697	0.046217616543164655	0.10252416389088416	0.18923588953395154	0.29062927226045476	0.37139305777154497
0.1698	0.04429652398209017	0.09975067372256434	0.18688461814579868	0.2913015580207521	0.37776662612879475
0.1699	0.04563718476918402	0.10171344490820163	0.1885829228030419	0.2908645830585489	0.37320186446102355
0.17	0.044826332521536214	0.10054966479911458	0.18760546216519774	0.29115735362346806	0.37586118689068343
0.1701	0.0460711060054959	0.10236491923061715	0.18916641888303412	0.2907416968697464	0.37165585901110654
0.1702	0.04620575153084909	0.10257147846941049	0.1893566354887478	0.2907085313351259	0.37115760317586666
0.1703	0.04667223105180975	0.10325358192251069	0.18994504920920818	0.2905541732322562	0.3695749645842151
0.1704	0.045921996884097184	0.10218863486023678	0.18906610128710788	0.290839894678165	0.3719833722903931
0.1705	0.045563258084805984	0.10168323908869406	0.1886540628942614	0.2909813425868452	0.37311809734539325
0.1706	0.046262821751559	0.10270505011286758	0.18953377845820735	0.29074789815173674	0.3707504515256293
0.1707	0.0442260683410972	0.09976064009996569	0.18703729562183824	0.29146425089864325	0.37751174503845564
0.1708	0.043738645236411904	0.09905659519591167	0.18644146624028787	0.29163703055192697	0.3791262627754617
0.1709	0.04812729042406304	0.10540109034636834	0.191819516254113	0.29009114690828297	0.36456095606717254
0.171	0.04605014251919656	0.10245044223304686	0.18938415624891006	0.2908843770814351	0.3712308819174115
0.1711	0.044860806633370796	0.10073929489565396	0.18794493832783501	0.2913146058717661	0.375140354271374
0.1712	0.042626217462555106	0.09745722327819671	0.1850990205704824	0.2920431728702154	0.38277436581855034
0.1713	0.04356536312887281	0.09886338301669703	0.18635257504570604	0.29177033264359264	0.37944834616513146
0.1714	0.04596191120144547	0.10237463927006692	0.18938494081534024	0.2909760564057222	0.37130245230742515
0.1715	0.047145900157184756	0.1040863661719208	0.1908338736616868	0.29055529174245853	0.3673785682667491
0.1716	0.04941006562504193	0.10729608812198257	0.1934715014186099	0.28967750506258133	0.36014483977178424
0.1717	0.04974406003659329	0.10777539373835454	0.1938722339797746	0.28955376642250547	0.3590545458227722
0.1718	0.04995708430167328	0.10808527424269126	0.19413620381153	0.28947902152615007	0.3583424161179554
0.1719	0.04930417644100681	0.10718813076114718	0.19343417074158148	0.2897631836898581	0.3603103383664065
0.172	0.051381364967863295	0.1100800734642869	0.19574390394038468	0.28889780502583096	0.35389685260163406
0.1721	0.05100351096032289	0.10957405900649866	0.1953641353189236	0.2890755377848892	0.35498275692936565
0.1722	0.05145787963857606	0.11021239697452459	0.19588057637333722	0.28889143294997544	0.35355771406358655
0.1723	0.050443322884532286	0.10882740039057069	0.19480860599573757	0.2893432384954389	0.35657743223372057
0.1724	0.053421381275686616	0.11291112947964782	0.1979915510053111	0.28803471325731694	0.3476412249820375
0.1725	0.05388137800809692	0.11354431860325186	0.198487582053647	0.28783426493400666	0.3462524564009975
0.1726	0.05132521115058927	0.11008482122752411	0.1958476245685554	0.2890036617270469	0.3537386813262843
0.1727	0.05277521439751807	0.11207865344052752	0.19740717078330455	0.288369992165326	0.3493689692133239
0.1728	0.05135828072850052	0.11015756767313381	0.19593782010819952	0.28901626155141574	0.3535300699387504
0.1729	0.04975796036205442	0.10795580267023905	0.19421485111705072	0.2897156168588685	0.35835576899178734
0.173	0.04957467886531064	0.10771340954482386	0.19403747415250294	0.28980603689073436	0.3588684005466282
0.1731	0.04836026156888409	0.1060205960619861	0.19268626974328204	0.2903155004196537	0.3626173722061941
0.1732	0.046982340297931836	0.10407408295067136	0.19110076170486928	0.2908667793195614	0.3669760357269661
0.1733	0.045053131616132565	0.10129931771020866	0.18877865463646726	0.29158426446560515	0.37328463157158637
0.1734	0.04519092752278218	0.10151292864423572	0.188977126548353	0.29155124915458414	0.372767768130045
0.1735	0.044991516636072704	0.10123486908730807	0.1887558198467818	0.2916361184667198	0.3733816759631175
0.1736	0.04401007641193695	0.09980778309726382	0.18754279337777013	0.29198466026395276	0.37665468684907644
0.1737	0.04521503938063829	0.10158633488976487	0.18908814704335772	0.29158820749692477	0.37252227118931425
0.1738	0.04409921813457617	0.09996431755241332	0.18771056139222958	0.2919859800720698	0.3762399228487112
0.1739	0.045799087311134516	0.10246053293184328	0.18986238681860712	0.2914095637277275	0.3704684292106875
0.174	0.048664845980652335	0.10656982430542611	0.19328076528811083	0.2903210416496207	0.3611635227761902
0.1741	0.04841739001821487	0.10623370255745028	0.19302417425508514	0.29043538678857017	0.3618893463806795
0.1742	0.04647955664904386	0.10348214966754661	0.19077009674361556	0.2912034735410455	0.3680647233987486
0.1743	0.04751198989655177	0.10497459613632902	0.19202578513508903	0.2908233219880733	0.36466430684395695
0.1744	0.04776453679702445	0.10534744955390052	0.19234893105951525	0.290738686674134	0.3638003959154257
0.1745	0.04792577504082251	0.10558985407131184	0.19256416986982305	0.29068928333469524	0.36323091768334753
0.1746	0.04892029185458952	0.10700956202186719	0.1937355555707282	0.2903014982225907	0.3600330923302244
0.1747	0.048530737732870206	0.10647344668397694	0.19331781725687147	0.2904748947359444	0.361203103590337
0.1748	0.04666484749608068	0.1038266688536005	0.19115562915302556	0.291222123618977	0.3671307308783163
0.1749	0.04399344001749439	0.09994679761798421	0.18787193030187532	0.29219108741622485	0.3759967446464213
0.175	0.04303671174514395	0.09853987393315114	0.18665942678737193	0.29251817672221	0.37924581081212294
0.1751	0.04472549288143838	0.10104912812343703	0.1888547715177502	0.29197207020939453	0.3733985372679799
0.1752	0.047152181103123456	0.10457824131658172	0.19184557607727754	0.2910939310817857	0.36533007042123156
0.1753	0.04542935335182773	0.10210311890134582	0.18978650175336817	0.2917531083340735	0.37092791765938476
0.1754	0.04501280772776923	0.10150801017436846	0.18929595590514292	0.29191685224449754	0.3722663739482218
0.1755	0.0462465533283172	0.10331438618092204	0.19084113468457675	0.29148280622978007	0.36811511957640386
0.1756	0.04670631565530163	0.10399034344659461	0.19142256355346082	0.2913237935679412	0.36655698377670165
0.1757	0.04779397069617257	0.10556047273497145	0.19273704866988958	0.2909140838215088	0.3629944240774576
0.1758	0.0465580318914644	0.10380280246259124	0.19129876219418843	0.29140960151270784	0.3669308019390482
0.1759	0.04622776116299072	0.10333898240745899	0.1909268765815662	0.291548977379228	0.3679574024687561
0.176	0.04794391462818319	0.10581347114232194	0.1929936190512437	0.2908971442259347	0.3623518509523164
0.1761	0.046720068010961374	0.10407520375241681	0.19157487175223403	0.29139177396647975	0.36623808251790796
0.1762	0.046530559481218155	0.10381515386076728	0.19137431580941833	0.2914787992561581	0.3668011715924382
0.1763	0.04656765779069574	0.10388164502803898	0.19144614023428366	0.2914793447699976	0.366625212176984
0.1764	0.046299503857006985	0.10350745934670451	0.19114955210479542	0.2915957872070764	0.36744769748441664
0.1765	0.04769180942785984	0.10552019424384602	0.19283534539054042	0.29106968376406556	0.3628829671736881
0.1766	0.04604210262251737	0.10316069915493083	0.19089107889145085	0.2917220223382745	0.36818409699282634
0.1767	0.04827290899630687	0.10637355963574734	0.19356600777841843	0.2908637990715689	0.36092372451795857
0.1768	0.049719263163697	0.10842612509151008	0.19523663829414278	0.29027312944395156	0.3563448440066985
0.1769	0.051382541338303556	0.11075175295101292	0.1970864282974887	0.289556895009122	0.3512223824040727
0.177	0.05167868417355574	0.11117353518037454	0.1974310329111502	0.2894366030527749	0.35028014468214463
0.1771	0.052344319288703284	0.11210066847994284	0.1981635769660953	0.28914550681433004	0.34824592845092844
0.1772	0.05304096142775256	0.11306476924457333	0.19891757212349187	0.28883441245834235	0.3461422847458399
0.1773	0.05382017874590828	0.11413482157637056	0.19974415518767374	0.2884781227743322	0.3438227217157153
0.1774	0.0526848284392166	0.1126074894425763	0.19860255018845394	0.28902685977359205	0.347078272156161
0.1775	0.052719851515519674	0.11266916234416062	0.1986665467367551	0.28902353628419813	0.3469209031193665
0.1776	0.05266288062365837	0.11260531372659861	0.1986346001358227	0.2890631012037469	0.34703410431017334
0.1777	0.05029709592877736	0.1093552463713891	0.1961241297391345	0.29014636148415257	0.35407716647654647
0.1778	0.050624675668864555	0.10982496261850642	0.19651129556433378	0.29001577287775	0.3530232932705453
0.1779	0.05252429085880795	0.11245763834722303	0.19857214000020607	0.2891666937717137	0.3472792370220491
0.178	0.05103681059115372	0.1104242689571563	0.19701490630343751	0.28985926562845216	0.35166474851980023
0.1781	0.04833059262591091	0.1066411947400672	0.1940145864403093	0.2910383781590442	0.35997524803466835
0.1782	0.047978059184894256	0.10615277665308849	0.1936330523410299	0.2911971195776915	0.36103899224329583
0.1783	0.046369349278001244	0.10385499308046106	0.19175034882634245	0.2918484196226087	0.3661768891925865
0.1784	0.04782579329337964	0.10596198128893862	0.19350995459936063	0.29128753812830377	0.36141473269001734
0.1785	0.04760323481024732	0.10565704814679498	0.19327638110840722	0.2913918508732355	0.3620714850613149
0.1786	0.04619484604480492	0.10364105488746667	0.19162024069372152	0.29195921950488574	0.36658463886912107
0.1787	0.04592675860075077	0.10326460642646791	0.19132045307303647	0.2920757594538136	0.36741242244593114
0.1788	0.046368116060657105	0.10391816439191354	0.19188482992595618	0.29192210041807687	0.36590678920339637
0.1789	0.043951610960235296	0.10038911869856511	0.18889853755886354	0.2928199485247349	0.3739407842576011
0.179	0.04358819421212843	0.09986163804373806	0.18845668850367983	0.292959433597167	0.3751340456432868
0.1791	0.0422121029499826	0.09781078259926675	0.18666912512635767	0.2934230745844216	0.3798849147399714
0.1792	0.0419474566612662	0.09742292086759022	0.186339799073667	0.293520922816848	0.38076890058062873
0.1793	0.04122004957432122	0.09632942117701414	0.18537506131059744	0.29375521183717396	0.3833202561008933
0.1794	0.04032880399340614	0.09497506431077336	0.18416144649079177	0.2940239488645998	0.38651073634042893
0.1795	0.0410379516035681	0.09607560642819656	0.1851775836285847	0.29384040227389785	0.3838684560657528
0.1796	0.04002217248431228	0.09452591101188557	0.1837815264186286	0.29413967432473154	0.3875307157604421
0.1797	0.03676957813621534	0.08941905494640368	0.1789885400788746	0.2948995416976831	0.39992328514082326
0.1798	0.03432100301922571	0.08545055578343747	0.17509610497018274	0.2952872885140872	0.4098450477130668
0.1799	0.033427954276550105	0.08398095386618967	0.17362466921534656	0.29539400982175773	0.41357241282015594
0.18	0.031805234549084085	0.0812593787285304	0.17082875216761848	0.2955024021028973	0.42060423245186984
0.1801	0.03303972356511117	0.08335382081209959	0.17301356159860243	0.29546109863680553	0.4151317953873812
0.1802	0.03149998102750857	0.08076011156269726	0.1703342596043706	0.29554633822658655	0.4218593095788371
0.1803	0.031387234313846435	0.08057786873238156	0.17015704434995663	0.2955667121198017	0.42231114048401364
0.1804	0.03338813701607731	0.0839687503302926	0.17368710415452812	0.2954893553766768	0.4134666531224252
0.1805	0.033482395795945974	0.08413680029651983	0.17387325764794365	0.2954996177206257	0.4130079285389649
0.1806	0.03266723573938749	0.08278191793571782	0.17249990742466279	0.2955782905757804	0.41647264832445163
0.1807	0.03310884759662479	0.08353429056746482	0.17328810342561862	0.2955670006793822	0.4145017577309096
0.1808	0.03145499186096458	0.08074609655445261	0.17040788404011267	0.2956609842954163	0.42173004324905367
0.1809	0.030381403812067036	0.07890773921838262	0.1684691959049948	0.29567223509332935	0.4265694259712263
0.181	0.031883183217073535	0.08149746404966757	0.17122556406570602	0.29568902581506856	0.4197047628524842
0.1811	0.031270828329782445	0.08046212452328598	0.17015262261734143	0.29572009774580804	0.422394326783782
0.1812	0.03142606067460941	0.08073850761530901	0.17045882234154716	0.2957373949435174	0.421639214425017
0.1813	0.03196775192520967	0.08167299168415022	0.17145327156493537	0.29574269999755565	0.41916328482814913
0.1814	0.032243156413943444	0.08215098970309125	0.1719657451154703	0.2957501596754574	0.4178899490920375
0.1815	0.032273647558649525	0.08221328045424377	0.17204527540260567	0.29576744619924716	0.41770035038525394
0.1816	0.0334819416645345	0.08425553885744153	0.17415906500969	0.29570148628172543	0.4124019681866087
0.1817	0.033494115828663455	0.08428672703366459	0.17420580082924556	0.29571869782746135	0.412294658480965
0.1818	0.033012401382682924	0.0834912116070307	0.17340839233159516	0.29577751926658796	0.41431047541210336
0.1819	0.031742604633601276	0.08135295128470883	0.1712074736248417	0.29586308274514017	0.419833887711708
0.182	0.03020196097648888	0.07870882880440801	0.16841600559379505	0.2958795026924365	0.4267937019328715
0.1821	0.030803537894479077	0.07976205386054476	0.16955734726974353	0.2959112349183038	0.4239658260569289
0.1822	0.03107564601020113	0.08024156668529762	0.1700811332566071	0.2959309510153543	0.42267070303253995
0.1823	0.031910751371826744	0.08168180472334115	0.17161058752981453	0.2959329276172683	0.41886392875774936
0.1824	0.031105053012908303	0.08031301821089694	0.1701862069678755	0.2959689700530557	0.4224267517552636
0.1825	0.03250124478267892	0.08270513064305203	0.1727035525698677	0.2959418962919334	0.416148175712468
0.1826	0.03385263671152105	0.0849822484124376	0.1750464256144683	0.295847286378516	0.410271402883057
0.1827	0.03508690738017616	0.08703132919164439	0.1771121711557405	0.2957082643513527	0.4050613279210863
0.1828	0.03489360030804181	0.08672523369751811	0.17682366651641163	0.29575392744526197	0.4058035720327664
0.1829	0.03569312007550592	0.08804410018902875	0.17814111783407602	0.29564889120673776	0.40247277069465154
0.183	0.03637278410235523	0.08915767594233615	0.17924293752681494	0.29554695225889827	0.39967965016959545
0.1831	0.036036130585335516	0.08862411386540739	0.17873916714380592	0.295625317503989	0.40097527090146223
0.1832	0.03630194606204963	0.0890659833870109	0.1791846692460118	0.29559484313879464	0.3998525581661329
0.1833	0.03686268269851984	0.08998137466465692	0.18008530785380442	0.29550437481898484	0.39756625996403394
0.1834	0.037667834246426765	0.09128103978531925	0.18134410023355685	0.2953515186015047	0.39435550713319256
0.1835	0.03681252302798211	0.08992372232346327	0.18006066265130669	0.2955488599223126	0.3976542320749354
0.1836	0.03626337059365309	0.08904915537064068	0.1792298198923464	0.2956715647949105	0.3997860893484494
0.1837	0.03578424388486384	0.0882828184593666	0.1784975721223425	0.29577415066199664	0.40166121487143047
0.1838	0.03660785070970032	0.08962853516377642	0.179822112768772	0.29564097354706487	0.39830052781068637
0.1839	0.035602438928589886	0.08800913389944931	0.17825980451373608	0.2958399269541638	0.4022886957040609
0.184	0.03357307221768804	0.08466909527896938	0.1749401066751926	0.2961314192889536	0.41068630653919636
0.1841	0.03338678802003328	0.08436823182722505	0.1746492961281309	0.29616812556690447	0.41142755845770634
0.1842	0.033130332605405606	0.0839486830255354	0.17423624982785282	0.2962099744731011	0.41247476006810513
0.1843	0.033112306545332586	0.08392920432208716	0.1742313354054576	0.29622991388223097	0.4124972398448916
0.1844	0.033086098987918394	0.08389595019243445	0.17421232170574738	0.29625055933979866	0.4125550697741011
0.1845	0.032310087035111214	0.08259486763889202	0.1728874169125478	0.2963255506577454	0.41588207775570357
0.1846	0.0312718221212919	0.08083000089200379	0.17105679158021567	0.2963851241170333	0.42045626128945524
0.1847	0.030475603414559987	0.07946263176135669	0.16961914473613274	0.2964067481754908	0.42403587191245995
0.1848	0.029858834867255636	0.07839563457802594	0.16848651506595935	0.2964098693329311	0.42684914615582803
0.1849	0.02915272668883918	0.07716143198858122	0.1671585413433603	0.2963903522038812	0.43013694777533795
0.185	0.02975813245931419	0.07823926933545539	0.16834648269355593	0.29644453985389163	0.4272115756577829
0.1851	0.0292433320211149	0.07734193603121942	0.1673849173592077	0.29643583608483653	0.42959397850362135
0.1852	0.02982668848332787	0.07838004044466552	0.16852796574304538	0.2964862276266027	0.4267790777023586
0.1853	0.030164417197301726	0.07898183079947928	0.16919146698872792	0.2965163991401989	0.42514588587429214
0.1854	0.030827305810880605	0.08014578286771748	0.17045028571437826	0.2965423636926108	0.42203426191441296
0.1855	0.0307763124104414	0.08006777961497186	0.17038207112635237	0.29656159300675755	0.42221224384147693
0.1856	0.031117892418748322	0.08066930523758598	0.17103473314273104	0.2965774783741163	0.4206005908268183
0.1857	0.029280773519944354	0.07746871599492718	0.16761040589362697	0.2965557884203557	0.4290843161711458
0.1858	0.027905909887339316	0.0750230516598599	0.16492140381612747	0.29644428288298985	0.4357053517536834
0.1859	0.028137407715189664	0.0754496823919288	0.16541216986383428	0.2964928413105949	0.43450789871845236
0.186	0.027617074621147524	0.07452068123031376	0.16438630026076068	0.29644497147491994	0.4370309724128581
0.1861	0.026574464097570177	0.0726280040562264	0.16225060182431567	0.29628600414540845	0.44226092587647925
0.1862	0.026960385284896117	0.07334512970664503	0.1630842543601595	0.2963796279069357	0.44023060274136366
0.1863	0.025358779449274865	0.0703915302768026	0.1596838455741187	0.29603978177933526	0.4485260629204686
0.1864	0.02507015205016699	0.06985919058573278	0.15907121509841665	0.29597914769954875	0.4500202945661348
0.1865	0.02497454131623396	0.06968844755010778	0.15888338287307346	0.2959719714465283	0.45048165681405644
0.1866	0.02644172277504782	0.07243131139452326	0.16209526155250428	0.29636141603870936	0.4426702882392152
0.1867	0.027008696848597153	0.0734816130535582	0.16331047959441106	0.29648979447810375	0.4397094160253298
0.1868	0.02677525178074858	0.0730637059948563	0.16284825305687942	0.29646797325282004	0.44084481591469576
0.1869	0.027132601816662483	0.07372726358064162	0.16361797513726564	0.29655150816198445	0.4389706513034457
0.187	0.027274786953920785	0.0739962353083629	0.1639370284815159	0.2965948932125635	0.438197056043637
0.1871	0.027943313616053074	0.07521828779119565	0.1653259813082399	0.29670912493590257	0.43480329234860887
0.1872	0.02779264481546187	0.07495585716679647	0.16504651241409485	0.2967100163878111	0.4354949692158358
0.1873	0.027569064835524907	0.07456053021489178	0.16461673026909243	0.29669961662594346	0.4365540580545474
0.1874	0.02888967388183218	0.07694536262634812	0.16728355297766892	0.29686228037746154	0.43001913013668935
0.1875	0.029087206325731047	0.07730699273048237	0.16769475548185536	0.2968958418696371	0.4290152035922941
0.1876	0.029815468953713203	0.07860540396996739	0.16912197754008973	0.2969508530427343	0.42550629649349525
0.1877	0.03108720155895822	0.08083603715799818	0.17152137001385262	0.2969759602127375	0.41957943105645357
0.1878	0.029866636800280587	0.07871591846474263	0.16927062642454282	0.29699109204633367	0.4251557262641002
0.1879	0.030134564269896073	0.07919682544759997	0.1698033953205271	0.2970165884866598	0.42384862647531707
0.188	0.03066952420417074	0.08014203471250991	0.17082930771020724	0.29703873579785894	0.4213203975752532
0.1881	0.02993850078051558	0.07887306396767081	0.1694841219058663	0.2970509633158449	0.4246533500301024
0.1882	0.02995251854644642	0.07890796785768675	0.16953640339019224	0.29707059470667097	0.42453251549900367
0.1883	0.029210735225851013	0.07760722039020201	0.1681393307113251	0.2970599096688788	0.42798280400374306
0.1884	0.030364952847862992	0.07965190656768666	0.17036494463789287	0.2971151474925973	0.42250304845396014
0.1885	0.031832872356473856	0.08220602302604804	0.17307920693995993	0.2970979139503525	0.41578398372716574
0.1886	0.030618045626459773	0.08011468231825217	0.17088862800524898	0.297153336000606	0.42122530804943303
0.1887	0.029430323838109826	0.07803729085563361	0.16866643967383607	0.297149170202329	0.42671677543009146
0.1888	0.029331980244167638	0.07787307258489212	0.1685021860561745	0.29716391432614786	0.42712884678861796
0.1889	0.029463154669506234	0.07811577305450196	0.1687809697305853	0.2971895086677901	0.42645059387761636
0.189	0.03037832325560262	0.07973736255348873	0.17054466519854933	0.2972299824859482	0.4221096665064111
0.1891	0.030474149893390846	0.07991533563736071	0.17074964619488237	0.29724917189886707	0.42161169637549895
0.1892	0.03110936639413885	0.08103169807351843	0.17195025398877797	0.2972588621567367	0.4186498193868281
0.1893	0.0313529087558433	0.08146387234052542	0.1724206670540852	0.29726970408465636	0.41749284776488976
0.1894	0.03120851110146204	0.08122452898067235	0.17218343352640678	0.2972935840733452	0.41808994231811364
0.1895	0.032561277220877746	0.08355842077931101	0.17463125574545132	0.2972327725225547	0.4120162737318053
0.1896	0.03219937106781028	0.08295143968414621	0.17401888447010377	0.29727935233660013	0.4135509524413396
0.1897	0.03275979310924971	0.08391768461598755	0.17503088949009526	0.2972519907489681	0.41103964203569954
0.1898	0.033474637948639266	0.08513786948789687	0.17629154501226518	0.2971953472605338	0.4079006002906649
0.1899	0.032405325829934106	0.08333558242374517	0.17446138871895506	0.29731919140182766	0.4124785116255381
0.19	0.03209239958938233	0.08281106226093081	0.17393310074157933	0.2973608860149915	0.4138025513931161
0.1901	0.031358591047582554	0.08155806781969967	0.1726386319966406	0.297419688259606	0.41702502087647114
0.1902	0.03289950019113835	0.08420907162577827	0.17540504512053992	0.2973301184931261	0.4101562645694174
0.1903	0.0336687054789548	0.0855193098494824	0.1767537064937447	0.29726203414130625	0.40679624403651177
0.1904	0.03387669969431311	0.08587960507968614	0.17713260429483502	0.2972531749595233	0.4058579159716423
0.1905	0.03484513786313146	0.08750572389271395	0.178773528865919	0.2971272204354306	0.40174838894280507
0.1906	0.03423311251817659	0.08649831672539797	0.17778468736611303	0.2972394687114446	0.404244414678868
0.1907	0.03357880727138809	0.0854119853643071	0.17670577669836268	0.2973452853212758	0.4069581453446664
0.1908	0.03471062570657729	0.0873160726742469	0.17863118342460169	0.2972019727068545	0.4021401454877197
0.1909	0.0357191338153198	0.08899292938258448	0.180299436186138	0.29704176489663864	0.3979467357193191
0.191	0.03675851219534794	0.09070077884891975	0.1819706478420479	0.2968444268119203	0.39372563430176405
0.1911	0.03595989640023038	0.08941050752351938	0.18073775072014114	0.2970293543237071	0.396862491032402
0.1912	0.036421732081400704	0.09017630737567967	0.18149615787630416	0.29695152538419134	0.3949542772824241
0.1913	0.036730264137821045	0.09068960382984692	0.1820065618032857	0.2969016932538421	0.3936718769752043
0.1914	0.03759769287373003	0.09210269033789246	0.18337176942638855	0.2967164841661355	0.3902113631958535
0.1915	0.03881378882596615	0.09405668682754628	0.18522316674174838	0.2964168748152671	0.385489482789472
0.1916	0.03891548354617907	0.09422986579376759	0.1853999685040708	0.29640510655252345	0.3850495756034591
0.1917	0.039071349446456266	0.09448864113611423	0.1856558716497177	0.2963777987563764	0.38440633901133553
0.1918	0.03866445286506049	0.09385526870203935	0.18508289790248084	0.2965068759539222	0.3858905045764971
0.1919	0.03886228399189393	0.09418132061997772	0.18540226136116775	0.29646885383625204	0.38508528019070865
0.192	0.03933649405704479	0.09494360887595588	0.1861240820704314	0.29635083143839624	0.38324498355817166
0.1921	0.039599037723087156	0.09536943328429968	0.18653205317383345	0.2962903032076318	0.382209172611148
0.1922	0.03791658848600376	0.09270865353574384	0.184070394327275	0.29677018157033846	0.3885341820806389
0.1923	0.036824859099997095	0.09095887933725483	0.1824209487803668	0.2970502494782975	0.3927450633040837
0.1924	0.036755094709204676	0.09085714069763735	0.18233881916084407	0.2970829748439443	0.3929659705883696
0.1925	0.036310029743292324	0.09014355379549842	0.18166624998031755	0.29719762339867845	0.3946825430822132
0.1926	0.03665412114246501	0.09071607368647229	0.182234305367669	0.2971395645934472	0.3932559352099465
0.1927	0.03449827272351607	0.0871748715459668	0.17878154614814357	0.2975715926288144	0.40197371695355927
0.1928	0.03566105976701195	0.08911360560221473	0.1807108154815187	0.2973819704431891	0.3971325487060654
0.1929	0.036215470528995354	0.0900349243798917	0.18162314295570378	0.29728615230655925	0.39484030982885
0.193	0.03652826232861995	0.09055726790656753	0.18214358153346377	0.2972355115331512	0.3935353766981975
0.1931	0.03504146168644345	0.08812360244352761	0.17978418471833701	0.29754999064229226	0.39950076050939975
0.1932	0.03494306484343627	0.08797152484411086	0.1796492508338857	0.297584883214607	0.39985127626396016
0.1933	0.0340500092176053	0.08649124252213383	0.17818951874714345	0.2977469284384802	0.40352230107463716
0.1934	0.034096502872187254	0.08658039073057545	0.1782942400035517	0.2977578037362816	0.40327106265740403
0.1935	0.03521216681205133	0.08845173267683956	0.18016936921200252	0.29758880580527397	0.3985779254938327
0.1936	0.03430126997404338	0.08694592261332304	0.17869080755219022	0.2977619318372334	0.4023000680232101
0.1937	0.03471199335440436	0.0876432468058844	0.1794007622541868	0.2977124742608712	0.4005315233246533
0.1938	0.03599833052926397	0.08978226317507809	0.18151754558039798	0.2974860094285202	0.39521585128673975
0.1939	0.03666949937314419	0.09089144935927752	0.18260551996145966	0.29735661171541206	0.3924769195907065
0.194	0.03601881620170603	0.08983880442361523	0.18160352270885938	0.29751601609299566	0.3950228405728236
0.1941	0.03459382707994018	0.0874909704596297	0.17931085657056925	0.2978027229524078	0.4008016229374532
0.1942	0.03538531583324299	0.08881763215033767	0.18063711343754202	0.29767780710467595	0.39748213147420136
0.1943	0.03807295128231191	0.09320718802285306	0.18487019502178711	0.29707699584114694	0.386772669831901
0.1944	0.03724617096211823	0.09188628951611003	0.18363581162007211	0.29730459749795624	0.38992713040374344
0.1945	0.036516370383435165	0.09071103521940843	0.1825253444185761	0.2974930083937897	0.39275424158479066
0.1946	0.03749292298474133	0.09230878415345828	0.18406882778645098	0.29727675210789234	0.3888527129674572
0.1947	0.03683008397353984	0.09124568073222535	0.1830704961118783	0.2974547015610699	0.3913990376212867
0.1948	0.03626006885479448	0.090326353694943	0.18220056578850785	0.29760097616657144	0.39361203549518325
0.1949	0.03405291105369966	0.08667373228453859	0.1786171237775457	0.298030714882451	0.40262551800176505
0.195	0.033812808695138634	0.08628035101870889	0.17823699433562956	0.29808428952844795	0.4035855564220751
0.1951	0.03216620259733258	0.08348474735624391	0.17539722725306353	0.29829539718376	0.41065642560959986
0.1952	0.03189810167274648	0.08303298103710362	0.17494342142898678	0.298336091145976	0.4117894047151871
0.1953	0.03247454732564418	0.08403633980636935	0.1759970125546823	0.29830299136473376	0.4091891089485703
0.1954	0.032297964708596014	0.08374380984366357	0.1757103607487255	0.2983383767365989	0.4099094879624159
0.1955	0.032938792882266546	0.08485239229657736	0.17686445117449187	0.29828887640399243	0.4070554872426717
0.1956	0.03408846269496277	0.08681135339602031	0.17886222836710092	0.2981492674316084	0.40208868811030773
0.1957	0.03343594608356201	0.08572006887093916	0.17777773023245505	0.2982621564826555	0.4048040983303882
0.1958	0.03504355022128658	0.08843180053699361	0.18050437800767133	0.29802034575939557	0.39799992547465296
0.1959	0.03480265994651501	0.0880416809435461	0.18013415516384557	0.2980819384874014	0.398939565458692
0.196	0.035516764820865306	0.08923973195486393	0.18132927275054092	0.2979630336882571	0.3959511967854728
0.1961	0.035964645168922525	0.08999047938978608	0.18207700762882517	0.29788690052018635	0.3940809672922799
0.1962	0.03715776391783317	0.09195315840223608	0.18398162003019536	0.29762741629743367	0.3892800413523018
0.1963	0.038871918116506914	0.09472270361238641	0.18660181292283715	0.29718117230313507	0.3826223930451344
0.1964	0.03998511556319001	0.09649811916902308	0.1882504194341176	0.296858621964997	0.3784077238686724
0.1965	0.041833390023882644	0.09939232984836847	0.19086761399991695	0.2962519244419461	0.3716547416858858
0.1966	0.04175781535983365	0.09928804830200787	0.19079135471371061	0.29629404511188573	0.3718687365125622
0.1967	0.04227552729787055	0.10009858378903419	0.19152360066598728	0.2961229913318836	0.36997929691522424
0.1968	0.04319931887674927	0.10152476056891431	0.19278598778336756	0.2957926460970144	0.3666972866739544
0.1969	0.04507656509806089	0.10436981670993713	0.1952362218344754	0.29505789280271505	0.3602595035548116
0.197	0.044842257996512896	0.10403216279681256	0.19496744533688487	0.2951691021140716	0.360989031755718
0.1971	0.04566744557944744	0.10527656260469449	0.1960306335276477	0.2948380032674482	0.3581873550207622
0.1972	0.04712420118839774	0.10743962655731956	0.1978359446193979	0.29421589651233154	0.35338433112255335
0.1973	0.0473318332346166	0.10775693970366561	0.1981118008612303	0.29413629405226693	0.35266313214822054
0.1974	0.046618738427170514	0.10672354695193878	0.1972813855909967	0.2944679910527611	0.3549083379771328
0.1975	0.043469296022257374	0.10202458354334186	0.19333306271344505	0.29579205706054507	0.36538100066041074
0.1976	0.04134916804431286	0.09877913984349646	0.19050032992635013	0.2965911938629853	0.3727801683228553
0.1977	0.043553164056201736	0.10217752796217779	0.19349780857331877	0.2957887756356567	0.3649827237726449
0.1978	0.045626670821755595	0.10530754002224164	0.19617248115310099	0.29495423278783806	0.3579390752150636
0.1979	0.04507011943349003	0.10449016397965077	0.1955028058380726	0.29520347189697654	0.3597334388518101
0.198	0.04359950339020684	0.10228621711852323	0.19364064723971958	0.2958147107891381	0.36465892146241213
0.1981	0.04386717716182431	0.10270499976244239	0.19401721591189944	0.29572343064676604	0.36368717651706794
0.1982	0.041629745995157084	0.09928920632941698	0.19105132490692572	0.29658405923226044	0.3714456635362397
0.1983	0.04032850476007707	0.09727030601003842	0.1892566428553832	0.29704665750687625	0.376097888867625
0.1984	0.03881833650900291	0.09488890826528487	0.18708958803651152	0.2975359360381099	0.38166723115109086
0.1985	0.03923095863847933	0.09555890035604171	0.18772493262776396	0.29742766498215006	0.38005754339556486
0.1986	0.0402183351453538	0.09713371366275553	0.18918096646218355	0.29712994913966806	0.37633703559003906
0.1987	0.04174053664618218	0.09952326131699053	0.19133995327748335	0.29662054031134977	0.3707757084479942
0.1988	0.04171128149981542	0.09949041052855405	0.19132704234846343	0.296646301540423	0.3708249640827442
0.1989	0.04336853405615547	0.10204971640443042	0.19358391043422124	0.2960377612534679	0.36496007785172496
0.199	0.04357540746111767	0.10237737957436961	0.19388307975872943	0.2959709988012758	0.36419313440450746
0.1991	0.044472519452638026	0.10374832735885138	0.19507282484433186	0.2956233551820464	0.36108297316213217
0.1992	0.04316347268074213	0.10177508563759945	0.19339525998983353	0.29616206219831637	0.36550411949350853
0.1993	0.04330714538995875	0.10200710893146055	0.19361255776811023	0.29612072766153524	0.3649524602489351
0.1994	0.04508183386960845	0.1047028930860046	0.19593000222511472	0.2954121534405361	0.3588731173787361
0.1995	0.045491234398228116	0.10532819013445104	0.196471529931858	0.29525192473278783	0.35745712080267494
0.1996	0.04514951720386003	0.10483034356891605	0.19607036810085285	0.29541189309079013	0.35853787803558107
0.1997	0.04500782615464122	0.10463099255702339	0.19591904761424767	0.2954860515061648	0.35895608216792285
0.1998	0.045756101211740015	0.10576237509205881	0.19688396081690174	0.2951796678130384	0.3564178950662611
[truncated: 8,002 more rows]
