# Supplementary material for: How fake news can turn against its spreader
Source: PLoS One. 2025 Sep 5;20(9):e0331608. doi: 10.1371/journal.pone.0331608 (PMC12413092; doi:10.1371/journal.pone.0331608)
Supplement: S1 Dataset — Fig_1.csv: Dataset for Fig 1.Fig_2-1.csv, Fig_2-2.csv, Fig_2-3.csv, Fig_2-4.csv: Datasets for Fig 2 corresponding to σ1=0.25,0.5,0.75,1.0.Fig_3-1-*.csv, Fig_3-2-*.csv, Fig_3-3-*.csv: Datasets for Fig 3 corresponding to σ1=0.25,0.75,1.0, where *=a,b,c:a: case shown on the left, no disinformation (μ=0),b: case shown in the center, positive disinformation (μ>0),c: case shown on the right, negative disinformation (μ<0). Fig_4-1-*.csv, Fig_4-2-*.csv, Fig_4-3-*.csv: Datasets for Fig 4 corresponding to σ1=0.25,0.75,1.0, following the same * notation as defined for the Fig 3 datasets. (ZIP) [file pone.0331608.s001.zip › S1 Dataset/Fig_3-1-a.csv]

time	x_1	x_2	x_3	x_4	x_5
0.0	0.2	0.2	0.2	0.2	0.2
0.0001	0.19844773626570433	0.19922251375840488	0.19999864946660573	0.200776135720936	0.20155496478834908
0.0002	0.19892451542421602	0.19946413875779803	0.20000189253711506	0.20053775377272373	0.20107169950814716
0.0003	0.19965311758934323	0.19983140617189848	0.20000485378083666	0.20017344753830363	0.20033717491961797
0.0004	0.201205572363097	0.20060764882616094	0.2000048352024306	0.199397186312841	0.19878475729547043
0.0005	0.2004877372783165	0.20025190992644665	0.20000802612941804	0.19975611600990498	0.1994962106559139
0.0006	0.2026984793756571	0.2013502011003086	0.2000008907985212	0.1986506898617858	0.19729973886372734
0.0007	0.20055451820134937	0.20028854986126823	0.20001126657484736	0.19972271633309513	0.19942294902943997
0.0008	0.20150536577739	0.20076321387242024	0.2000104608658633	0.1992472466816594	0.19847371280266704
0.0009	0.20136040893466112	0.20069292048305848	0.20001264317426465	0.19931972222277114	0.19861430518524453
0.001	0.20130489456785555	0.20066701618448865	0.20001449048892686	0.19934747368399444	0.1986661250747344
0.0011	0.20017636845797418	0.20010648306109755	0.20001828621259915	0.1999118021483616	0.1997870601199675
0.0012	0.20237315664468622	0.20119961795855928	0.20001288220013572	0.19881326384505774	0.19760107935156107
0.0013	0.2030057190991657	0.20151335549317612	0.20001029380055554	0.19849693824818213	0.19697369335892054
0.0014	0.20385728764496502	0.2019335774856854	0.20000468527870138	0.19807110842265205	0.1961333411679962
0.0015	0.20211471204594167	0.2010768464240492	0.20001930629988732	0.19894245882249656	0.19784667640762524
0.0016	0.20360417494632488	0.20181270673567545	0.2000103314363888	0.19819762491418136	0.1963751619674295
0.0017	0.2038033470291229	0.20191214195278914	0.20001014964621014	0.19809800804567043	0.19617635332620748
0.0018	0.2045651115752783	0.20228681876364907	0.20000389703417798	0.19771707958766896	0.19542709303922573
0.0019	0.20488752796604193	0.20244593839813074	0.20000177514162465	0.1975558385209971	0.19510891997320556
0.002	0.20393999371824728	0.20198418095556583	0.20001378629876687	0.19802960553720003	0.19603243349022
0.0021	0.20477744179553195	0.2023955621933338	0.20000638336934318	0.1976108226915579	0.19520978995023325
0.0022	0.20315671297252028	0.20160275861542504	0.20002401609010798	0.19842125606449257	0.19679525625745414
0.0023	0.2019745597247942	0.20102084630797304	0.20003329288761443	0.1990124433052965	0.197958857774322
0.0024	0.2009505599673475	0.2005142006689724	0.20003877715782428	0.1995245719809609	0.1989718902248949
0.0025	0.19917043300114207	0.19962598033314968	0.20004089007690612	0.20041490472910806	0.20074779185969394
0.0026	0.20088634062093758	0.20048557230892447	0.20004225634516828	0.19955667868192425	0.19902915204304547
0.0027	0.2003786071766805	0.20023414775383117	0.20004477733754086	0.19981062356895982	0.19953184416298764
0.0028	0.20043700885727572	0.20026496009022318	0.2000463760704916	0.19978140952841894	0.19947024545359057
0.0029	0.20061690571571628	0.2003563502786926	0.20004778252061797	0.19969142539324627	0.19928753609172675
0.003	0.19947217611107285	0.1997857089745148	0.20004971597176885	0.2002639995826297	0.20042839936001386
0.0031	0.20038377449409053	0.20024339727964524	0.20005143177619847	0.1998080265612547	0.19951336988881105
0.0032	0.20013718617562457	0.20012191487839281	0.20005329008876246	0.1999313666911757	0.19975624216604446
0.0033	0.20130477741782454	0.2007053559963843	0.20005269740378087	0.1993473330872637	0.19858983609474656
0.0034	0.2024144496023736	0.20125679764932536	0.20004907795522311	0.19879227319543374	0.19748740159764425
0.0035	0.20286354505560156	0.2014801003490192	0.20004773439225038	0.19856762743248796	0.19704099277064102
0.0036	0.20276308023748124	0.20143223632029292	0.20005010341837123	0.19861785976323929	0.19713672026061543
0.0037	0.20388249974849276	0.20198445957825162	0.20004239992618433	0.19805793569735955	0.19603270504971176
0.0038	0.20465680874952877	0.2023651466198646	0.20003579087526688	0.19767064192982597	0.19527161182551378
0.0039	0.2037085404483491	0.2019024551198072	0.2000473566346919	0.19814489540985836	0.1961967523872935
0.004	0.2033347492895127	0.20172047378376082	0.20005231879712304	0.19833183721373512	0.19656062091586832
0.0041	0.20405489349331582	0.20207567143710511	0.20004728559696922	0.19797160833847122	0.19585054113413863
0.0042	0.20448803237152097	0.202289362729879	0.20004430557707228	0.19775493827899726	0.1954233610425305
0.0043	0.206001495098488	0.20302824377087955	0.20002621693335584	0.19699797523190019	0.19394606896537642
0.0044	0.2041390122940744	0.20212190836076055	0.20005136987568853	0.19792945456359576	0.19575825490588078
0.0045	0.20470869857058932	0.20240222779197442	0.20004671263620402	0.19764447989878672	0.19519788110244538
0.0046	0.20570256377744475	0.20288811493870448	0.20003547878385583	0.19714736346202777	0.19422647903796716
0.0047	0.20625177894103253	0.20315633317019074	0.200028984105774	0.1968726532861143	0.19369025049688837
0.0048	0.20468882300175786	0.2023975488255659	0.20005188627168935	0.19765433095087512	0.19520741095011182
0.0049	0.20492318930683606	0.2025136396658205	0.2000507181909796	0.19753707272430818	0.1949753801120557
0.005	0.20343580296005837	0.20178689773968198	0.20006797833946052	0.19828106720903196	0.19642825375176712
0.0051	0.2029656531321284	0.20155718876617032	0.2000734490416122	0.19851624435900164	0.1968874647010874
0.0052	0.20424979579700378	0.20218956112726755	0.20006339478738827	0.19787382268741754	0.19562342560092286
0.0053	0.20602456247070883	0.20305622590600056	0.2000422846702389	0.19698605764159904	0.1938908693114528
0.0054	0.20649463199087997	0.20328571608744717	0.20003662983105158	0.19675091541533818	0.1934321066752831
0.0055	0.20684654024512944	0.20345758961187205	0.20003246060960478	0.19657487484744138	0.19308853468595238
0.0056	0.20602244495804595	0.2030602354125232	0.20004723962181228	0.1969870017643279	0.19388307824329062
0.0057	0.20465986797552907	0.2023984911485588	0.20006704684710921	0.19766854377650925	0.19520605025229357
0.0058	0.20391830920734316	0.20203719240873289	0.2000767015265917	0.19803949226699955	0.19592830459033278
0.0059	0.2042969000222648	0.2022243483271769	0.20007442814589302	0.19785006434426453	0.19555425916040078
0.006	0.20403869137383468	0.2020995589967107	0.20007879123608657	0.19797921451624712	0.19580374387712093
0.0061	0.20467516044368106	0.20241266780115208	0.20007345504016696	0.19766077264519863	0.19517794406980132
0.0062	0.2028241803718397	0.20150585652021233	0.20009269362058701	0.19858681155234476	0.1969904579350162
0.0063	0.20283014494518842	0.20151047039785	0.20009430496363453	0.19858380811625478	0.1969812715770724
0.0064	0.20346956368946342	0.20182692831733398	0.20009081058571182	0.19826385803344798	0.19634883937404282
0.0065	0.20280597821508078	0.20150189884995443	0.20009778929012503	0.19859586197647985	0.19699847166836
0.0066	0.2027270652434118	0.20146464767826705	0.20010000613823634	0.198635328658358	0.19707295228172672
0.0067	0.20211516949631306	0.20116397686334136	0.20010550395586926	0.19894149377779288	0.1976738559066835
0.0068	0.1999184770151627	0.20007256482120775	0.20011334169525002	0.20004073833793334	0.19985487813044614
0.0069	0.19713031403987885	0.1986694185132463	0.20010544590165813	0.20143599421713887	0.20265882732807772
0.007	0.19741646995885462	0.1988161614226314	0.20010901245030255	0.20129281549657677	0.20236554067163465
0.0071	0.1991180912816774	0.19967628851262817	0.20011761260923433	0.20044128260274996	0.2006467249937102
0.0072	0.19963069732642397	0.19993513699045545	0.200119932940764	0.20018475280203837	0.20012947994031824
0.0073	0.20037029722079372	0.20030671488663374	0.20012137518853126	0.19981461610984583	0.19938699659419545
0.0074	0.1994229941818033	0.1998343398965288	0.20012308678975474	0.20028870144601335	0.20033087768589997
0.0075	0.19945059190562436	0.199849847875891	0.20012478598204675	0.20027489139551796	0.20029988284092
0.0076	0.20149879027151107	0.20087350978312565	0.20012338467776306	0.19924982924875168	0.19825448601884843
0.0077	0.20151692710889782	0.2008841830479559	0.20012497101220567	0.19924074113766047	0.19823317769328008
0.0078	0.20072621336888577	0.2004925822727648	0.20012909690727007	0.1996364646424484	0.199015642808631
0.0079	0.19987917480284545	0.20007123325302703	0.20013167951292687	0.2000603942459815	0.19985751818521913
0.008	0.19878361209755238	0.19952310050108077	0.20013187411814812	0.20060872145363812	0.2009526918295807
0.0081	0.199479298846483	0.1998742403743174	0.20013482722011341	0.2002605323156269	0.2002511012434592
0.0082	0.19997695942079002	0.2001251604454898	0.20013666450948261	0.20001144803753104	0.19974976758670657
0.0083	0.20006690291237852	0.20017180987417038	0.2001382949731601	0.19996642772778347	0.19965656451250763
0.0084	0.19977665622242022	0.2000282462092272	0.20014000598752824	0.20011170097875716	0.19994339060206714
0.0085	0.19820468201350375	0.1992396679773793	0.20013824362552168	0.20089851834315747	0.2015188880404377
0.0086	0.19773352418272647	0.19900326424503062	0.20013767449733305	0.20113435345909209	0.20199118361581783
0.0087	0.19878630934956656	0.19953610988095893	0.20014358186932923	0.2006074101511382	0.20092658874900715
0.0088	0.19859545289278796	0.1994416844717875	0.20014469530683116	0.2007029480388014	0.20111521928979206
0.0089	0.19804045005381962	0.19916340066224641	0.20014422338873153	0.20098076036536855	0.2016711655298338
0.009	0.19699834712384784	0.1986373167312926	0.20013976097052688	0.20150238585560698	0.20272218931872565
0.0091	0.19663281236931632	0.19845321012591918	0.2001386315012283	0.20168536406518037	0.20308998193835598
0.0092	0.19540522526905288	0.1978285172950225	0.20012837087462232	0.20229980539419476	0.20433808116710758
0.0093	0.1955250568365644	0.19789148539464493	0.20013139275507932	0.20223985668874633	0.2042122083249649
0.0094	0.19645703156324587	0.19836873535781988	0.20014220227226934	0.20177340667510643	0.20325862413155857
0.0095	0.1963408841722454	0.19831124436798742	0.2001428687526383	0.2018315636353523	0.20337343907177644
0.0096	0.19649053386377466	0.1983891101388534	0.20014585053248557	0.2017566769840704	0.20321782848081596
0.0097	0.19662101258907605	0.19845716770553468	0.20014861764226202	0.20169138402314235	0.2030818180399851
0.0098	0.19666609898053333	0.19848176128545136	0.20015066302451018	0.20166883396983395	0.2030326427396712
0.0099	0.19697085615001486	0.1986383042498719	0.2001546723195776	0.20151629652061623	0.20271987075991943
0.01	0.1957201061881719	0.19800280875629753	0.20014527746030705	0.20214240630997982	0.20398940128524382
0.0101	0.19699669195317243	0.19865474531994418	0.20015821653621316	0.20150339633225722	0.20268694985841312
0.0102	0.19494120034367	0.19760732185491306	0.20013971560971355	0.2025323370351584	0.20477942515654485
0.0103	0.19385727723550078	0.1970514252020411	0.20012635365060474	0.20307488466590046	0.2058900592459529
0.0104	0.1928568440377506	0.19653579788898337	0.20011142670452794	0.2035755992381224	0.2069203321306157
0.0105	0.193451818723325	0.1968453965590312	0.20012332080686554	0.20327788397173474	0.20630157993904344
0.0106	0.19276691056598685	0.19649247399800188	0.2001131958189699	0.20362069144392117	0.2070067281731202
0.0107	0.1912060951606125	0.19568157430662453	0.20008332188306785	0.20440174480610634	0.20862726384358882
0.0108	0.19298146293129126	0.19660698092458942	0.2001204216069006	0.203513404283902	0.20677773025331678
0.0109	0.19378735182910917	0.1970252760146379	0.20013542925850253	0.20311010250429584	0.20594184039345442
0.011	0.19469733353162066	0.19749538951136553	0.2001501021809494	0.2026546472954704	0.205002527480594
0.0111	0.19516781044513506	0.19773841843658085	0.20015765311531283	0.2024191616209858	0.20451695638198547
0.0112	0.1949939755105742	0.19765095661441162	0.20015724101834753	0.20250621197163243	0.20469161488503435
0.0113	0.1936054411724394	0.1969379877479612	0.20013934441253076	0.2032013032224943	0.20611592344457433
0.0114	0.19430861001967956	0.19730215332613604	0.2001515811946322	0.20284936189987043	0.20538829355968172
0.0115	0.19442221031248497	0.1973622553551218	0.20015485263577507	0.20279252806356982	0.20526815363304834
0.0116	0.19584740519961785	0.1980943729732597	0.2001735256980601	0.20207906318833305	0.20380563294072918
0.0117	0.1958437231951853	0.1980941509023897	0.20017517216100816	0.20208093000173596	0.203806023739681
0.0118	0.197476964559645	0.1989265745292203	0.20018987538784064	0.20126319280730706	0.20214339271598702
0.0119	0.19629625098879042	0.19832832938612271	0.20018283095857747	0.2018544017854721	0.2033381868810371
0.012	0.19543925315637214	0.19789234001261508	0.20017594111605974	0.2022835094085686	0.20420895630638447
0.0121	0.19530955060024024	0.19782759834229088	0.20017616416821937	0.20234847403873538	0.204338212850514
0.0122	0.1957493409022526	0.19805422675227163	0.20018262939850026	0.20212830345742558	0.20388549948955
0.0123	0.1940861579703277	0.1972024978208671	0.20016360223257582	0.20296102755467854	0.20558671442155077
0.0124	0.1915776877931104	0.19590362271787373	0.20012034185493055	0.20421669060225128	0.20818165703183408
0.0125	0.19249007273749813	0.19638017944741845	0.20014031472082433	0.20376008547200852	0.2072293476222506
0.0126	0.19201550147778906	0.19613507717385414	0.20013278607151772	0.20399766793464272	0.2077189673421963
0.0127	0.19040440926604255	0.19529469095020452	0.2000986897404411	0.20480399510366354	0.2093982149396483
0.0128	0.18964037952806062	0.1948946599275754	0.20008098472118138	0.20518634015219936	0.2101976356709833
0.0129	0.1911157136789707	0.19567057831055085	0.2001187557870803	0.2044481537014442	0.20864679852195392
0.013	0.19078700653671457	0.1955002052327	0.20011293222276946	0.20461271025771577	0.2089871457501003
0.0131	0.19084777339872497	0.19553367432193078	0.20011604924554077	0.2045823554529328	0.2089201475808706
0.0132	0.1906881337903739	0.19545170126316863	0.20011402055930785	0.20466230276462705	0.20908384162252258
0.0133	0.19084417492748923	0.1955350844068439	0.20011937351830786	0.20458426729725118	0.2089170998501078
0.0134	0.1915793178184706	0.1959209613583825	0.20013738530596084	0.20421638210833903	0.2081459534088472
0.0135	0.19149611798784305	0.1958791950406328	0.20013731339364746	0.20425807717688102	0.20822929640099555
0.0136	0.19241749377223938	0.19636063839499698	0.2001576146151135	0.2037969112431958	0.20726734197445448
0.0137	0.19154194565468657	0.19590640852548297	0.20014169419289343	0.2042352404600802	0.20817471116685687
0.0138	0.19268432876515296	0.196502483038927	0.20016597302506325	0.20366341555916476	0.20698379961169194
0.0139	0.19202834290485848	0.19616321030619085	0.20015513141811192	0.2039918606438376	0.20766145472700118
0.014	0.19194096294986548	0.19611936374889996	0.20015507445847688	0.20403565082824734	0.20774894801451046
0.0141	0.1921133655202389	0.19621076052670838	0.20016021831457767	0.20394939197766979	0.2075662636608052
0.0142	0.191340882187144	0.19580968057561973	0.20014586903625303	0.2043361411286216	0.20836742707236153
0.0143	0.1904742753168214	0.19535768633075948	0.20012767141582632	0.2047699606871906	0.20927040624940205
0.0144	0.18893247570494254	0.19454741336765755	0.20008897206211557	0.2055415805674011	0.21088955829788322
0.0145	0.1892004976538251	0.19469064370438321	0.20009816924071414	0.20540753781191362	0.21060315158916398
0.0146	0.188655539465495	0.19440420379258413	0.20008445574042152	0.20568028103453337	0.211175519966966
0.0147	0.18873525243900832	0.19444803344465356	0.20008847464394489	0.20564046671808925	0.21108777275430401
0.0148	0.18815122938912499	0.1941401973030202	0.2000728889111799	0.20593273606463258	0.21170294833204212
0.0149	0.18708176215265104	0.1935727947880494	0.20004050391763148	0.2064677905807005	0.2128371485609676
0.015	0.18719263342361753	0.19363356556829203	0.20004590385112508	0.20641241526010948	0.21271548189685593
0.0151	0.1870102421975143	0.19353790895228962	0.2000415491179678	0.20650372327179276	0.21290657646043543
0.0152	0.19002411897030827	0.19513608066880445	0.20013190152779686	0.20499579816753757	0.20971210066555285
0.0153	0.1878928593451086	0.19401120037739938	0.20007351606369866	0.20606236534191144	0.21196005887188182
0.0154	0.18595870116415436	0.19298016679438582	0.20000990616795966	0.20702986083188216	0.21402136504161792
0.0155	0.18522986564760885	0.19259009919772951	0.19998431661383814	0.20739436680520612	0.2148013517356175
0.0156	0.1846524824782855	0.19228042278049645	0.19996334967938012	0.20768309881439426	0.21542064624744373
0.0157	0.1846864883769572	0.1923004146648055	0.19996644039387076	0.2076661966110247	0.21538045995334193
0.0158	0.18475359584893603	0.19233826930032877	0.19997084733646575	0.2076327465282727	0.2153045409859967
0.0159	0.18552627147684292	0.1927561059198073	0.20000250320591303	0.2072465350406028	0.21446858435683389
0.016	0.1854631162642559	0.19272378086689684	0.20000184503179247	0.2072782043787827	0.21453305345827195
0.0161	0.18585334731864395	0.19293507920059158	0.20001811473616984	0.20708315974101874	0.2141102990035759
0.0162	0.1868895135425735	0.19349147404683892	0.20005639341548226	0.20656500107156844	0.21299761792353686
0.0163	0.1863028788053865	0.19317937689768966	0.2000377860880623	0.20685851428689633	0.21362144392196514
0.0164	0.18566545562259162	0.19283908291796573	0.20001633785784867	0.20717738620086343	0.2143017374007306
0.0165	0.1852914484662125	0.1926395881626749	0.20000393992117488	0.20736449861980752	0.21470052483013022
0.0166	0.18494812132883648	0.19245626329140525	0.19999235776214758	0.20753625591147232	0.21506700170613846
0.0167	0.1840001149763998	0.19194555009451492	0.19995561720621308	0.2080102694188513	0.21608844830402096
0.0168	0.18332015285040856	0.19157821835981176	0.1999281913754871	0.2083502049846787	0.2168232324296139
0.0169	0.18183585484540246	0.1907701230671517	0.1998616947545801	0.20909186687706055	0.21844046045580526
0.017	0.18283415700540417	0.1913170026923252	0.19991001528081115	0.20859326690792648	0.21734555811353307
0.0171	0.18319069781875952	0.19151271833796635	0.19992769307892708	0.20841521428769325	0.21695367647665392
0.0172	0.18193471027346247	0.1908291110653931	0.19987165207094965	0.20904283588928843	0.2183216907009063
0.0173	0.1788188784607962	0.1891124005188688	0.19971033505607816	0.21059835050080694	0.22176003546344986
0.0174	0.17902576059813474	0.1892289286047126	0.19972379351554925	0.21049527676744914	0.22152624051415437
0.0175	0.17857295554639763	0.188978885216847	0.19969975531955864	0.21072129986073754	0.2220271040564591
0.0176	0.17860780361025286	0.1889998893231751	0.199703512980118	0.2107040552058871	0.221984738880567
0.0177	0.1781704944940047	0.18875796407233283	0.19967983041599824	0.21092231510051684	0.22246939591714746
0.0178	0.17781463080883408	0.18856100762283043	0.1996604679704648	0.21109992335071912	0.22286397024715154
0.0179	0.1773962506616307	0.18832872027128167	0.19963691560718463	0.2113086740608986	0.22332943939900438
0.018	0.17880524781491056	0.18911614317919814	0.19972181403727446	0.2106061068122051	0.22175068815641172
0.0181	0.1800445315467438	0.18980443675450528	0.19979182962069494	0.2099877824039731	0.2203714196740828
0.0182	0.17901553313227594	0.18923618983930454	0.19973721689435164	0.2105014604153164	0.22150959971875137
0.0183	0.1779661519915185	0.1886536714786908	0.19967827399535484	0.2110250769473796	0.22267682558705618
0.0184	0.17750270618936362	0.18839634776427164	0.1996521823960065	0.21125632769409228	0.2231924359562659
0.0185	0.17746802958217195	0.18837856257947425	0.1996518288085909	0.21127376384385863	0.22322781518590426
0.0186	0.17745032921619827	0.1883702726775849	0.1996525065919178	0.211282735539428	0.22324415597487093
0.0187	0.17651820754464437	0.18784915538941255	0.1995961726007561	0.21174755091678296	0.22428891354840413
0.0188	0.1760907791742665	0.18761026268064668	0.19957042087758545	0.21196070737778108	0.22476782988972033
0.0189	0.17682970340397713	0.1880273304552978	0.19961939176344895	0.21159259361187097	0.22393098076540519
0.019	0.1764461410501625	0.18781347207125912	0.19959685109151243	0.2117839267576074	0.2243596090294586
0.0191	0.17538427889408092	0.1872164458764155	0.199529024429881	0.21231315786143728	0.22555709293818532
0.0192	0.17424088713147395	0.1865699496795309	0.1994520222703671	0.21288267684015744	0.22685446407847062
0.0193	0.172302322052532	0.18546437209878905	0.19931104513181155	0.21384728907755776	0.22907497163930957
0.0194	0.17058619548613016	0.18447699630200862	0.199176659642509	0.21470025542093538	0.23105989314841674
0.0195	0.16959682626797887	0.1839046338422346	0.1990957067762254	0.21519163709651276	0.23221119601704834
0.0196	0.17167472063979475	0.1851084536365823	0.19926765435562413	0.21415983163795743	0.22978933973004126
0.0197	0.1703293933380813	0.18433306576320158	0.1991608292986841	0.2148283728502261	0.23134833874980695
0.0198	0.1698776429285764	0.18407259913955434	0.19912485702910934	0.2150528603791366	0.23187204052362337
0.0199	0.17007565863996013	0.18418913093663533	0.19914326856781492	0.21495475581852627	0.23163718603706326
0.02	0.16888945237395434	0.1835004996223109	0.19904356908110926	0.21554364646537275	0.2330228324572528
0.0201	0.16950441795031213	0.18386042407414083	0.19909852820303683	0.21523871890090546	0.23229791087160473
0.0202	0.1682647200901504	0.183138538204568	0.198991880857058	0.21585390416219113	0.23375095668603255
0.0203	0.1683830144137629	0.18320935049626977	0.1990042303755847	0.21579545855395926	0.23360794616042332
0.0204	0.1667600961164971	0.18225768428104977	0.19885717180825918	0.2165999581699123	0.23552508962428162
0.0205	0.1676956171741444	0.18280969216235968	0.19894581266730127	0.21613667613299678	0.23441220186319797
0.0206	0.1692004306700177	0.18369137419562945	0.19908132532375555	0.21539059925376228	0.23263627055683508
0.0207	0.16997500214200248	0.18414345045617025	0.1991490962931911	0.21500632959889449	0.23172612150974164
0.0208	0.17044677134171987	0.18441858427185756	0.19919012827865468	0.21477224743757492	0.23117226867019294
0.0209	0.1719078148206794	0.18526332014955818	0.1993089814155722	0.21404638633691475	0.2294734972772754
0.021	0.17050656033692535	0.1844563925370889	0.19919861422628532	0.21474294241427636	0.2310954904854239
0.0211	0.17178308075070384	0.18519476821795572	0.19930280255440055	0.21410877332092657	0.22961057515601332
0.0212	0.17359330106440687	0.18623331035785654	0.1994410310736329	0.2132084460224608	0.22752391148164305
0.0213	0.1718354958670763	0.18522811708622763	0.199310450494403	0.21408308618574307	0.22954285036654992
0.0214	0.17277762366155383	0.18577040789737798	0.19938435650294117	0.21361469996237806	0.22845291197574893
0.0215	0.17375243758648345	0.18632883685344423	0.19945784791326912	0.21312974915493849	0.2273311284918647
0.0216	0.17187756862441783	0.18525710827785158	0.19931905980474063	0.21406272468200832	0.2294835386109817
0.0217	0.1718726129221053	0.18525585547271742	0.19932045000826187	0.21406537451480492	0.2294857070821105
0.0218	0.1725189702742185	0.18562861095241454	0.19937192593739417	0.21374409482212758	0.22873639801384527
0.0219	0.17051258845280162	0.18447422233978472	0.19921514039113905	0.2147417104267595	0.23105633838951514
0.022	0.17052755468206582	0.18448448079733795	0.1992181513050534	0.21473447087149242	0.23103534234405051
0.0221	0.16862849416149012	0.18338145325789293	0.19905818171055492	0.21567749445348486	0.23325437641657723
0.0222	0.16832345084268174	0.183204644671719	0.19903290819002356	0.21582902703678167	0.233609969258794
0.0223	0.1671859429204738	0.18253862780744576	0.1989311256750956	0.21639321276671125	0.23495109083027366
0.0224	0.16764535826519272	0.18281029206018026	0.1989752544165861	0.21616571405799817	0.2344033812000427
0.0225	0.16845152942697444	0.1832843417002641	0.19904967253217212	0.21576612831697659	0.23344832802361284
0.0226	0.16677623172457917	0.1823019995141196	0.19889816942511854	0.2165968911325011	0.23542670820368158
0.0227	0.1672825509937623	0.18260180594392442	0.19894725613331343	0.2163462135754148	0.23482217335358502
0.0228	0.16742519929890032	0.18268727671060295	0.19896222071996658	0.21627572570270154	0.2346495775678285
0.0229	0.16803760982967245	0.18304833662494296	0.19901980638357747	0.2159722900858285	0.23392195707597851
0.023	0.16851951544978097	0.18333203682766475	0.19906464215422967	0.21573345250849477	0.23335035305982993
0.0231	0.16834449905218604	0.18323124371200702	0.19905088479915842	0.21582049210877427	0.23355288032787427
0.0232	0.16768449242231281	0.18284594809083582	0.1989931582468132	0.21614804555360162	0.23432835568643642
0.0233	0.16754577407875765	0.1827660590689773	0.1989822609711906	0.21621704126207866	0.23448886461899576
0.0234	0.16639470433213385	0.18208943492232696	0.19887634131512025	0.21678769167698853	0.23585182775343033
0.0235	0.16728180245781446	0.1826140337169838	0.19896152749422663	0.21634834136764178	0.23479429496333334
0.0236	0.16847102323159874	0.18331320223454944	0.19907107511770572	0.21575877484743744	0.23338592456870869
0.0237	0.16972816510231414	0.18404780635093695	0.1991817956240104	0.21513491998037287	0.23190731294236558
0.0238	0.1701575408706022	0.18429872560561517	0.1992196226311497	0.2149218366934183	0.23140227419921458
0.0239	0.17127340338241245	0.18494582385335848	0.19931232759108047	0.2143674405765326	0.23010100459661606
0.024	0.17066100961042166	0.18459359705608847	0.19926469826803642	0.21467205324453256	0.23080864182092103
0.0241	0.17083412128759767	0.18469531801738198	0.19928056525649926	0.21458620458082528	0.23060379085769578
0.0242	0.17088939213470453	0.18472886312210973	0.19928682253743557	0.2145589231528888	0.23053599905286137
0.0243	0.17106492059135386	0.18483186932719772	0.19930275645054826	0.2144718551115265	0.2303285985193737
0.0244	0.17140134249553132	0.18502758921252624	0.19933139032073813	0.21430476923733016	0.22993490873387407
0.0245	0.1722542432974018	0.18551990085727	0.1993996508055841	0.21388070095244746	0.22894550408729664
0.0246	0.1725739433093901	0.18570491066627437	0.19942575719765632	0.21372179230763505	0.22857359651904413
0.0247	0.17153972901740064	0.18511213873509713	0.19934766572758794	0.21423651148153713	0.22976395503837713
0.0248	0.1716982854277613	0.18520505546618946	0.1993619047119671	0.21415783577874326	0.2295769186153389
0.0249	0.16953064976129018	0.18395202412014394	0.1991864329683646	0.21523543711760645	0.23209545603259485
0.025	0.17045941975699352	0.18449282499383995	0.19926598756387162	0.21477419044415869	0.23100757724113613
0.0251	0.1703518968769382	0.18443211989076258	0.1992589067275991	0.2148278236997514	0.23112925280494864
0.0252	0.1715503855166919	0.18512626161806234	0.19935739296194244	0.21423214771092325	0.22973381219238012
0.0253	0.17379523728527646	0.1864141415438465	0.19952816208154672	0.21311494755074134	0.22714751153858903
0.0254	0.17183319229030541	0.18529228358167124	0.19938310375882048	0.21409183977781757	0.2293995805913852
0.0255	0.1708369693661097	0.1847192874006059	0.1993057162435234	0.21458748474558212	0.23055054224417876
0.0256	0.17301220346478924	0.18597188138680126	0.1994763151617715	0.21350541520357277	0.22803418478306514
0.0257	0.17126192591688771	0.18496792588760927	0.19934342501349023	0.21437655663916622	0.23005016654284663
0.0258	0.17040658359843797	0.1844749619847324	0.1992758894937339	0.21480201448986555	0.23104055043323007
0.0259	0.17032974366975037	0.1844320243502723	0.19927133081493964	0.21484040232883353	0.23112649883620412
0.026	0.17003339870020198	0.1842617188623655	0.19924848553933971	0.21498787579888778	0.23146852109920502
0.0261	0.17007566170583838	0.18428784160417078	0.19925379755786107	0.2149670717351759	0.2314156273969538
0.0262	0.17198014302419476	0.18538958621972557	0.19940872416375888	0.21402019969403924	0.22920134689828162
0.0263	0.17143926675836496	0.18507978246837903	0.1993681741140406	0.21428948139041878	0.22982329526879663
0.0264	0.17206482923101094	0.18544146445683024	0.1994188194745041	0.21397842462200606	0.2290964622156487
0.0265	0.17316083036183763	0.18607128439123197	0.19950325423948218	0.21343298873511318	0.22783164227233504
0.0266	0.17264655053843328	0.18577852308189907	0.199466708039978	0.21368923699850714	0.22841898134118252
0.0267	0.173042171234628	0.1860066349929327	0.19949802988338097	0.21349243033564852	0.22796073355340973
0.0268	0.17271272152666436	0.1858196399504142	0.19947523091823363	0.21365664988243196	0.22833575772225578
0.0269	0.17149370307986417	0.18512074018939578	0.19938314151134862	0.2142635259720042	0.22973888924738722
0.027	0.17261715280401457	0.1857680735208349	0.19947158708826127	0.21370458812787763	0.22843859845901165
0.0271	0.1720587112474128	0.18544913586933243	0.1994307767087704	0.2139827505328696	0.22907862564161477
0.0272	0.17069114451436285	0.184662044150201	0.19932413416306768	0.21466326613248643	0.23065941103988216
0.0273	0.16948797928682904	0.18396536419246604	0.19922562928969548	0.21526148407056966	0.23205954316043975
0.0274	0.16892841956186574	0.18364079669602715	0.19917919756737285	0.21553963819440042	0.2327119479803338
0.0275	0.1688440112641964	0.1835931073043568	0.19917362386164753	0.21558176334688428	0.232807494222915
0.0276	0.17034009504464775	0.18446510726279702	0.19930247636464807	0.21483858524057406	0.23105373608733315
0.0277	0.17159148239301672	0.18518985830915988	0.1994050607658877	0.2142163704407161	0.2295972280912195
0.0278	0.17108350655810778	0.18489843781656326	0.19936651860007157	0.21446927953759054	0.2301822574876668
0.0279	0.1717746218657292	0.1852985145351263	0.19942295152909434	0.21412560690671104	0.22937830516333904
0.028	0.17038939715705667	0.18450005556218674	0.1993136683643368	0.21481485454621524	0.23098202437020457
0.0281	0.17051719304067056	0.18457568771960206	0.19932595001695977	0.2147515055452497	0.23082966367751795
0.0282	0.17120413061140063	0.1849744671309819	0.1993832813584475	0.21441003186048482	0.230028089038685
0.0283	0.17103974554599038	0.18488113729385033	0.1993719034277445	0.2144919981988897	0.23021521553352517
0.0284	0.16994582379761733	0.18424907909094146	0.19928395086036635	0.2150361585499635	0.23148498770111126
0.0285	0.1696842169051892	0.18409862974732294	0.19926371101147394	0.21516638479186098	0.23178705754415285
0.0286	0.1694851069556864	0.1839843701990258	0.19924858721597677	0.21526553476552948	0.23201640086378164
0.0287	0.1694476056465522	0.1839641281765694	0.19924717344721965	0.2152843717549431	0.2320567209747156
0.0288	0.1691852960438385	0.18381289290442288	0.19922645988929424	0.21541490956378498	0.23236044159865946
0.0289	0.17040374846542486	0.18452271307775223	0.19933088418488185	0.21480947268138645	0.23093318159055468
0.029	0.1707759213177788	0.1847397912025635	0.19936307098308678	0.2146245691522867	0.23049664734428416
0.0291	0.1707917809733821	0.18475055967580215	0.19936613706374615	0.21461687219672368	0.23047465009034596
0.0292	0.17054819108698868	0.18461117204068117	0.19934808054451733	0.21473822251439517	0.2307543338134176
0.0293	0.1702045617579727	0.18441359596880708	0.19932155875058524	0.21490930061754257	0.23115098290509242
0.0294	0.1711695027979176	0.18497362628615427	0.1994018626232636	0.2144295278613286	0.23002548043133586
0.0295	0.1704332746712629	0.18454938412264102	0.199344001287431	0.2147959565946323	0.2308773833240328
0.0296	0.1706845150740573	0.18469647021001712	0.1993663274859749	0.21467118930975698	0.2305814979201937
0.0297	0.17022872276930373	0.18443398269361302	0.1993306897980894	0.21489807040132672	0.231108534337667
0.0298	0.16916890262049	0.1838192326585293	0.19924290610536594	0.21542509266328663	0.23234386595232823
0.0299	0.1703557150064407	0.18451080695968874	0.19934474510205666	0.2148353077013756	0.23095342523043833
0.03	0.1710658520397121	0.18492334047420658	0.19940424471798074	0.2144822375084903	0.23012432525961032
0.0301	0.16909716156523288	0.18378216399403985	0.19924207172347994	0.21546135241304468	0.23241725030420263
0.0302	0.16964524834921263	0.18410301538136756	0.19929074434807537	0.21518915603879268	0.23177183588255168
0.0303	0.17046933694851568	0.18458302828734982	0.19936121329591774	0.21477957356972677	0.23080684789849004
0.0304	0.17197282393835273	0.18545249755018156	0.19948274580759315	0.214031539740836	0.22906039296303668
0.0305	0.1726523986756832	0.1858442786020668	0.19953631279445816	0.21369327653576176	0.22827373339203008
0.0306	0.17182965934888025	0.18537332836089118	0.19947520285755396	0.21410318709433018	0.2292186223383443
0.0307	0.17186927492948145	0.18539772377846267	0.19948005566041663	0.2140836465490058	0.2291692990826334
0.0308	0.17239070093685915	0.18569897551842568	0.19952186282073933	0.21382416505469035	0.22856429566928552
0.0309	0.17164748496907967	0.18527322762069234	0.1994663230787684	0.21419443758072437	0.22941852675073532
0.031	0.17143916636023132	0.18515476142204845	0.1994517246365603	0.2142983265688912	0.22965602101226879
0.0311	0.1693017276271786	0.18391732634061425	0.19927753996405262	0.21536172205137996	0.2321416840167745
0.0312	0.16947041501647217	0.18401717532547868	0.1992937418184852	0.21527807282187103	0.231940595017693
0.0313	0.16777973009261893	0.18303026388584429	0.19914689318617118	0.21611821925799696	0.23392489357736865
0.0314	0.16894564032124615	0.1837144102139686	0.1992521667024875	0.21553930521786016	0.2325484775444377
0.0315	0.1665272414238679	0.18229581753380927	0.19903437910373356	0.2167401996363954	0.23540236230219383
0.0316	0.16512564163360988	0.18146656501911543	0.19890013448750074	0.21743522035850982	0.23707243850126403
0.0317	0.16337321763729207	0.18042126316322807	0.1987226245575844	0.21830297201787174	0.2391799226240236
0.0318	0.16367074319379304	0.18060121012893507	0.1987556015056071	0.2181560281117119	0.23881641705995288
0.0319	0.16446063634717695	0.1810750863955484	0.1988387097326702	0.21776529708119938	0.23786027044340502
0.032	0.16499827141966977	0.18139708671148302	0.19889465064181125	0.2174992576411896	0.23721073358584635
0.0321	0.16501037989507536	0.18140587044203738	0.1988976593197739	0.21749349375448368	0.23719259658862962
0.0322	0.1654962271324712	0.18169626643587605	0.19894753034620702	0.217252981125332	0.23660699496011361
0.0323	0.16583027346586318	0.18189602527706283	0.19898192377944568	0.21708762412133448	0.23620415335629363
0.0324	0.16671865581135661	0.18242308052847264	0.1990686060358281	0.21664724481725559	0.23514241280708695
0.0325	0.16562567105256826	0.1817778368225021	0.19896560042285882	0.2171895114769664	0.23644138022510441
0.0326	0.16503283250969908	0.18142711800887373	0.1989089004254632	0.21748354231435876	0.23714760674160523
0.0327	0.16623133879688945	0.18213986032195842	0.19902775455749078	0.21688965350399922	0.23571139281966208
0.0328	0.1646754428007234	0.18121739272298526	0.1988766719915711	0.21766105931218183	0.23756943317253837
0.0329	0.16411840665377614	0.18088642177458336	0.19882177786323305	0.21793714001971096	0.2382362536886964
0.033	0.16421051558224145	0.1809430474455676	0.19883302799853791	0.21789177786607192	0.238121631107581
0.0331	0.16426602734297147	0.18097778822577973	0.19884051049949378	0.21786453207641743	0.23805114185533774
0.0332	0.16277680355600585	0.18008645725446346	0.19868635613053715	0.21860167601002276	0.2398487070489708
0.0333	0.16410063998420973	0.18088209656671705	0.1988271669579587	0.21794690114251578	0.2382431953485988
0.0334	0.16406177710386818	0.18086043315787118	0.19882497452455092	0.21796638328720067	0.238286431926509
0.0335	0.1626106249413251	0.17999112214992996	0.19867391266558873	0.21868459949758323	0.24003974074557297
0.0336	0.16300075145686657	0.18022743140739744	0.19871751852007438	0.2184919259201882	0.2395623726954734
0.0337	0.1649094628813887	0.18137101942815664	0.19891638923146668	0.21754724949241716	0.23725587896657085
0.0338	0.16679820076957658	0.18249217665854514	0.19910120020000746	0.21661086766738874	0.23499755470448216
0.0339	0.16815628242897968	0.18329239378485299	0.19922732639650598	0.21593671419173593	0.2333872831979253
0.034	0.17059173305057004	0.18471290620320852	0.19943712296501756	0.21472581440322325	0.23053242337798058
0.0341	0.17043241794608888	0.1846221989527758	0.19942587815954183	0.21480529703361523	0.23071420790797842
0.0342	0.16779042615715	0.18308252950815732	0.1991997971596443	0.21611909503729246	0.23380815213775596
0.0343	0.16771022921627493	0.18303701697297287	0.1991943187546172	0.2161591419328259	0.23389929312330912
0.0344	0.16649398754639488	0.18232204092696913	0.19908329272306735	0.21676316269482857	0.23533751610874
0.0345	0.1663436052454722	0.182234725186414	0.1990708018728705	0.21683800294688874	0.2355128647483546
0.0346	0.16719536913750696	0.18273895771243392	0.19915252943979428	0.2164154660668766	0.23449767764338805
0.0347	0.1672511548676556	0.1827733893865829	0.19915947418172442	0.2163879843777498	0.23442799718628726
0.0348	0.1673110633366417	0.18281023895090234	0.19916678791163195	0.21635845337257756	0.23435345642824648
0.0349	0.16601446457858168	0.18204624768777558	0.19904646143741803	0.21700219045716682	0.2358906358390579
0.035	0.16680758046437805	0.18251670405238582	0.19912361121915548	0.2166088566205144	0.2349432476435662
0.0351	0.16556714138521583	0.1817841505450643	0.1990066405507044	0.21722450203193217	0.23641756548708334
0.0352	0.16471602637509786	0.18127941222093644	0.19892399906579133	0.2176466305527091	0.2374339317854652
0.0353	0.16487246895158927	0.18137421347067062	0.198941502287847	0.21756934013408702	0.2372424751558059
0.0354	0.1637971136726812	0.18073352722000735	0.1988337189231004	0.21810226604400434	0.23853337414020678
0.0355	0.16425497032182745	0.18100897476289676	0.19888265506771807	0.21787576343738368	0.23797763641017394
0.0356	0.16523147354549653	0.18159260930045865	0.19898262470483002	0.21739208824810652	0.23680120420110823
0.0357	0.16464520637636298	0.181245066813048	0.1989258728692437	0.21768290476621546	0.23750094917512982
0.0358	0.16498707901952625	0.18145035029508058	0.1989619565203408	0.21751370691568667	0.23708690724936585
0.0359	0.16492702101348203	0.18141616596260882	0.19895776322838915	0.21754371005012554	0.23715533974539452
0.036	0.1657533218971029	0.18190884017871847	0.1990409726880906	0.21713422472011165	0.23616264051597632
0.0361	0.16697324975303882	0.1826318314273808	0.19915882075395683	0.21652902253832346	0.23470707552730022
0.0362	0.1656588314933969	0.1818559409269869	0.19903537492984985	0.2171815495956808	0.2362683030540855
0.0363	0.1682996650221903	0.18341449980145913	0.19928303979254341	0.215870487220839	0.2331323081629682
0.0364	0.1675692106788213	0.1829874434984454	0.1992191099655775	0.21623368095327047	0.23399055490388543
0.0365	0.168277987517441	0.18340497618765486	0.19928469264460183	0.21588167966051602	0.2331506639897862
0.0366	0.16840622553875545	0.1834816662594737	0.19929784859206162	0.21581814107084019	0.232996118538869
0.0367	0.1676357123878842	0.18303128806356717	0.19923053922220701	0.2162012833034245	0.23390117702291718
0.0368	0.17014459687392708	0.18449827576903075	0.1994502683876357	0.21495378752928374	0.23095307144012273
0.0369	0.17006389773796876	0.1844530141309764	0.19944535613094602	0.21499415126105187	0.23104358073905712
0.037	0.16934800297395652	0.18403813406331457	0.19938683907808546	0.21535059741423257	0.23187642647041087
0.0371	0.17106151065628872	0.18503412864904503	0.19953022020201183	0.21449779427605575	0.22987634621659855
0.0372	0.17184559633396035	0.18548797276480328	0.1995936816438879	0.21410731760861604	0.22896543164873234
0.0373	0.17147999505381833	0.1852789137529455	0.19956693963172634	0.2142896852722534	0.22938446628925646
0.0374	0.17182220209512247	0.18547770098115296	0.19959542222491652	0.21411934074043693	0.228985333958371
0.0375	0.17053548872033764	0.18473612869266032	0.19949487184562117	0.21476052849652336	0.23047298224485765
0.0376	0.16960654502688016	0.18419825986454988	0.1994195120730599	0.21522315136946543	0.2315525316660446
0.0377	0.16746602335276145	0.1829473722477334	0.19923298216668184	0.2162877321104117	0.2340658901224116
0.0378	0.16833815861848744	0.18346086124270805	0.19931328908016754	0.21585447483893	0.2330332162197069
0.0379	0.1694858725850545	0.18413277493656696	0.19941464326980057	0.2152837982043082	0.23168291100426977
0.038	0.16855730941692695	0.18359232525332744	0.19933620625984028	0.2157459187425545	0.23276824032735074
0.0381	0.16798211993071174	0.1832569075117054	0.19928690583808178	0.2160321013643928	0.23344196535510825
0.0382	0.16786262313541572	0.18318836053428017	0.19927794788424802	0.21609170918754977	0.23357935925850626
0.0383	0.1693923758261909	0.18408467311403912	0.1994138318571724	0.21533112219704342	0.23177799700555413
0.0384	0.16872662511845155	0.18369770215122252	0.19935819160140722	0.21566253449043318	0.2325549466384856
0.0385	0.16872410849439076	0.18369781989645922	0.19935975938371037	0.21566399106457948	0.23255432116086006
0.0386	0.16820382570332018	0.18339485559433202	0.1993156720409415	0.21592293102611126	0.23316271563529503
0.0387	0.16826582630966466	0.18343277678417458	0.19932297405370597	0.21589231188555633	0.23308611096689852
0.0388	0.16878499967858893	0.18373817969276784	0.19937043337192517	0.21563431696471141	0.23247207029200673
0.0389	0.16957909244178018	0.18420297024551743	0.19944038923975385	0.2152393933820375	0.23153815469091096
0.039	0.1706589667288859	0.1848315724876912	0.1995316288347832	0.214701896299603	0.23027593564903676
0.0391	0.17157304381309915	0.18536131952044696	0.19960623020993676	0.21424662861709937	0.22921277783941774
0.0392	0.17044642248656502	0.1847116135895664	0.19951787879086444	0.21480814278702423	0.23051594234597983
0.0393	0.17106851062829367	0.18507328668989736	0.1995699214918016	0.21449843156337292	0.2297898496266345
0.0394	0.17039743926968046	0.18468640255993424	0.19951743201186772	0.21483292290648517	0.2305658032520324
0.0395	0.17114946938001374	0.18512325929056508	0.19957993005536337	0.2144584642313564	0.2296888770427014
0.0396	0.1706545719576385	0.18483859671719827	0.19954195635559782	0.21470522683869894	0.23025964813086647
0.0397	0.1722393630640397	0.18575442284171775	0.19966830198331795	0.21391552025640503	0.22842239185451968
0.0398	0.1707276199414146	0.18488408323059824	0.19955143362523797	0.21466921603130584	0.23016764717144317
0.0399	0.17064860618796346	0.18483992639842084	0.19954681450368983	0.21470876922277038	0.23025588368715547
0.04	0.1685717361333941	0.18363253647864103	0.19937323614680874	0.21574286169625684	0.2326796295448994
0.0401	0.17048657160426467	0.1847492354725732	0.19953719138236278	0.21478986874602277	0.2304371327947764
0.0402	0.1699032760032373	0.1844122547066662	0.19949082030770163	0.2150805646936638	0.23111308428873112
0.0403	0.1700489162983971	0.18449847597022723	0.19950472780498135	0.21500823552974757	0.2309396443966467
0.0404	0.16909367360771052	0.1839438885578949	0.19942575376630742	0.2154839840219694	0.2320527000461179
0.0405	0.16924070493375243	0.18403125684320712	0.19944016041181398	0.21541100829830448	0.23187686951292188
0.0406	0.16858928800066053	0.18365233760590774	0.19938550457221038	0.21573536299126483	0.2326375068299565
0.0407	0.16989595401927746	0.1844159618050558	0.19949912594980213	0.2150851885413551	0.23110376968450963
0.0408	0.17082465527622204	0.18495620025138573	0.199577066628966	0.21462275941007217	0.230019318433354
0.0409	0.17014664135587448	0.18456478864319484	0.199523520140358	0.21496072918963538	0.23080432067093729
0.041	0.1694947459014144	0.18418727569577842	0.19947072625752574	0.21528554659814406	0.23156170554713754
0.0411	0.1687910476016442	0.18377826763645885	0.19941206899622038	0.21563599995645086	0.23238261580922562
0.0412	0.1667481515401577	0.18257976959210487	0.1992292973745484	0.21665198589218226	0.23479079560100666
0.0413	0.16540171538029225	0.18178377969874512	0.19910196771368824	0.2173207916097251	0.23639174559754916
0.0414	0.16635446594159448	0.18235027713158344	0.1991957531313401	0.2168479926916453	0.2352515111038367
0.0415	0.16796300421640475	0.18329963965587742	0.19934605861632942	0.2160487512843664	0.23334254622702197
0.0416	0.16914069072800564	0.18399040986100695	0.19945123035726042	0.2154629979534323	0.2319546711002946
0.0417	0.17061365251425092	0.18484838848855667	0.19957603199665563	0.21472960502552005	0.23023232197501672
0.0418	0.16938877527257473	0.18413826372204006	0.1994760074541256	0.21533989556066205	0.23165705799059752
0.0419	0.16924863797922587	0.18405815374774662	0.19946583933541595	0.21540986306716464	0.23181750587044692
0.042	0.17074993865529142	0.1849320990990522	0.19959240507613066	0.2146622578064538	0.23006329936307196
0.0421	0.17124404580538477	0.18521939976337123	0.19963368123120817	0.21441615714353698	0.2294867160564989
0.0422	0.17111940236892367	0.185148989627324	0.1996255699478974	0.21447847984792254	0.22962755820793232
0.0423	0.17095903985552477	0.18505787870069812	0.19961455322709984	0.21455860382704267	0.22980992438963455
0.0424	0.1722189145341246	0.18578586182365284	0.19971467044263283	0.21393053017402175	0.228350023025568
0.0425	0.1705651786856859	0.18483306236307764	0.19958634189800487	0.2147552804915432	0.23026013656168837
0.0426	0.17064650586429853	0.18488177432105288	0.1995947231587652	0.21471494040653935	0.23016205624934385
0.0427	0.17207968881432417	0.18571060939002168	0.19970937551148543	0.21400051951493027	0.2284998067692384
0.0428	0.17221950276691644	0.18579259884515528	0.19972181522981775	0.21393094813028224	0.22833513502782835
0.0429	0.17262714600022033	0.18602827103909186	0.19975433184999913	0.2137277234357524	0.22786252767493617
0.043	0.17284550942106092	0.18615506606990506	0.19977235836806467	0.21361891830461424	0.22760814783635516
0.0431	0.17228098222251692	0.18583273057335745	0.19973180948024805	0.21390080731810754	0.22825367040577005
0.0432	0.1703584040121067	0.18472434211276045	0.19958193739476507	0.2148596577435842	0.23047565873678358
0.0433	0.1697634421747979	0.18438030638496475	0.19953441534348124	0.21515627369078585	0.2311655624059703
0.0434	0.16991176936708804	0.18446816129928023	0.1995485962607721	0.21508257972342495	0.2309888933494345
0.0435	0.16875081139095466	0.1837928906557687	0.19945146445594356	0.21566090981714472	0.23234392368018847
0.0436	0.1697993916959524	0.18440599687359802	0.19954277781261037	0.21513895291673174	0.23111288070110741
0.0437	0.1690043543506986	0.1839442217977904	0.19947701005119076	0.21553509449856065	0.23203931930175956
0.0438	0.16799640928397302	0.18335574445749342	0.19939022680259938	0.2160369508963534	0.23322066855958073
0.0439	0.16687666891439648	0.1826983772017191	0.1992897505484868	0.21659401073614049	0.23454119259925707
0.044	0.1645066620520313	0.18129321205573862	0.19906145944482243	0.21777118329032477	0.23736748315708278
0.0441	0.1647142009980485	0.18141863212420267	0.1990841567893815	0.21766844753488201	0.23711456255348537
0.0442	0.16601976179711164	0.18219638469975283	0.19921409939055865	0.21702048932972642	0.23554926478285051
0.0443	0.16685976926799517	0.18269473844608117	0.1992953523032743	0.21660328115851885	0.23454685882413034
0.0444	0.16539872630637417	0.18183094878786754	0.199157451082314	0.21732937156335932	0.2362835022600849
0.0445	0.16573830225319405	0.18203421384825444	0.19919234783017215	0.21716096850403477	0.2358741675643446
0.0446	0.16547410961494988	0.1818789088929519	0.19916842985068908	0.217292397238773	0.23618615440263602
0.0447	0.16681313028110045	0.18267354413887127	0.19929817903929228	0.2166273362671394	0.23458781027359651
0.0448	0.16603617662161432	0.18221559798143844	0.19922645671365255	0.21701367689152637	0.23550809179176826
0.0449	0.16608200252329403	0.1822443316481777	0.19923264505486046	0.21699113280110863	0.23544988797255928
0.045	0.16455654955120635	0.1813387557263701	0.19908451715586722	0.21774878308527615	0.23727139448128007
0.0451	0.16434266137136685	0.18121259154903296	0.1990646769965655	0.21785514067364178	0.23752492940939277
0.0452	0.16351879402782787	0.18072086863354858	0.19898167971398215	0.21826396352406066	0.23851469410058054
0.0453	0.16241665054747767	0.18005938583004577	0.19886644823684643	0.2188103236155672	0.23984719177006303
0.0454	0.1625245515035136	0.18012602828041804	0.19887989825050748	0.21875713371142547	0.23971238825413535
0.0455	0.16156007293972988	0.17954470878123507	0.1987762445716722	0.2192348804118254	0.24088409329553745
0.0456	0.1623661714665936	0.18003363896055496	0.19886641757103451	0.21883607753206155	0.2398976944697554
0.0457	0.16353824012077522	0.18074040067231353	0.19899273604568252	0.21825553580304172	0.23847308735818687
0.0458	0.16305532528562386	0.18045191171137304	0.198943809696464	0.2184951573655834	0.23905379594095572
0.0459	0.16445542850576292	0.18129256467579505	0.1990905267051008	0.21780107646790067	0.23736040364544053
0.046	0.16463529851682626	0.1814015192205748	0.19911046602697546	0.2177120475360387	0.23714066869958467
0.0461	0.16486057089255182	0.18153744540718225	0.19913482900264293	0.21760046372813807	0.2368666909694849
0.0462	0.166501276652956	0.18251304805506804	0.1992958404775736	0.21678564321160126	0.2349041916028012
0.0463	0.16399886685675852	0.1810258804605994	0.1990512167682946	0.21802854274965044	0.23789549316469707
0.0464	0.1635959427953295	0.18078602668548954	0.19901138355677286	0.21822861984915515	0.23837802711325293
0.0465	0.16405454592973187	0.18106235471399965	0.1990605354255424	0.21800139896663093	0.23782116496409514
0.0466	0.16395097591722863	0.18100193332447545	0.19905170915747636	0.2180530160414806	0.23794236555933893
0.0467	0.16316849230080885	0.18053409462143463	0.1989720317613264	0.21844127746556594	0.23888410385086414
0.0468	0.16136420776228286	0.17944635613842141	0.198778005774848	0.21933516521501112	0.24107626510943664
0.0469	0.1616744243927441	0.17963590101759808	0.19881428345616375	0.21918188637142486	0.24069350476206933
0.047	0.16171566178299082	0.17966243484505298	0.1988206517468888	0.21916172921103516	0.2406395224140322
0.0471	0.16220609270681888	0.1799605418229522	0.1988762010035611	0.21891913969270155	0.24003802477396638
0.0472	0.16123214446409992	0.1793725068947689	0.19877048636508485	0.21940155331343386	0.24122330896261257
0.0473	0.16118769033002586	0.17934709348234032	0.1987673141389466	0.21942380998660524	0.24127409206208209
0.0474	0.1589239765117273	0.17796697712063891	0.1985061475836613	0.22054287675746037	0.24406002202651214
0.0475	0.1590676607622884	0.17805669320526127	0.19852519460719106	0.2204722198829682	0.24387823154229102
0.0476	0.15821496823829004	0.17753416008260464	0.1984237210989803	0.22089330257430415	0.24493384800582085
0.0477	0.15990403003464473	0.17857173765831516	0.19862765690607734	0.2200596377715313	0.2428369376294314
0.0478	0.1612941059203893	0.17941949621699785	0.1987883040757395	0.2193724495415107	0.24112564424536273
0.0479	0.16027155473370122	0.17879915241785024	0.19867393917859666	0.219878512883336	0.24237684078651578
0.048	0.16112138720223573	0.17931780048725507	0.19877256228838025	0.2194584416544738	0.24132980836765508
0.0481	0.15983022055945045	0.17853288884900612	0.1986263074478648	0.22009719534743577	0.24291338779624283
0.0482	0.16034263603064636	0.17884717313847748	0.19868758216759447	0.21984417016966123	0.24227843849362038
0.0483	0.16072819788600778	0.1790835230595474	0.19873353078112205	0.2196537550603962	0.2418009932129266
0.0484	0.16019370745653838	0.17875948895729635	0.19867403022141497	0.21991833801261318	0.2424544353521371
0.0485	0.15907674885952205	0.1780778516051008	0.1985444881799124	0.2204705010274318	0.24383041032803293
0.0486	0.15913018724866954	0.17811218209914798	0.19855269316553212	0.220444388122917	0.24376054936373354
0.0487	0.15812984056865467	0.17749882437356296	0.19843332840470868	0.22093841871236852	0.24499958794070528
0.0488	0.15641696361452356	0.17644039735222858	0.19821936127497075	0.2217828636109134	0.24714041414736368
0.0489	0.1555406872217608	0.17589620445399282	0.19810670422135576	0.2222143636129103	0.2482420404899803
0.049	0.15573850233553765	0.1760211563064561	0.198134624467566	0.22211736536246654	0.24798835152797374
0.0491	0.15635467858803523	0.176406331821245	0.1982168039859414	0.2218144226517743	0.2472077629530041
0.0492	0.15533336933867514	0.17577137858105393	0.1980847071959927	0.22231723345245732	0.24849331143182085
0.0493	0.15579551241546638	0.17606134079203742	0.19814761044266305	0.22209022663314443	0.2479053097166886
0.0494	0.15504811625712642	0.175596117829078	0.19805028893476145	0.2224580904510496	0.2488473865279845
0.0495	0.15673952416847528	0.17665154602991626	0.198273602091325	0.22162609063794922	0.24670923707233422
0.0496	0.1564747727340314	0.17648871402381971	0.19824144926439158	0.22175677930615992	0.24703828467159752
0.0497	0.1565109421515976	0.17651273375729726	0.19824793559187337	0.22173926468797714	0.2469891238112546
0.0498	0.15774115393156957	0.17727617208672067	0.19840535756934272	0.2211332776139972	0.24544403879836982
0.0499	0.15857441819669757	0.17779116371216955	0.19850949167303455	0.22072241574350648	0.24440251067459187
0.05	0.1579220079040673	0.17739089784375175	0.19843142269643294	0.22104464597615997	0.2452110255795882
0.0501	0.15974896859042093	0.1785144450968795	0.1986531638475547	0.22014277098587146	0.24294065147927343
0.0502	0.16115939685835157	0.17937531872259888	0.19881673595804567	0.21944535611997262	0.2412031923410313
0.0503	0.16149462939701784	0.17958025195084468	0.19885597797065746	0.2192796393017954	0.24078950137968458
0.0504	0.16193323451500635	0.17984739214443105	0.19890617319879395	0.21906265269817024	0.24025054744359836
0.0505	0.16220100569811882	0.18001081388228726	0.19893719602828586	0.2189302300010506	0.23992075439025748
0.0506	0.16089288732899534	0.17921966182946195	0.19879396069330874	0.21957831316738383	0.2415151769808503
0.0507	0.16142717954721866	0.17954562673016133	0.19885572996238754	0.2193140695365686	0.24085739422366384
0.0508	0.16087177353103152	0.17920995428772107	0.19879520051651092	0.21958928660815838	0.24153378505657822
0.0509	0.16136824039841868	0.17951301583094553	0.19885279082246177	0.2193437708915101	0.24092218205666388
0.051	0.15987356611447323	0.17860464892524533	0.19868409573781856	0.22008360824329673	0.24275408097916615
0.0511	0.15928619175817565	0.17824678725335927	0.19861677312411516	0.2203742067322898	0.24347604113206014
0.0512	0.15889997042121023	0.17801144343578418	0.1985724697337791	0.22056528690105479	0.24395082950817176
0.0513	0.15879144557724997	0.17794635222056115	0.19856123624489816	0.22061916552665084	0.24408180043063987
0.0514	0.15977835627620876	0.17855270368771403	0.19868024390640243	0.22013176216815572	0.24285693396151917
0.0515	0.15987229016434665	0.17861167607544	0.19869303717144007	0.2200855876614109	0.24273740892736234
0.0516	0.1609592864299949	0.17927567276332737	0.19881961000083173	0.21954806203358768	0.24139736877225826
0.0517	0.1619805722556184	0.17989640953057745	0.19893489854429403	0.21904249245402557	0.24014562721548466
0.0518	0.16114929280834342	0.1793942338450085	0.19884462264890765	0.21945451358482518	0.2411573371129153
0.0519	0.1605255640818324	0.17901647027906342	0.19877577308466662	0.2197635130944801	0.24191867945995757
0.052	0.15940601450118502	0.1783342312302382	0.19864735259641136	0.22031745508267872	0.24329494658948675
0.0521	0.15776511362416254	0.17732671035292005	0.19845030849341622	0.22112805066067417	0.2453298168688271
0.0522	0.15871842639435763	0.1779155055696975	0.19856882598349507	0.22065773509947287	0.24413950695297698
0.0523	0.1580085901402151	0.17748006374630612	0.19848406870871937	0.22100847694635234	0.24501880045840702
0.0524	0.15712012775087777	0.17693248904220227	0.1983749961817363	0.22144702820234768	0.24612535882283604
0.0525	0.15567494192050624	0.17603565739669771	0.19819036714975272	0.2221592494861191	0.2479397840469242
0.0526	0.15442847767485457	0.17525718628551992	0.19802527363094655	0.2227725888042453	0.24951647360443371
0.0527	0.15302627795164409	0.17437549003788716	0.1978324778323358	0.22346137326191762	0.25130438091621526
0.0528	0.1537096837253368	0.17480826849090383	0.1979300878618222	0.22312630221841268	0.25042565770352454
0.0529	0.15365828301275994	0.17477742418096975	0.19792478334452418	0.22315185791870445	0.2504876515430416
0.053	0.15222361753017	0.1738717399923058	0.19772328989805987	0.22385588793204453	0.2523254646474199
0.0531	0.1506642421729427	0.17287985356174038	0.19749532852657578	0.2246195308549358	0.25434104488380527
0.0532	0.1514869365940734	0.17340644945171568	0.197619563896476	0.22421737040559	0.253269679652145
0.0533	0.15164603282355907	0.1735092751900952	0.19764477902840685	0.22413981346093884	0.25306009949700004
0.0534	0.1525444829558818	0.1740813444588233	0.19777680130101	0.2236999333449042	0.2518974379393806
0.0535	0.15189440352706216	0.17367031603375377	0.19768475864822802	0.22401884279040962	0.2527316790005464
0.0536	0.15241889264102768	0.1740048147685793	0.19776247119769075	0.22376216036684	0.2520516610258623
0.0537	0.15231347875953455	0.1739394984258417	0.19774914831183596	0.22381416140632115	0.2521837130964667
0.0538	0.1525549683672443	0.17409413141756735	0.19778566877247264	0.22369610473706644	0.2518691267056492
0.0539	0.1537127348636479	0.17482713093203953	0.19795072890488466	0.22312830896078498	0.25038109633864286
0.054	0.15353262251735983	0.17471515222107112	0.1979275042264047	0.2232170687711167	0.2506076522640477
0.0541	0.15452287400047987	0.17533957029120412	0.19806564583845185	0.2227308767632431	0.24934103310662115
0.0542	0.15426291701175907	0.1751778915328717	0.19803205165009946	0.2228589682240486	0.24966817158122107
0.0543	0.15619531560933222	0.17638775955879663	0.1982913184242857	0.22190841644274398	0.24721718996484138
0.0544	0.1546732477692085	0.17543852138857596	0.19809153183986727	0.22265787541045695	0.24913882359189135
0.0545	0.15614182062990734	0.17635756159518903	0.19828803595978256	0.2219353671631702	0.24727721465195088
0.0546	0.1577647671707142	0.17736535427714067	0.19849589085782893	0.22113536919347238	0.24523861850084386
0.0547	0.15874991678893818	0.17797379912403014	0.1986181704468183	0.22064913232720273	0.24400898131301052
0.0548	0.15800371572718422	0.17751593635671753	0.19852907395233232	0.2210179812892569	0.24493329267450895
0.0549	0.15701885465262075	0.17690853634384374	0.19840786157203957	0.22150425132768053	0.24616049610381538
0.055	0.15755704991344618	0.17724323118328555	0.1984773535584098	0.22123903015791796	0.2454833351869406
0.0551	0.15771099012707848	0.1773399119495428	0.198498341830546	0.2211633412233871	0.24528741486944566
0.0552	0.15995733556675876	0.17872141805746355	0.1987702057765408	0.22005346850739665	0.24249757209184025
0.0553	0.15899775528472662	0.17813536579597725	0.19865885731277136	0.22052830654188102	0.24367971506464367
0.0554	0.15967161499289076	0.17854986576775217	0.19874048495829627	0.2201953632368414	0.24284267104421925
0.0555	0.15995708717900176	0.17872595207357445	0.19877563040046495	0.22005439543109878	0.24248693491586007
0.0556	0.1597258155880426	0.17858614266372383	0.1987504718294568	0.22016909063613255	0.24276847928264417
0.0557	0.1603284791153728	0.17895576436213315	0.19882219359725561	0.21987111551441915	0.24202244741081919
0.0558	0.1593200164111661	0.17834081632521115	0.1987063237719604	0.22037034810672898	0.2432624953849335
0.0559	0.16022667059555848	0.17889678993796962	0.198814107863942	0.21992204293818748	0.2421403886643424
0.056	0.15970760995942251	0.17858125155100216	0.19875561495513805	0.22017917658147473	0.24277634695296244
0.0561	0.15794036517332452	0.17749707064282363	0.1985449821036087	0.22105294959301008	0.24496463248723305
0.0562	0.15796572208135623	0.17751427133449163	0.19854993320524297	0.22104071192953842	0.2449293614493708
0.0563	0.15628051523360967	0.17647175568040938	0.19833895172048396	0.2218723869861112	0.24703639037938574
0.0564	0.15665729178233814	0.17670749239666542	0.1983892472154634	0.22168694112784518	0.246559027477688
0.0565	0.1573579971106316	0.1771434165411627	0.19847984443539524	0.22134157807229907	0.24567716384051136
0.0566	0.15484079896027736	0.17557750838519778	0.19815449911686858	0.22258227191617966	0.24884492162147662
0.0567	0.15408453748439013	0.17510430718037434	0.19805351625335305	0.2229545009820185	0.24980313809986385
0.0568	0.15397309018584152	0.17503573691008284	0.19804002298483359	0.22300959463111106	0.249941555288131
0.0569	0.15605342197190766	0.17633968654649787	0.1983204745112945	0.22198608994096827	0.24730032702933172
0.057	0.15641197900382492	0.17656436552421215	0.19836872709499953	0.22180965999795166	0.24684526837901177
0.0571	0.1565302036596017	0.17663940060902159	0.19838576043237402	0.22175166672514626	0.24669296857385645
0.0572	0.15618402707122842	0.17642565468935575	0.1983429287806307	0.2219226189487088	0.2471247705100763
0.0573	0.15587645772084574	0.1762356085013892	0.19830471515240933	0.2220744845895328	0.24750873403582285
0.0574	0.1539476564327736	0.17502897786220112	0.1980475416709835	0.22302398936718215	0.2499518346668596
0.0575	0.15406204272382484	0.1751024912238476	0.19806512098271462	0.22296807675634084	0.24980226831327196
0.0576	0.1535247297055037	0.17476559827838895	0.19799259197070654	0.22323244743310344	0.2504846326122975
0.0577	0.15327645503256593	0.17461045368219222	0.19795970654559897	0.22335471730414516	0.2507986674354977
0.0578	0.1537444215669544	0.17490716395830253	0.19802680350868368	0.22312513942651635	0.2501964715395431
0.0579	0.15391914669337034	0.17501873858029848	0.19805279736663112	0.22303958150293673	0.2499697358567634
0.058	0.15214017108790853	0.17389549732364812	0.1978033687120453	0.223913325638293	0.2522476372381051
0.0581	0.15180115795320678	0.1736815597671798	0.1977559812474634	0.2240798659011948	0.25268143513095526
0.0582	0.1522535802132494	0.17397056771624939	0.19782342621638335	0.22385836621936367	0.2520940596347543
0.0583	0.15324286459113695	0.1745984721957607	0.1979660278834301	0.22337314139038822	0.25081949393928415
0.0584	0.15363400405773642	0.17484681974081298	0.19802250903436786	0.2231813056473391	0.25031536151974365
0.0585	0.1525879941675828	0.17418725399799886	0.19787694455488858	0.22369528651794224	0.2516525207615875
0.0586	0.15343533234328569	0.17472459638587448	0.1979985039385507	0.2232795596196344	0.25056200771265474
0.0587	0.15113552702792316	0.17326662611672608	0.197669129165166	0.22440801040376113	0.2535207072864236
0.0588	0.15163020857103718	0.17358349909240486	0.19774390302827116	0.22416598961903048	0.2528763996892563
0.0589	0.1513778972792729	0.17342428799841184	0.1977086678557891	0.22428996208111557	0.25319918478541065
0.059	0.1538336689496869	0.17498186937699153	0.1980612084216477	0.22308507502652453	0.25003817822514934
0.0591	0.1544068698422419	0.17534389731715164	0.19814165730598357	0.2228035092367992	0.2493040662978237
0.0592	0.15480416937523825	0.1755947056159019	0.1981972670430099	0.22260831719516572	0.2487955407706841
0.0593	0.15491251197162492	0.1756641395405771	0.198213664472573	0.22255529425030654	0.2486543897649184
0.0594	0.15377426712010825	0.17495061587408703	0.19806034342344267	0.2231155411348361	0.25009923244752597
0.0595	0.15422592236421506	0.17523637854369753	0.19812431852894985	0.22289376764384755	0.24951961291929003
0.0596	0.15329296329861583	0.17465011672344216	0.1979969703231369	0.22335270351470918	0.2507072461400959
0.0597	0.15344121793978008	0.17474524425268642	0.19801955405384944	0.22328018128943125	0.2505138024642527
0.0598	0.1528538340251334	0.1743755813526726	0.19793872399988452	0.22356902348210037	0.25126283714020897
0.0599	0.152647910796955	0.1742467274819001	0.1979112777741473	0.22367044501016353	0.2515236389368341
0.06	0.1517610261095738	0.17368516186578947	0.19778516262416523	0.22410586751644673	0.2526627818840247
0.0601	0.15287776446537013	0.17439533789918318	0.19794763923703318	0.22355824466413243	0.2512210137342811
0.0602	0.15234386458253654	0.17405856801856803	0.19787327120154058	0.22382064868532414	0.25190364751203076
0.0603	0.15404315977469382	0.17513377772828145	0.19811396197829614	0.22298616636267587	0.2497229341560528
0.0604	0.15443189105957986	0.1753796696527171	0.19816892659395535	0.22279524483425783	0.24922426785948978
0.0605	0.15542063945187065	0.17600061672034195	0.19830338142799533	0.22230871169964436	0.24796665070014778
0.0606	0.1562340428287229	0.1765094621096958	0.19841162993187267	0.22190805709570416	0.24693680803400433
0.0607	0.155694955707676	0.17617502267125107	0.19834320359406588	0.222174138509786	0.24761267951722113
0.0608	0.15612591196997735	0.17644523925421532	0.19840128303179042	0.22196197595741451	0.2470655897866024
0.0609	0.15716866192366993	0.17709450903308369	0.19853642217728748	0.22144773477458066	0.24575267209137824
0.061	0.15623331504029936	0.17651520710546664	0.1984188561261903	0.22190960124711173	0.24692302048093207
0.0611	0.1564628720910064	0.17665956178421052	0.19845028037272489	0.22179666010429805	0.24663062564776
0.0612	0.1548748084352889	0.1756698665409131	0.19824345529186385	0.22257969557446494	0.24863217415746938
0.0613	0.15470867034143837	0.17556725983434798	0.19822292819215645	0.22266180368044067	0.24883933795161653
0.0614	0.15569450459092485	0.1761855744840493	0.19835596706546046	0.2221764649670453	0.24758748889252008
0.0615	0.15771485965056567	0.1774417887289923	0.1986156384066096	0.22117967476409403	0.24504803844973835
0.0616	0.15830340111018534	0.17780649111555216	0.19868981211409134	0.2208890606287027	0.2443112350314685
0.0617	0.15818486219505962	0.17773499012926802	0.19867716344769545	0.22094794664411507	0.24445503758386183
0.0618	0.15918457526791735	0.1783513549002662	0.19879947186011193	0.22045371565384042	0.24321088231786403
0.0619	0.15904567114046725	0.17826767140543728	0.19878476395392214	0.22052273064429845	0.24337916285587485
0.062	0.15954445305951848	0.17857505553807523	0.19884561735722064	0.22027610985112306	0.24275876419406273
0.0621	0.15900887072002057	0.17824819611155918	0.19878401571621773	0.22054148880736268	0.24341742864483976
0.0622	0.16059468533094687	0.17921967465248242	0.19897069060581096	0.2197563519608004	0.24145859744995932
0.0623	0.1591260209424354	0.1783232261665708	0.19880161587619982	0.22048405891242126	0.24326507810237272
0.0624	0.15919015652187407	0.178364137478702	0.19881105733384635	0.22045258754574656	0.243182061119831
0.0625	0.15826792187614167	0.17779863890705586	0.19870189715969386	0.22090911963044368	0.24432242242666496
0.0626	0.15829382258983393	0.1778161565665804	0.19870687864555187	0.22089659132664913	0.2442865508713847
0.0627	0.15739364992178015	0.17726179217992832	0.19859754536430438	0.22134179532304374	0.24540521721094347
0.0628	0.15731284997287126	0.1772133249600474	0.1985892526019135	0.22138199702604233	0.24550257543912563
0.0629	0.15597164838102448	0.17638165479998716	0.1984196762562769	0.2220443023561172	0.2471827182065943
0.063	0.15661773445251628	0.17678527636468683	0.19850488562462165	0.2217258162971169	0.24636628726105814
0.0631	0.15747418870068666	0.17731784710003887	0.19861491312393756	0.22130314939436946	0.24528990168096734
0.0632	0.15738514562516398	0.1772642966551342	0.1986056133494689	0.2213474291407094	0.24539751522952344
0.0633	0.15823009773871072	0.1777877792049563	0.19871187003394247	0.2209300609516097	0.24434019207078095
0.0634	0.15865178980056824	0.17804900481701583	0.19876485800249608	0.2207217508387924	0.24381259654112739
0.0635	0.15901876912601084	0.1782761031619714	0.19881069151060068	0.22054042016219255	0.24335401603922457
0.0636	0.15782626180785966	0.17754326585343172	0.1986677520650821	0.22113057255609175	0.24483214771753475
0.0637	0.15937614140031042	0.1784984682683986	0.19885673267892323	0.2203640397485815	0.24290461790378615
0.0638	0.15996946669534184	0.17886318164677445	0.19892795021333393	0.22007041602243826	0.24216898542211163
0.0639	0.16086558426979178	0.17941121892108874	0.1990322418518749	0.21962645654578575	0.24106449841145886
0.064	0.16051620887965687	0.17920001249261674	0.19899443903762937	0.21979995912645223	0.2414893804636448
0.0641	0.1598826050750094	0.17881476988780634	0.19892332234297114	0.22011425216995864	0.2422650505242543
0.0642	0.15854634790541905	0.17799658819325961	0.19876670472440508	0.2207761329873226	0.2439142261895936
0.0643	0.16000419840777558	0.17889222009545272	0.19894106318699173	0.22005453378704895	0.24210798452273116
0.0644	0.16007236343647907	0.17893543038378276	0.19895076502289627	0.2200210186303939	0.24202042252644798
0.0645	0.16097513611000697	0.17948725649729394	0.19905546469873503	0.219573668319233	0.24090847437473112
0.0646	0.1609446394164535	0.1794702737449608	0.1990538501810936	0.21958905382345684	0.2409421828340354
0.0647	0.1608044374739019	0.17938652963568327	0.19903985938094915	0.2196588538036341	0.24111031970583163
0.0648	0.16182124867177772	0.18000547274449455	0.1991547551068165	0.21915453454071698	0.2398639889361941
0.0649	0.16318295839742894	0.18082900705850294	0.1993024252315548	0.21847827596529348	0.23820733334721989
0.065	0.16278356949948608	0.180590067897161	0.1992621108855949	0.21867702842976589	0.23868722328799213
0.0651	0.1609259705527309	0.17946674660398138	0.19906082298158065	0.21959960418973937	0.24094685567196775
0.0652	0.16047666954594014	0.17919468111484646	0.19901172316976548	0.21982270050192185	0.24149422566752596
0.0653	0.1590069097180582	0.1782968885758718	0.19884205639770924	0.2205512083648654	0.24330293694349528
0.0654	0.15779634628031586	0.17755278021465798	0.1986969067596717	0.2211504515318727	0.24480351521348184
0.0655	0.15800300598192593	0.1776819472250242	0.19872419050495696	0.22104853659082624	0.24454231969726667
0.0656	0.15869171484608735	0.17810784328839308	0.19880975641624668	0.22070806257981054	0.24368262286946238
0.0657	0.15775533505409323	0.17753210589075888	0.19869731191497275	0.22117157801292428	0.2448436691272509
0.0658	0.1573100266235891	0.1772581813058558	0.1986436982803622	0.22139199503652773	0.24539609875366505
0.0659	0.15735484004408823	0.17728748523514995	0.19865113607848073	0.22137013298495514	0.24533640565732595
0.066	0.15762112742168188	0.1774538096376458	0.19868615508085713	0.22123878461654473	0.24500012324327045
0.0661	0.15816663917492277	0.17779223722958057	0.19875518377895338	0.22096927724611326	0.24431666257043017
0.0662	0.16154137155386555	0.1798577984348333	0.19914936335509717	0.21929701174187802	0.2401544549143259
0.0663	0.16150405966423276	0.17983673328213062	0.19914705553099232	0.2193157882576039	0.24019636326504035
0.0664	0.1629314043233634	0.18070116382189727	0.19930307641923323	0.21860694703495592	0.23845740840055024
0.0665	0.16195679977246735	0.18011421955649987	0.19920035100271644	0.21909147682856925	0.23963715283974718
0.0666	0.16286514862049506	0.18066438945409366	0.19929968906217818	0.21864036826036803	0.2385304046028653
0.0667	0.16335282530825693	0.1809594863564442	0.19935269258972366	0.21839812395929617	0.2379368717862791
0.0668	0.16303497040731796	0.18076982759894766	0.1993212242895757	0.21855642375837736	0.23831755394578122
0.0669	0.1629963273950037	0.18074813094125303	0.19931896317508174	0.21857587817042548	0.2383607003182361
0.067	0.1638615090124685	0.18126963112722067	0.199410646326958	0.21814578219456537	0.23731243133878754
0.0671	0.16558125122795395	0.18229813002796122	0.19958359336951334	0.21728964546824128	0.23524737990633016
0.0672	0.16627412663682656	0.18271100439602667	0.1996515497096983	0.21694448636294428	0.23441883289450421
0.0673	0.1658089448806637	0.18243660744582121	0.19960910678976224	0.21717660848504977	0.23496873239870306
0.0674	0.16480195467058367	0.18183859555186327	0.19951267477452284	0.2176785452307359	0.23616822977229443
0.0675	0.166012577296599	0.18256065991931933	0.199632155279443	0.2170755388094256	0.23471906869521297
0.0676	0.16549839539858252	0.18225675687763798	0.19958457020862033	0.21733204304714	0.23532823446801923
0.0677	0.16450832839331547	0.18166793370996046	0.19948880050225076	0.21782544840118162	0.23650948899329163
0.0678	0.16490242222361462	0.18190486645182294	0.19952983194726304	0.2176294136411726	0.23603346573612682
0.0679	0.16447397809393094	0.18165055315034503	0.19948896159845134	0.21784301131594525	0.2365434958413274
0.068	0.16372481444964468	0.18120338392764332	0.19941466742054773	0.21821615101975164	0.23744098318241266
0.0681	0.16249646313639987	0.1804655837524765	0.19928758644510317	0.2188272905689316	0.23892307609708888
0.0682	0.1634831050616617	0.18106139592329293	0.1993933227217577	0.2183368883059608	0.23772528798732692
0.0683	0.16429216889330087	0.18154811073494292	0.19947788057767882	0.21793445525339689	0.23674738454068045
0.0684	0.16151578527070698	0.1798767728487613	0.1991864185439316	0.2193152745717792	0.24010574876482094
0.0685	0.1592491817253509	0.17849551530979785	0.19892909679211238	0.2204399048755676	0.24288630129717126
0.0686	0.16084739753942642	0.17947373697254962	0.19911549423046665	0.21964761386710097	0.24091575739045634
0.0687	0.16015121786543085	0.17905081455656238	0.19903800989070347	0.2199932746613718	0.2417666830259315
0.0688	0.15931434975732675	0.17854017155882515	0.19894225903586812	0.22040842314008638	0.24279479650789348
0.0689	0.1586499231581512	0.17813355847127615	0.19886485919431549	0.22073783379490805	0.24361382538134915
0.069	0.15785659536779076	0.17764599755312602	0.19877004183664213	0.22113080041129196	0.24459656483114922
0.0691	0.15838592220325257	0.17797411940284183	0.19883659413945212	0.2208691022260819	0.2439342620283717
0.0692	0.15885581006776295	0.17826486031453556	0.19889503927718416	0.2206366871519695	0.2433476031885479
0.0693	0.1587485910321875	0.17820049221149084	0.19888401029989414	0.2206900672963605	0.24347683916006702
0.0694	0.1588407479280253	0.17825871916639122	0.19889687984471938	0.22064469449854862	0.2433589585623156
0.0695	0.15934730032626424	0.17857130453254036	0.1989588874488826	0.22039397979546818	0.24272852789684465
0.0696	0.1588100077882888	0.17824293759040757	0.19889684176607894	0.22066046811624124	0.24338974473898353
0.0697	0.15723965744797272	0.1772751791867769	0.19870612304179608	0.22143794359572216	0.24534109672773202
0.0698	0.15612452686158412	0.17658382469195516	0.1985658488843008	0.22198930328950173	0.24673649627265815
0.0699	0.15716835972133814	0.1772340980151391	0.19870082609804504	0.22147377113762404	0.24542294502785372
0.07	0.15727059435985236	0.17729900917104935	0.19871548204473344	0.22142350245183082	0.24529141197253382
0.0701	0.1581385292094751	0.17783716440551645	0.19882470697816343	0.22099435154958144	0.24420524785726366
0.0702	0.156984222629205	0.17712456108233085	0.19868310782927298	0.22156567463282567	0.24564243382636555
0.0703	0.15630014331013015	0.1767009525041925	0.1985976764713586	0.2219040321607198	0.24649719555359914
0.0704	0.15513229948373863	0.1759733453862542	0.19844661248561485	0.22248084652637892	0.24796689611801342
0.0705	0.15509151041464406	0.17594934823974656	0.19844301613981752	0.22250127092580516	0.24801485427998674
0.0706	0.15506500510081644	0.17593429304685396	0.19844131828621106	0.2225146489940956	0.24804473457202314
0.0707	0.15659474271006216	0.17689043041208347	0.19864277858352086	0.22175963896107487	0.24611240933325856
0.0708	0.15488589623592647	0.17582514385417378	0.1984210540079657	0.22260360107889093	0.24826430482304312
0.0709	0.15475119056312403	0.17574220793942555	0.19840481207929403	0.22267033760545432	0.24843145181270204
0.071	0.15576386755965407	0.17637748610970105	0.19854090583963926	0.2221709509766971	0.24714678951430852
0.0711	0.15670870219046565	0.17696746283249676	0.19866462427323428	0.22170447598819035	0.2459547347156129
0.0712	0.15868952193880909	0.17819377062822297	0.1989115353907678	0.22072453357890684	0.24348063846329326
0.0713	0.15847970658504726	0.17806616441143197	0.19888806224500702	0.22082874073219727	0.24373732602631648
0.0714	0.1596681232622082	0.17879756750603296	0.19903109817669465	0.22024001114217834	0.2422631999128858
0.0715	0.1589441237986943	0.17835500504425414	0.19894748546712687	0.2205992016363278	0.24315418405359696
0.0716	0.15806871413287082	0.17781743430071725	0.19884353181961972	0.2210330959533006	0.2442372237934916
0.0717	0.15836225134903525	0.17800002949926513	0.19888112675487438	0.22088801872013678	0.24386857367668843
0.0718	0.1581030807142116	0.17784175671320823	0.19885138409074848	0.22101663788177905	0.24418714060005278
0.0719	0.15785608433060141	0.17769079967836007	0.19882290279173875	0.2211391982390919	0.24449101496020795
0.072	0.1581349352887579	0.17786452611931075	0.19885892490072854	0.2210014218374462	0.24414019185375657
0.0721	0.1609415913468109	0.17958587630699394	0.19918960903091407	0.21960983930015918	0.2406730840151219
0.0722	0.15973400015462771	0.1788503978106017	0.19905333035649475	0.22020946444283387	0.24215280723544194
0.0723	0.15945759159911857	0.1786826369444639	0.1990228227037321	0.22034681918797694	0.24249012956470842
0.0724	0.15931670198988457	0.1785978024076162	0.19900806205521626	0.22041694920409377	0.2426604843431893
0.0725	0.16041018994816023	0.17926833991245367	0.19913673304015547	0.219874718622228	0.2413100184770027
0.0726	0.16036674529110306	0.1792433944501896	0.1991335898334101	0.21989654431488695	0.24135972611041032
0.0727	0.16015808049895547	0.1791175511597113	0.1991114936537291	0.22000037279506934	0.2416125018925348
0.0728	0.16042177357468168	0.17928010120135332	0.19914350382661866	0.2198697484554411	0.2412848729419052
0.0729	0.16049072570693937	0.17932372728231977	0.19915317500739455	0.2198357770979607	0.2411965949053856
0.073	0.15901198286990892	0.17842009728179653	0.19898288913398265	0.2205696401775794	0.24301539053673257
0.0731	0.15834403152852283	0.17801060638893454	0.19890444283596398	0.22090091303098372	0.24384000621559498
0.0732	0.15789257847469643	0.17773357426706365	0.19885111755395893	0.22112477351057458	0.24439795619370638
0.0733	0.15499426512243164	0.17593171418098075	0.19848140416072277	0.22255773751235428	0.2480348790235105
0.0734	0.15553464867221914	0.17627146617184972	0.1985548256639802	0.22229128774989487	0.24734777174205616
0.0735	0.15512943732948156	0.17601949065320785	0.19850307963274172	0.22249163331143493	0.24785635907313397
0.0736	0.155576320883406	0.1763006058729833	0.1985639665654195	0.22227130637384873	0.24728780030434247
0.0737	0.1544654378809612	0.17560604326360643	0.19841765070804723	0.22281983945031147	0.24869102869707363
0.0738	0.15484741273845098	0.17584737640902745	0.19847093784204894	0.22263171896136325	0.24820255404910932
0.0739	0.15794167491593417	0.17777479560186826	0.19886992343389073	0.22110241942714165	0.2443111866211651
0.074	0.1587434256839148	0.1782705838404063	0.1989690270047587	0.22070547980957675	0.24331148366134348
0.0741	0.15907074895666456	0.17847335799414873	0.19900990653036427	0.2205434824895605	0.24290250402926197
0.0742	0.15813928722833015	0.17790146390872666	0.19889958595584606	0.2210053814281874	0.24405428147890984
0.0743	0.1606041639928931	0.17941480895926576	0.1991914835895621	0.21978307173000167	0.2410064717282775
0.0744	0.16111663349100003	0.17972838872916977	0.1992509300098058	0.21952875158386145	0.2403752961861631
0.0745	0.1605819225964459	0.179404380201441	0.19919259355011223	0.21979463397903837	0.24102646967296246
0.0746	0.16152621295328035	0.1799803297307074	0.19929995986183346	0.21932569555085313	0.23986780190332554
0.0747	0.16104348287249268	0.17968860010020107	0.19924820285206074	0.21956586215061136	0.24045385202463412
0.0748	0.16065748897972373	0.17945513996842039	0.199206601690034	0.21975787625561993	0.240922893106202
0.0749	0.1606299427297964	0.17943991576856907	0.19920529933754066	0.219771816052647	0.24095302611144698
0.075	0.16234303878789222	0.18048131328892886	0.1993960145338116	0.21892046605188095	0.23885916733748633
0.0751	0.16098647532898377	0.17966018393877808	0.199249081647161	0.2195952072027928	0.24050905188228427
0.0752	0.16134907077175173	0.1798821902665969	0.19929127541589048	0.21941525928406072	0.2400622042617001
0.0753	0.16036365491372756	0.17928375088633547	0.19918228749405215	0.2199051011254808	0.24126520558040396
0.0754	0.16051663994498577	0.17937865797694336	0.19920152728578108	0.21982938261329515	0.24107379217899452
0.0755	0.15958083797474334	0.1788081448393985	0.1990954877005844	0.22029421933581972	0.24222131014945408
0.0756	0.16036254065502537	0.1792877646678747	0.19918761043095148	0.21990643365749868	0.2412556505886499
0.0757	0.1605923236772126	0.1794295059210319	0.19921556433457413	0.21979256455443616	0.24097004151274523
0.0758	0.16130017247422138	0.17986189210654793	0.1992967379521383	0.21944107866130422	0.2401001188057881
0.0759	0.1612800584928715	0.1798512385152618	0.19929632059984045	0.21945132948317003	0.24012105290885627
0.076	0.16229136553746676	0.18046578665437835	0.1994085666145969	0.21894862026058431	0.23888566093297373
0.0761	0.16081643146046992	0.17957233218990734	0.1992481393427444	0.21968225356614812	0.24068084344073012
0.0762	0.1632713437910238	0.18106001827879242	0.199515840746467	0.21846126060834292	0.23769153657537392
0.0763	0.16423226492503698	0.181638425188529	0.19961610833457766	0.21798271220537663	0.23653048934647974
0.0764	0.1632913606486901	0.1810752107105777	0.19952153732746264	0.21845176470168176	0.23766012661158775
0.0765	0.16171797443374786	0.18012646001642355	0.1993554475808928	0.21923509352998818	0.23956502443894775
0.0766	0.16342644021776737	0.18115960489354	0.19953917039768543	0.2183849538276863	0.23748983066332088
0.0767	0.16258476295585053	0.18065405586771494	0.1994526105678592	0.21880430780286766	0.23850426280570763
0.0768	0.16285069486091694	0.180816084362647	0.1994825998597042	0.21867215988191221	0.23817846103481977
0.0769	0.16415699275361065	0.18160280137922202	0.1996193310505768	0.21802161097718264	0.23659926383940785
0.077	0.16471471615715585	0.18193806080393446	0.19967697915836802	0.217743756545246	0.23592648733529578
0.0771	0.16566553745153276	0.18250640308379215	0.19977157610909668	0.21726958962325923	0.23478689373231929
0.0772	0.1651048494797815	0.18217409097673826	0.19971902236736583	0.21754960079610264	0.23545243638001184
0.0773	0.1638373463772074	0.18141745089192363	0.1995940704927727	0.2181818549553921	0.23696927728270403
0.0774	0.16463938811330506	0.1818993610052545	0.19967670620738076	0.21778222742889944	0.23600231724516005
0.0775	0.1638588212493565	0.18143348912190774	0.19959987277479913	0.21817161638151042	0.23693620047242625
0.0776	0.16412565281478037	0.18159506341099318	0.19962878902064968	0.21803884292887224	0.23661165182470453
0.0777	0.16537856577189342	0.18234511191173738	0.19975468480199474	0.21741412926145856	0.2351075082529159
0.0778	0.16565198932536043	0.18250941973634804	0.19978286507531068	0.21727787933975165	0.23477784652322922
0.0779	0.16599858938799952	0.1827169653606287	0.1998177455934825	0.21710505770059466	0.2343616419572946
0.078	0.16765334863920586	0.1836970447028333	0.1999720010958099	0.2162784764156883	0.2323991291464625
0.0781	0.16571686272340555	0.18255274326850726	0.19979448271319913	0.21724614832450218	0.23468976297038588
0.0782	0.166115680950553	0.18279121681023755	0.19983422224352226	0.21704723260862194	0.23421164738706515
0.0783	0.16668331774119272	0.1831291670989289	0.19988910920208344	0.21676390862655137	0.23353449733124354
0.0784	0.16670308216337262	0.18314244736754395	0.19989273340971445	0.21675424389453324	0.23350749316483574
0.0785	0.16502540659733062	0.18214724754690167	0.1997346462298401	0.21759213160573163	0.23550056802019595
0.0786	0.16778235525844226	0.18378252657373342	0.19999425487126013	0.2162151859853553	0.2322256773112088
0.0787	0.16805204315759717	0.18394273817339765	0.20001992002750524	0.21608051363115083	0.23190478501034897
0.0788	0.16813496127188568	0.18399305573652286	0.20002900243312646	0.21603923903826192	0.23180374152020308
0.0789	0.16981477580200494	0.18497754384427295	0.2001737175354482	0.2151986857926538	0.2298352770256201
0.079	0.16887674765242314	0.18443127700419892	0.2000968191389527	0.21566848675365025	0.23092666945077503
0.0791	0.17107246458088946	0.18571133713939042	0.2002783465568379	0.2145689387585795	0.22836891296430264
0.0792	0.1706141225659808	0.18544720335341064	0.20024388198814808	0.21479881454242797	0.22889597755003246
0.0793	0.1695241898515918	0.18481447276070936	0.20015678429788142	0.21534494904301907	0.23015960404679833
0.0794	0.17006706521911394	0.18513244127065445	0.200203311599432	0.2150732530648411	0.22952392884595854
0.0795	0.16851525743344833	0.18422742429734976	0.20007468017936542	0.2158503620867059	0.2313322760031306
0.0796	0.16957861597793625	0.18485101165954418	0.20016666664910446	0.21531826027896123	0.23008544543445386
0.0797	0.16908722708557486	0.18456557846784694	0.20012722580254386	0.21556448104829182	0.23065548759574242
0.0798	0.17061178781503963	0.1854554321772844	0.20025438069982532	0.21480106663822457	0.22887733266962595
0.0799	0.1699477525803196	0.1850709580709689	0.20020247550731624	0.21513394237442854	0.22964487146696674
0.08	0.16982801278808718	0.18500280159197716	0.20019442819024963	0.21519410508437406	0.2297806523453119
0.0801	0.16847695922551068	0.1842145069626987	0.20008209446777228	0.21587070317217472	0.2313557361718435
0.0802	0.16812162053507004	0.1840074742573573	0.2000528882650787	0.2160486977346406	0.23176931920785326
0.0803	0.16946724467596222	0.18479717671545612	0.20016988582076056	0.21537535043486544	0.23019034235295568
0.0804	0.16943666286117381	0.1847809172059005	0.20016911764265247	0.2153908539183309	0.23022244837194242
0.0805	0.17010173207531215	0.18517016968016917	0.20022574628264883	0.21505791224050871	0.22944443972136117
0.0806	0.17027454048709786	0.18527228567856485	0.20024154640685163	0.2149715116844248	0.22924011574306083
0.0807	0.17051052726574856	0.18541101465879717	0.20026231554487314	0.21485343719385874	0.22896270533672244
0.0808	0.16894525480926229	0.18450003682884578	0.20013482540507954	0.21563766805837123	0.23078221489844103
0.0809	0.16807006260130308	0.18398830151506743	0.20006088701737362	0.21607588535555936	0.23180486351069648
0.081	0.1660908126953487	0.18282079675227306	0.19988218889859688	0.2170656526635251	0.2341405489902564
0.0811	0.1667200603997	0.18319530045301904	0.19994276379059678	0.2167514177080506	0.23339045764863348
0.0812	0.16785134694694726	0.18386443900640323	0.20004694586553728	0.21618590924401038	0.23205135893710185
0.0813	0.16841773958698109	0.18419885323983773	0.20009842252546478	0.21590269456926947	0.2313822900784469
0.0814	0.16929405072163192	0.18471356024361685	0.2001750278238367	0.21546416551401895	0.23035319569689547
0.0815	0.16677204388869535	0.18323239942351033	0.19995473956143744	0.2167262684337652	0.23331454869259177
0.0816	0.16691944122734867	0.183321152320495	0.19997008547892464	0.21665278870693	0.23313653226630152
0.0817	0.16577573236352397	0.1826447105258293	0.1998648499775088	0.21722455833081497	0.234490148802323
0.0818	0.1659514953861442	0.18275074044902226	0.1998833776647668	0.21713697000519472	0.2342774164948721
0.0819	0.16569717052867503	0.18260116087538572	0.19986093562357096	0.21726423378932708	0.23457649918304124
0.082	0.16609570797174555	0.18283953863559033	0.19990062152502913	0.2170653451409896	0.23409878672664527
0.0821	0.16547347979549362	0.1824712127797648	0.19984303612858387	0.21737639476712434	0.23483587652903334
0.0822	0.16492710202569288	0.18214703900957627	0.1997916282554303	0.2176494327800333	0.23548479792926727
0.0823	0.1655809332409516	0.18253833812639558	0.199856980761074	0.21732316228929002	0.2347005855822889
0.0824	0.16702157515304333	0.1833942071083648	0.19999378342006632	0.21660337722718598	0.23298705709133943
0.0825	0.16775770038414414	0.18382997560249648	0.2000619144372063	0.21623537141239094	0.23211503816376217
0.0826	0.1688127619293764	0.1844511249403575	0.20015569312880555	0.21570747392884052	0.23087294607262002
0.0827	0.16892756396847178	0.1845199381264455	0.20016727112031077	0.21565017943593714	0.23073504734883477
0.0828	0.16925011655739247	0.18471019531428984	0.20019633690585675	0.2154888254371149	0.23035452578534596
0.0829	0.16888430809094226	0.1844977992543873	0.20016716134358256	0.21567222531651112	0.23077850599457667
0.083	0.17009506563286048	0.18520618838604877	0.2002697715703133	0.21506584307070423	0.22936313134007316
0.0831	0.16982073377684445	0.18504800779850372	0.20024912423546695	0.2152035086173591	0.22967862557182572
0.0832	0.16955566188091306	0.18489501345447096	0.2002290063759831	0.21533651364896247	0.22998380463967022
0.0833	0.16953903344699012	0.1848869033922656	0.20022940965148409	0.2153450322787292	0.22999962123053116
0.0834	0.1696643744167802	0.18496162833306518	0.20024158464500516	0.21528241676272175	0.22984999584242768
0.0835	0.16962912139597128	0.1849426590459487	0.20024045183048983	0.21530026772510333	0.22988750000248687
0.0836	0.16857964533279712	0.18433042396162763	0.20015356194473113	0.21582613804936057	0.23111023071148348
0.0837	0.16971716542775506	0.18499720061543823	0.20025129795068267	0.21525652189276892	0.22977781411335502
0.0838	0.16894993246402887	0.18455054952532127	0.20018882927338885	0.21564108767792903	0.23066960105933196
0.0839	0.16819838438527657	0.1841114112169656	0.2001258325362803	0.2160176086734301	0.23154676318804746
0.084	0.1667732047969497	0.18327273192396853	0.19999971253605583	0.21673089671845253	0.2332234540245734
0.0841	0.16484744345900912	0.18212948848866312	0.19981801437295402	0.21769343371608119	0.23551161996329265
0.0842	0.1645220397696488	0.181936545330985	0.19978758761824147	0.21785611884271186	0.23589770843841282
0.0843	0.16305326950658586	0.18105620996206187	0.19963947531776838	0.21858909690587955	0.2376619483077044
0.0844	0.1642652505760161	0.18178597494084436	0.1997655103193672	0.21798474734154658	0.23619851682222573
0.0845	0.16417594523434587	0.1817340439854771	0.19975833020065195	0.21802954597330065	0.23630213460622432
0.0846	0.1611254275127341	0.17989361532782158	0.199436957894725	0.2195501590663096	0.23999384019840975
0.0847	0.16215188818981596	0.18051809450545186	0.19955107685616455	0.21903928628478744	0.23873965416378012
0.0848	0.1643279409536826	0.18182983567888739	0.19977901367048206	0.2179543637845981	0.23610884591234987
0.0849	0.163508763640863	0.18133984567444855	0.19969758620175782	0.21836335367534015	0.23709045080759036
0.085	0.1627967214365889	0.18091252391742835	0.19962519716930105	0.21871865727967307	0.23794690019700868
0.0851	0.16285157339089418	0.1809471909465704	0.199632782624958	0.21869155040011942	0.23787690263745792
0.0852	0.16338207454987458	0.18126837085015768	0.19968993059579718	0.2184272458123181	0.23723237819185242
0.0853	0.16321346141954854	0.1811684532682914	0.19967425272340028	0.2185115758475243	0.23743225674123553
0.0854	0.16190373382498643	0.1803787827818029	0.19953694110849635	0.21916461628795209	0.23901592599676233
0.0855	0.16061171226685322	0.17959477561152112	0.19939572257215155	0.21980806751493662	0.24058972203453746
0.0856	0.15816095132099794	0.17809238320940604	0.1991101756084589	0.221026118944314	0.2436103709168231
0.0857	0.15721313406048384	0.1775073920525043	0.19899514225633358	0.2214965264071561	0.24478780522352217
0.0858	0.15724904169750922	0.1775312180280284	0.19900145532766933	0.22147900648373745	0.24473927846305557
0.0859	0.1571489511532778	0.17747068235712446	0.1989907673714702	0.22152890958275467	0.24486068953537288
0.086	0.15729590365566049	0.17756338757036375	0.1990109566375288	0.22145633535516937	0.2446734167812775
0.0861	0.1583594227375829	0.1782226503401238	0.19914335644398	0.22092897853645715	0.2433455919418561
0.0862	0.15831402134920386	0.17819620191174013	0.19913968865903586	0.22095178903260074	0.24339829904741941
0.0863	0.15762620747147157	0.17777269318207906	0.19905742241213756	0.2212933682950095	0.24425030863930233
0.0864	0.159230793377467	0.17876364405938838	0.19925279350705846	0.22049701696725812	0.24225575208882802
0.0865	0.1592306680370629	0.17876512863702146	0.1992545993733723	0.22049734513484245	0.24225225881770085
0.0866	0.15988171128368767	0.1791659005642543	0.19933234095929073	0.22017399310850583	0.24144605408426142
0.0867	0.1599523093000732	0.1792106771963868	0.1993423022312469	0.22013914774123042	0.24135556353106272
0.0868	0.16060024912482274	0.17960814315570897	0.19941803597059565	0.21981708761593116	0.2405564841329416
0.0869	0.1604011420059176	0.1794881856633148	0.19939729538107026	0.21991641292408975	0.24079696402560755
0.087	0.16101172318643417	0.17986203924276692	0.19946784383975533	0.21961279452195845	0.24004559920908516
0.0871	0.15919948843233006	0.1787553464900485	0.19926185016377088	0.22051443433943668	0.24226888057441384
0.0872	0.1616779803056582	0.1802701362443357	0.19954498863040096	0.2192814986081791	0.23922539621142627
0.0873	0.16039986535182746	0.17949366821936755	0.19940441716114704	0.21991807405255817	0.24078397521509978
0.0874	0.15849056303440798	0.1783237796575014	0.1991828772537942	0.22086740623539905	0.24313537381889738
0.0875	0.15783311697721084	0.17791939647708133	0.19910479976196857	0.22119404556989203	0.2439486412138472
0.0876	0.15706599626120105	0.1774456193917496	0.19901143976478874	0.2215748434971251	0.24490210108513558
0.0877	0.15669624083870928	0.17721741487035325	0.19896663153137353	0.2217584253120019	0.24536128744756197
0.0878	0.15763006124607734	0.17779842079673694	0.1990852873216216	0.2212956337888534	0.24419059684671074
0.0879	0.1580349400532509	0.17805038336310638	0.19913679040031007	0.22109498204851258	0.24368290413482008
0.088	0.1584163900589412	0.17828740074298582	0.19918487992820363	0.22090587020947688	0.2432054590603924
0.0881	0.15849044104667492	0.1783346183569153	0.19919562430556942	0.22086936685270625	0.24310994943813408
0.0882	0.15773304697488466	0.17786838798946167	0.19910528178121503	0.22124564376907152	0.2440476394853671
0.0883	0.1571943824180394	0.1775361802247706	0.19904030926997046	0.2215131538358565	0.244715974251363
0.0884	0.15779002191081912	0.17790675188875563	0.1991159371634575	0.22121792328672188	0.24396936575024586
0.0885	0.15780080058379967	0.1779149764199644	0.1991190863124043	0.22121285067307794	0.24395228601075372
0.0886	0.15827743677855655	0.1782110302660918	0.1991790297404281	0.22097650634822957	0.24335599686669396
0.0887	0.15870657891125095	0.17847714967235745	0.19923248548800346	0.2207636288835243	0.24282015704486387
0.0888	0.15715609432860367	0.1775201955095014	0.1990446590937602	0.2215335519851676	0.24474549908296708
0.0889	0.15644498556519404	0.1770796752476971	0.19895661707050932	0.22188638804415373	0.2456323340724457
0.089	0.15705718952862852	0.17746191127914168	0.19903592436753026	0.22158316850108706	0.2448618063236125
0.0891	0.1573032192146817	0.1776161296392547	0.19906850618098668	0.22146141791396118	0.24455072705111594
0.0892	0.15691532670681071	0.17737690752682292	0.19902174824058674	0.22165408474529452	0.24503193278048505
0.0893	0.15973302500702188	0.17911705186386068	0.19936424564945043	0.2202549818687169	0.2415306956109501
0.0894	0.15898310957086623	0.17865825685868933	0.19927815956419923	0.22062809799559913	0.24245237601064618
0.0895	0.16086907244544596	0.17981434098359406	0.1994972808409341	0.2196901182039491	0.24012918752607681
0.0896	0.16005523286719325	0.17931901853997143	0.19940686083420303	0.22009547202150936	0.2411234157371229
0.0897	0.16134004118801565	0.18010411655102218	0.1995532310619097	0.21945603959393645	0.23954657160511603
0.0898	0.16317632223151615	0.18121694865983692	0.19975171469167252	0.21854065895052405	0.23731435546645038
0.0899	0.1634751765195456	0.1813984316969942	0.19978443579893548	0.21839172845803007	0.2369502275264947
0.09	0.1651249842474222	0.18238842690775497	0.19995144975789136	0.21756780413158752	0.2349673349553439
0.0901	0.16539775408366378	0.18255265523482564	0.19997968159274648	0.21743165083893465	0.23463825824982937
0.0902	0.16539676276411105	0.18255364651677602	0.19998138551380865	0.21743236345830144	0.23463584174700275
0.0903	0.16437318444173157	0.18194374818304213	0.19988271491765006	0.21794417997867185	0.23585617247890436
0.0904	0.1627540549162678	0.1809717365564843	0.19971836632870926	0.21875277498368087	0.2378030672148578
0.0905	0.16272662530055945	0.18095674935951933	0.1997172834402829	0.2187666970801011	0.23783264481953725
0.0906	0.16319937807194174	0.18124343713651644	0.199768568028761	0.2185310236562642	0.23725759310651667
0.0907	0.16136653379845742	0.18013591025867137	0.19957428596028032	0.2194453220363586	0.23947794794623242
0.0908	0.1618105042668829	0.1804070601092727	0.1996246583270541	0.21922429428605228	0.23893348301073805
0.0909	0.16023480878318255	0.17944917782254136	0.1994510369808029	0.220009454218255	0.2408555221952183
0.091	0.15969020312170898	0.17911738743233185	0.19939020462307333	0.22028072247282246	0.24152148235006335
0.0911	0.15810316759463616	0.17814238441998698	0.1992034849927163	0.2210698843281378	0.24348107866452273
0.0912	0.1570550719161254	0.17749479219426517	0.19907587174116576	0.22159042943060578	0.24478383471783802
0.0913	0.15745328228528446	0.1777433804403259	0.19912734150032507	0.22139310869140139	0.24428288708266324
0.0914	0.15715692082799795	0.1775611307021592	0.19909227830519752	0.2215404607903161	0.24464920937432924
0.0915	0.15699958927534954	0.17746499728359097	0.19907439376303954	0.22161880129705508	0.2448422183809649
0.0916	0.15706771711963333	0.1775088621384978	0.19908476832291933	0.22158528349559015	0.24475336892335936
0.0917	0.157957192278668	0.17806152013795915	0.19919664260692055	0.22114402923799742	0.24364061573845494
0.0918	0.158254606611615	0.17824681170464418	0.1992346298477109	0.2209965690711067	0.24326738276492316
0.0919	0.15828266412310196	0.1782656895855799	0.19923984886623144	0.22098290165267914	0.24322889577240767
0.092	0.15840849950699198	0.17834489459406805	0.19925686437449042	0.22092064927511978	0.2430690922493298
0.0921	0.15644061716010815	0.1771266264641837	0.19901461538770532	0.22189774148850855	0.24552039949949425
0.0922	0.1574799171840989	0.17777388970357008	0.19914707994784678	0.22138239498171167	0.24421671818277277
0.0923	0.15581486861969096	0.17673935145163172	0.19893773445744245	0.22220848080918523	0.2462995646620497
0.0924	0.15492522099496037	0.17618379771057865	0.1988225971059647	0.22264935955340495	0.24741902463509127
0.0925	0.15536026698540062	0.17645808176546462	0.19888199239806995	0.22243426220487222	0.24686539664619264
0.0926	0.15513654569513857	0.17631944860654478	0.19885431311281693	0.2225453404185387	0.24714435216696115
0.0927	0.15554020658479425	0.17657381555846888	0.1989092624930383	0.2223457270018097	0.24663098836188865
0.0928	0.15613700228571029	0.17694822539804445	0.19898852920220758	0.2220502817253245	0.24587596138871318
0.0929	0.15524503104798199	0.17639208853154414	0.1988741485087966	0.22249251277241536	0.246996219139262
0.093	0.1548470967616719	0.17614403918668087	0.19882319690845365	0.22268982397161338	0.2474958431715802
0.0931	0.154211281299771	0.17574575729702172	0.19873948127218488	0.22300471890812226	0.24829876122290015
0.0932	0.15317097816817293	0.1750903882141187	0.1985981071980257	0.22351922546972333	0.2496213009499592
0.0933	0.15366835644109636	0.17540642956014713	0.1986689200797256	0.22327377436622228	0.2489825195528086
0.0934	0.15305349077163313	0.17501906696928318	0.19858536095391027	0.2235778822818592	0.24976419902331407
0.0935	0.1531765759313242	0.17509855462218227	0.1986044097776981	0.22351739925228722	0.2496030604165081
0.0936	0.15475841907986568	0.17609762965680667	0.19882236659609653	0.22273551510393788	0.2475860695632932
0.0937	0.15405755131935162	0.17565816012143023	0.19872959724389713	0.22308258028704048	0.24847211102828062
0.0938	0.153096444345272	0.17505243612713453	0.19859873528557803	0.22355792129535615	0.2496944629466593
0.0939	0.15180949971030622	0.1742362821789092	0.1984174609422392	0.2241934012815825	0.25134335588696277
0.094	0.15272115695070107	0.17481760582933872	0.1985496644629808	0.22374388427830927	0.2501676884786701
0.0941	0.15156645942430447	0.17408434335801304	0.1983858667017875	0.2243138823469526	0.25164944816894225
0.0942	0.15155182139962697	0.17407653627214614	0.19838557992246952	0.22432142460515087	0.25166463780060655
0.0943	0.1502645304550067	0.17325384451140466	0.19819671471236888	0.22495579822693812	0.2533291120942815
0.0944	0.14825086456281245	0.17195543781407366	0.19788740062526164	0.2259456182280793	0.255960678769773
0.0945	0.1477997593439056	0.17166395510665444	0.19781737419072778	0.22616723163276536	0.2565516797259469
0.0946	0.1493020194248146	0.17263869537176893	0.19805550612327089	0.22543015405369782	0.2545736250264477
0.0947	0.15021993860682514	0.17323131907463024	0.19819739280765927	0.22497908951642176	0.25337225999446356
0.0948	0.14922165271763252	0.17258986749803473	0.19804679495728755	0.22547033767849223	0.25467134714855294
0.0949	0.14862795214581076	0.172207481655427	0.1979561468988449	0.22576230090043067	0.2554461183994866
0.095	0.14872724244671037	0.17227329050000928	0.19797356680130165	0.22571389834817168	0.255312001903807
0.0951	0.148750917433591	0.17229013860638034	0.19797912662465678	0.22570262180000544	0.2552771955353664
0.0952	0.14874664404059013	0.17228889740175904	0.1979803119758616	0.22570506962981068	0.25527907695197855
0.0953	0.14818149355586174	0.17192412444508776	0.1978931004407938	0.2259828399726235	0.25601844158563325
0.0954	0.1474262585551139	0.1714345336092185	0.19777397183586307	0.22635355487534628	0.25701168112445827
0.0955	0.1474589447271975	0.17145734671494248	0.19778111262736772	0.2263378949280002	0.25696470100249214
0.0956	0.14761568257574323	0.17156092624738775	0.19780824335200228	0.22626142119894468	0.256753726625922
0.0957	0.14706999212584462	0.1712067738888767	0.19772169273855023	0.2265292032661499	0.2574723379805785
0.0958	0.1463484740923146	0.17073652785374321	0.1976048384355241	0.22688280649207496	0.2584273531263432
0.0959	0.14588655377125329	0.17043512292449686	0.19752960460480515	0.22710910923170904	0.25903960946773563
0.096	0.14470453150943655	0.1696582929570634	0.19733026474660864	0.22768684974893494	0.26062006103795643
0.0961	0.1445648372511585	0.1695675110455505	0.19730797731073582	0.22775539249032326	0.2608042819022318
0.0962	0.14338190073664928	0.16878490298253152	0.19710210817517437	0.22833229739240474	0.26239879071324007
0.0963	0.14360765829759323	0.16893641074922564	0.19714406714434402	0.22822275718002497	0.2620891066288122
0.0964	0.14476545278776826	0.1697045583027189	0.1973482365761279	0.22765865204076158	0.26052310029262327
0.0965	0.1458807507569917	0.17044039503903133	0.1975398060757231	0.22711418633523078	0.25902486179302303
0.0966	0.14553536986374	0.17021494067173473	0.19748346152421334	0.22728339799123168	0.2594828299490803
0.0967	0.14503813070200752	0.1698890010907175	0.19740067896414665	0.22752668101199017	0.2601455082311381
0.0968	0.1458029470735607	0.17039384077338598	0.19753232403121643	0.22715334979268295	0.259117538329154
0.0969	0.14506873527139072	0.16991220000603305	0.19740964770805217	0.22751249644965457	0.26009692056486944
0.097	0.14556591651566678	0.17024108024448675	0.1974960830094179	0.22726997265671556	0.2594269475737131
0.0971	0.1461825739922165	0.1706475073357434	0.19760144989087952	0.22696878807277113	0.25859968070838946
0.0972	0.1460600682056792	0.1705686801620067	0.19758287181658418	0.22702909228576307	0.2587592875299669
0.0973	0.14658548263907892	0.17091442955483022	0.19767197159647376	0.22677232550450335	0.25805579070511375
0.0974	0.1483195694278982	0.17204569676716935	0.19795393959536525	0.2259224872290474	0.2557583069805197
0.0975	0.14702129292903576	0.17120231172506462	0.19774721185791233	0.22655960063220643	0.2574695828557809
0.0976	0.14725850611311958	0.1713586155018141	0.19778768031833266	0.22644371313608588	0.2571514849306478
0.0977	0.15004116042630544	0.17316229182652873	0.19822588021479756	0.22507720007497029	0.253493467457398
0.0978	0.1505907566633791	0.17351682438737634	0.19831034323391564	0.22480690239765574	0.2527751733176732
0.0979	0.14985451408270647	0.173045248973781	0.1982012600750094	0.22516973836909304	0.2537292384994101
0.098	0.1503029467748767	0.17333514702040112	0.1982709250359793	0.22494932491865058	0.2531416562500922
0.0981	0.14891127470526574	0.17243964185385233	0.19805977698287902	0.2256342905572568	0.2549550159007461
0.0982	0.1496495767951995	0.17291783328867	0.1981755629723863	0.22527159791552287	0.2539854290282213
0.0983	0.1494379942405507	0.17278293665132255	0.19814498125520538	0.22537602076212368	0.25425806709079773
0.0984	0.14973979107026136	0.17297901509064428	0.1981930414704835	0.2252278909356976	0.25386026143291324
0.0985	0.1503250939011579	0.1733570260070092	0.19828350087670127	0.22494009516529578	0.25309428404983586
0.0986	0.15048252532871723	0.17345963471015519	0.19830895738075724	0.22486288685742095	0.2528859957229493
0.0987	0.15108660629008636	0.17384828230870245	0.19840050341269413	0.22456551397405727	0.2520990940144596
0.0988	0.1504533489749179	0.17344397066379824	0.19830828747631812	0.22487792729832645	0.2529164655866392
0.0989	0.1510006675101983	0.17379634712332162	0.19839152272689795	0.22460854116466034	0.2522029214749218
0.099	0.15111508455623576	0.17387110465312494	0.19841023828715434	0.22455245865571788	0.25205111384776707
0.0991	0.15025317638794292	0.17332000880078713	0.19828378221439538	0.22497752654511222	0.2531655060517623
0.0992	0.1501872410161003	0.17327916580351993	0.19827569920775054	0.22501033378445906	0.25324756018817013
0.0993	0.14959821819187702	0.1729015401865163	0.1981880735427547	0.22530061831864232	0.2540115497602096
0.0994	0.14899297446299695	0.17251231030492015	0.19809658387550982	0.22559863901648028	0.2547994923400928
0.0995	0.14764837727968697	0.17164150863594568	0.1978859421095179	0.22625935125435837	0.2565648207204911
0.0996	0.1480141684323282	0.17188092167395508	0.1979463116361891	0.22608019013498487	0.2560784081225428
0.0997	0.14939594572745518	0.17277718986513244	0.1981644458308584	0.2254015015028828	0.2542609170736711
0.0998	0.1501151610531339	0.173242007819389	0.19827592191387688	0.22504784825408694	0.25331906095951334
0.0999	0.14947330471274586	0.172830156105186	0.19818003756712557	0.22536412799589955	0.254152373619043
0.1	0.15118473703394045	0.17393100033852274	0.19843894979975693	0.22452139114798336	0.25192392167979655
0.1001	0.15065041234672444	0.17359031890248358	0.19836175291178224	0.22478515886618494	0.2526123569728249
0.1002	0.15289621444853127	0.17502412362278413	0.1986885002830739	0.22367692967374336	0.24971423197186732
0.1003	0.15249066698757185	0.1747682018903175	0.19863308783669537	0.22387767695779026	0.250230366327625
0.1004	0.1526753918272046	0.174887078306309	0.19866108561687915	0.223786708815922	0.24998973543368536
0.1005	0.15416332413168818	0.1758298513767051	0.19886892930975802	0.22305093382538402	0.2480869613564646
0.1006	0.1557225183261425	0.17681029627819192	0.19907780787698878	0.2222784258642241	0.24611095165445265
0.1007	0.1578324770113961	0.17812456471040292	0.19934566929239808	0.22123067267792174	0.24346661630788105
0.1008	0.1575381190644495	0.17794380707847776	0.19931134801763575	0.2213773076169566	0.24382941822248042
0.1009	0.15756198227105253	0.1779601538601047	0.19931611632818977	0.22136571955297416	0.24379602798767883
0.101	0.15601648254088613	0.17700021470798466	0.19912316753008574	0.22213371466773332	0.24572642055331015
0.1011	0.1555373368740863	0.17670217891241036	0.19906285108675595	0.22237174502235652	0.24632588810439077
0.1012	0.15715434769566303	0.17771193479648795	0.199271064085309	0.2215691718604638	0.24429348156207628
0.1013	0.15834658860522607	0.17845170767643515	0.1994190007756752	0.220976552680061	0.24280615026260255
0.1014	0.15639850458248247	0.17724477650643017	0.19917943942888347	0.22194521072382714	0.24523206875837672
0.1015	0.15454086283851787	0.1760830347626352	0.19893824806107088	0.2228669429720096	0.24757091136576637
0.1016	0.15475883429582524	0.17622163501104618	0.19896925615995759	0.22275922574115412	0.24729104879201694
0.1017	0.1534122482755441	0.1753741117536056	0.1987880568181727	0.2234263788189473	0.2489992043337303
0.1018	0.15421994004604672	0.17588561516273082	0.19890048829353046	0.22302683006504875	0.2479671264326433
0.1019	0.1556824924742231	0.17680541560547888	0.19909642731943894	0.22230205959489663	0.24611360500596238
0.102	0.15623638155720507	0.17715299150075325	0.19916971674085557	0.2220274228085996	0.2454134873925866
0.1021	0.15724704260803446	0.17778348811421144	0.19929905393009384	0.22152560392277013	0.2441448114248901
0.1022	0.1569109740322972	0.1775762529571677	0.19925889414224865	0.22169290914448653	0.2445609697238
0.1023	0.15720512142205695	0.17776057399934028	0.19929749366015811	0.22154699807325376	0.24418981284519095
0.1024	0.1573612336920831	0.17785902149242225	0.1993187092198921	0.22146966759290335	0.24399136800269924
0.1025	0.1572556089298679	0.1777950290668705	0.19930742838216603	0.22152245613041036	0.24411947749068516
0.1026	0.15679801527434759	0.177512213683408	0.19925200531130116	0.22175016112642906	0.24468760460451403
0.1027	0.15746008486729404	0.17792500502194283	0.1993364205266387	0.22142134631160384	0.24385714327252062
0.1028	0.1560871771504068	0.17707228839439784	0.199165227803456	0.22210379474746805	0.2455715119042713
0.1029	0.15670634346662557	0.17745982883395853	0.19924593253905395	0.2217965544570572	0.24479134070330477
0.103	0.1569009080434494	0.17758243114813752	0.19927225861792297	0.22170015407631116	0.24454424811417902
0.1031	0.1560960334874629	0.17708247339838992	0.19917185940414162	0.2221002579064218	0.24554937580358377
0.1032	0.15661284024098282	0.17740627574840712	0.19923959927730148	0.22184385718268743	0.24489742755062116
0.1033	0.15550221401936748	0.17671428472003986	0.19909859066243463	0.22239558575676235	0.2462893248413956
0.1034	0.1555932549449259	0.17677283013450998	0.19911230187514362	0.22235069970390406	0.2461709133415164
0.1035	0.15417612108776854	0.1758842673608294	0.1989257861962612	0.22305367465786163	0.2479601506972793
0.1036	0.15422247180030602	0.17591502488251928	0.19893390128323854	0.22303101260641037	0.24789758942752588
0.1037	0.1525208320357362	0.17483969842443922	0.19870001665103218	0.22387352120753223	0.25006593168126034
0.1038	0.1530523127984168	0.17517856011683544	0.19877664706588816	0.22361097838938337	0.24938150162947606
0.1039	0.15391169652698966	0.17572366400788614	0.19889717217997305	0.22318587251145844	0.24828159477369266
0.104	0.15405880184929394	0.17581802138755695	0.19891904940931815	0.22311330860497713	0.24809081874885375
0.1041	0.15589030454210676	0.1769694760656724	0.19916366986048406	0.22220527804505635	0.24577127148668024
0.1042	0.15559090649152058	0.17678376157000733	0.19912665857777204	0.22235419024712105	0.24614448311357912
0.1043	0.1556010786311494	0.17679167877209467	0.19912981648588482	0.22234943199227125	0.24612799411859992
0.1044	0.15556481542567446	0.17677052934897733	0.1991269239055332	0.22236772108943748	0.24617001023037766
0.1045	0.1558825554727808	0.17697083765428212	0.19916999622639886	0.22221027796138051	0.2457663326851578
0.1046	0.1582381833130044	0.17843622106339876	0.1994661227060508	0.22103939040355017	0.24282008251399598
0.1047	0.15795413060031852	0.1782621669610815	0.19943352073543905	0.2211810480290555	0.2431691336741056
0.1048	0.15785206699638943	0.17820056469728532	0.19942290587289985	0.22123211236951024	0.24329235006391528
0.1049	0.15602901989918938	0.17706855841117206	0.19919620721017153	0.22213869739231626	0.24556751708715072
0.105	0.15711012992577789	0.17774357814089847	0.19933500567551618	0.2216017319318453	0.24420955432596217
0.1051	0.15840537466406787	0.1785472699786944	0.19949536936167855	0.2209574905092154	0.24259449548634382
0.1052	0.15786248102604292	0.1782132433049087	0.19943147852237958	0.22122801827621863	0.24326477887045014
0.1053	0.15927172069546766	0.1790840573894099	0.19960170403622385	0.22052642130544925	0.24151609657344927
0.1054	0.15980701490023877	0.17941422163945345	0.199665641684912	0.22025980882184498	0.24085331295355084
0.1055	0.15878587906287686	0.17878818413545647	0.1995480907868869	0.22076903946211157	0.24210880655266817
0.1056	0.15657822990812792	0.17742200841625824	0.19927912688564234	0.22186783262541995	0.2448528021645514
0.1057	0.15643489209302552	0.17733423990470837	0.1992627676224517	0.22193934899246073	0.24502875138735372
0.1058	0.15535604124089952	0.17666145574684458	0.19912529578544347	0.22247541897200368	0.2463817882548087
0.1059	0.1543824144319699	0.17605133367266174	0.19899774784001548	0.2229586645332835	0.2476098395220694
0.106	0.15380500841503814	0.1756887313486176	0.19892119881150627	0.22324511319660495	0.2483399482282331
0.1061	0.15349097290843594	0.17549178568435825	0.1988798850222233	0.22340096271683543	0.248736393668147
0.1062	0.1517942538887285	0.17441552723129716	0.19864217061629674	0.2242406032956668	0.2509074449680108
0.1063	0.15174062413490497	0.17438284850090527	0.19863626642798804	0.22426742390309143	0.2509728370331103
0.1064	0.15173467017845801	0.17438058585443217	0.19863725060509518	0.22427068729420419	0.2509768060678105
0.1065	0.15200513948997607	0.17455459430064263	0.19867806985677575	0.22413734172851357	0.250624854624092
0.1066	0.15137853794933256	0.17415620682130037	0.19858919944235479	0.22444726125966488	0.2514287945273473
0.1067	0.15118640304157188	0.17403486276867763	0.19856293055239463	0.2245424675210889	0.251673336116267
0.1068	0.1523514514733285	0.1747797078387598	0.19873309724153318	0.22396707189502188	0.25016867155135664
0.1069	0.15300875016769622	0.1751987181711806	0.19882763238681883	0.2236421803559811	0.24932271891832325
0.107	0.15426487481414397	0.17599429290193183	0.19900210004921928	0.22302023803767276	0.24771849419703212
0.1071	0.1548766371845387	0.17638076701838876	0.1990858827717482	0.22271713192308687	0.24693958110223743
0.1072	0.15412566831214677	0.1759096302232194	0.19898693435876597	0.22308984892655084	0.24788791817931702
0.1073	0.15311348530952587	0.17527127943254509	0.19884961519874453	0.22359157563749585	0.24917404442168875
0.1074	0.150768437112548	0.1737778795102978	0.1985142185769709	0.22475109067109203	0.25218837412909123
0.1075	0.14889214384416385	0.17257068195440453	0.1982310551749008	0.22567622853679586	0.25462989048973494
0.1076	0.14990359167835865	0.17322519964255467	0.19838824181514633	0.22517833976323381	0.2533046271007066
0.1077	0.1500017558611108	0.17328992999360773	0.19840495623612459	0.22513028148793338	0.25317307642122344
0.1078	0.14850401513092915	0.17232380691646676	0.19817595178585057	0.2258682634663897	0.2551279627003639
0.1079	0.15014889595705957	0.17338766616262463	0.19843086587246536	0.2250583978036083	0.2529741742042422
0.108	0.14917022467677327	0.1727581732129527	0.19828342498202797	0.22554103573201156	0.2542471413962345
0.1081	0.14865606226180464	0.17242694554204982	0.19820535134713987	0.2257944938926638	0.25491714695634193
0.1082	0.14846409561541632	0.17230401481059707	0.1981770996859405	0.2258892955011891	0.255165494386857
0.1083	0.14755695981798453	0.17171580872451853	0.19803472644366082	0.22633562575204558	0.2563568792617905
0.1084	0.14711944239910055	0.17143194290808583	0.19796585839337097	0.22655086293095794	0.25693189336848465
0.1085	0.14492403690178693	0.16999197674827282	0.19760124626437467	0.22762721697520208	0.2598555231103635
0.1086	0.14537872829829823	0.1702933347220772	0.19768060858657469	0.22740505990452656	0.25924226848852344
0.1087	0.14481465496087645	0.16992276408376344	0.1975862095848594	0.22768148313253872	0.259994888237962
0.1088	0.14459791426514348	0.16978102442538368	0.19755074304384232	0.22778786393186445	0.260282454333766
0.1089	0.14485256647698827	0.1699508258703552	0.19759645186665623	0.227663695977805	0.2599364598081953
0.109	0.14595631898333605	0.170679306892108	0.1977852942115647	0.2271236104165	0.25845546949649123
0.1091	0.14446438586260626	0.1696972215059174	0.19753324890072257	0.22785429605351254	0.26045084767724125
0.1092	0.14385598962191443	0.1692955149816357	0.19742896867820628	0.22815196897933768	0.26126755773890586
0.1093	0.1439479906514868	0.1693580745895059	0.19744698627749813	0.22810741979252452	0.2611395286889846
0.1094	0.1448600302714905	0.16996330822125208	0.19760706231186376	0.22766193874115426	0.2599076604542394
0.1095	0.14498978327870696	0.170050486178976	0.19763115920719873	0.2275988277762804	0.2597297435588379
0.1096	0.1457823575253338	0.17057408088537182	0.1977673317878886	0.22721108330638806	0.2586651464950178
0.1097	0.14503441827242253	0.17008296550610902	0.1976425216033583	0.22757773853569283	0.2596623560824175
0.1098	0.1451441202359322	0.1701568476154987	0.19766310823397312	0.22752441953335192	0.25951150438124404
0.1099	0.14436451720593102	0.1696431872813589	0.19753086724682067	0.2279061810638394	0.26055524720204987
0.11	0.14414496045911782	0.16949924631021035	0.19749451874793353	0.22801388235714448	0.26084739212559377
0.1101	0.14492180214191425	0.17001467496897796	0.19763071469369292	0.22763436223033237	0.2597984459650826
0.1102	0.14239680692028603	0.1683384287894506	0.19718688061298714	0.22886769367910853	0.26321018999816764
0.1103	0.14383356794542346	0.1692972039194933	0.19744558497622494	0.22816718194743205	0.26125646121142626
0.1104	0.14470571731130322	0.1698764542506639	0.19759919708135643	0.2277412260135031	0.2600774053431733
0.1105	0.14415307861290388	0.1695121666079449	0.19750527504748908	0.22801183812232012	0.26081764160934195
0.1106	0.14477215952991074	0.16992338549973018	0.19761436186553855	0.22770947859343785	0.25998061451138266
0.1107	0.1455737111915773	0.1704534900917317	0.19775272444915898	0.22731740334555098	0.25890267092198105
0.1108	0.1463015829111913	0.17093318147283593	0.19787628182051276	0.22696093958663646	0.2579280142088236
0.1109	0.14675039501655865	0.17122868356041185	0.19795211747876285	0.22674106431454372	0.2573277396297229
0.111	0.14454070942048694	0.16977639686374305	0.19758192795900822	0.22782422489156454	0.2602767408651972
0.1111	0.14525130598492822	0.1702471790575248	0.19770559508166372	0.2274768221350209	0.2593190977408623
0.1112	0.14399166260916915	0.1694156836333062	0.1974901395387662	0.22809342080054198	0.26100909341821654
0.1113	0.14333962810549292	0.16898392893836595	0.19737695837985095	0.22841226453305577	0.26188722004323445
0.1114	0.1439144610994322	0.16936747308992078	0.19748034618130533	0.22813191771529545	0.26110580191404614
0.1115	0.14296444570546368	0.16873699344385903	0.19731370378498822	0.22859612880371308	0.26238872826197596
0.1116	0.14250897647000133	0.16843443111472148	0.19723345776971815	0.22881862121826838	0.26300451342729075
0.1117	0.1436154284208322	0.1691733878665808	0.19743331484009113	0.22827916225996014	0.2614987066125358
0.1118	0.14383479743625235	0.1693206203258777	0.19747383428265283	0.22817238912093443	0.26119835883428266
0.1119	0.14378295691335885	0.16928770368689736	0.1974665876313823	0.22819810443004734	0.26126464733831406
0.112	0.14179347024168068	0.16796135806928822	0.19711020441695573	0.22916876482482343	0.2639662024472519
0.1121	0.14171905169494214	0.1679129293984689	0.19709835735983508	0.2292053956585684	0.2640642658881855
0.1122	0.14163860954055132	0.1678604379106862	0.19708537382553148	0.22924495437613251	0.2641706243470985
0.1123	0.1440956505349536	0.16950123558754338	0.1975288758651528	0.2280468320073459	0.26082740600500426
0.1124	0.14286139772838477	0.16868178673789763	0.19731204539614441	0.22864995120833295	0.26249481892924015
0.1125	0.1419579607030383	0.16807914371197974	0.19714982281910398	0.22909069226102713	0.2637223805048509
0.1126	0.1420991441049775	0.16817523613738916	0.19717756556734076	0.22902232784081533	0.26352572634947724
0.1127	0.14214583756965113	0.1682080061405025	0.19718797631988277	0.22899998191864707	0.2634581980513166
0.1128	0.14193321405196785	0.1680670540896741	0.1971509027134491	0.22910395373651946	0.2637448754083894
0.1129	0.14199779735939802	0.16811183868473306	0.19716462693686929	0.2290729017790805	0.26365283523991917
0.113	0.14088105090738479	0.16736288127501558	0.19695912169116778	0.22961668755067988	0.265180258575752
0.1131	0.1427951555696369	0.16864810098897381	0.19731323236222767	0.22868503289691136	0.2625584781822503
0.1132	0.14265144020943948	0.16855364541800122	0.19728919201208128	0.22875552600018204	0.262750196360296
0.1133	0.14058455221063468	0.16716740637752484	0.19690880797811813	0.2297620080101903	0.26557722542353196
0.1134	0.14105770594627878	0.1674878568489582	0.19699978467997575	0.22953245124654834	0.2649222012782389
0.1135	0.14005062758879427	0.1668095567243839	0.19681087640607406	0.23002209801560888	0.2663068412651389
0.1136	0.1402292695192799	0.16693188666159034	0.1968469140483496	0.22993580232136196	0.26605612744941814
0.1137	0.14015167292259884	0.16688090343246273	0.19683397277490672	0.2299738912819819	0.2661595595880499
0.1138	0.13949303494721157	0.16643615628033093	0.19670901894025783	0.2302938328555948	0.2670679569766048
0.1139	0.13969575857393865	0.1665751528258091	0.1967501363495128	0.23019595352250213	0.26678299872823735
0.114	0.13872249077971302	0.1659151896049755	0.19656202596993785	0.23066797035897618	0.26813232328639736
0.1141	0.13950270328497535	0.1664471853122201	0.1967165371357845	0.23029041869606776	0.2670431555709523
0.1142	0.1393633736535395	0.1663540888988148	0.19669135551032635	0.23035838797607225	0.26723279396124705
0.1143	0.13946963967087816	0.16642772412548157	0.19671388465350198	0.23030729811051812	0.26708145343962014
0.1144	0.13897724235384187	0.16609458594707172	0.1966196816662762	0.23054633725391613	0.26776215277889404
0.1145	0.1399877358231397	0.16678190237350546	0.19681761465653327	0.23005681961497304	0.26635592753184856
0.1146	0.13923180382490824	0.16627066287310674	0.19667324994842403	0.2304238603944412	0.26740042295911975
0.1147	0.14096419467049265	0.16744431935177392	0.19700665216129096	0.22958326712507254	0.26500156669136987
0.1148	0.142059279974256	0.16818152830363345	0.1972114969798079	0.22905058968896627	0.26349710505333646
0.1149	0.14264711505137156	0.16857629288034282	0.19732024038729	0.22876437991448834	0.2626919717665073
0.115	0.14242190815217617	0.16842726654644744	0.19728134128044506	0.22887461918233667	0.26299486483859474
0.1151	0.14252289959029854	0.16849629206775932	0.1973015236872664	0.22882576460345963	0.2628535200512161
0.1152	0.14276715733836481	0.16866096747842133	0.19734750272027404	0.22870699935717573	0.26251737310576423
0.1153	0.1415024324570667	0.16781541351267237	0.19711829913969864	0.2293238333154139	0.2642400215751485
0.1154	0.1399703030385219	0.16678352180370185	0.19683118731190855	0.2300690604746787	0.2663459273711891
0.1155	0.1405366672010983	0.1671679435815495	0.19694105747045276	0.2297944030430316	0.265559928703868
0.1156	0.1402971430203935	0.1670076221092478	0.19689743302707027	0.22991119166540586	0.2658866101778825
0.1157	0.14171554106792103	0.16796451491132505	0.19716520659467698	0.22922168129995477	0.26393305612612206
0.1158	0.14189092199851497	0.16808367465437754	0.19719936659697052	0.22913664795051297	0.2636893887996241
0.1159	0.1416951407549503	0.1679538187516844	0.19716519280314576	0.22923242666894061	0.2639534210212789
0.116	0.1414271580084393	0.16777530958150183	0.19711746413972378	0.22936332618455624	0.2643167420857789
0.1161	0.14162256504969625	0.16790808915831618	0.19715553922830262	0.2292685838504898	0.2640452227131952
0.1162	0.14269472326616606	0.16862762404396012	0.197353171483213	0.22874630144958857	0.26257817975707237
0.1163	0.14317534675823979	0.16894975668340326	0.19744123566244431	0.22851205329163407	0.2619216076042786
0.1164	0.14315122298175795	0.16893518612728642	0.1974388033322228	0.2285242272890631	0.2619505602696697
0.1165	0.14214516015505863	0.16826455853783456	0.19725905493649382	0.22901554922780584	0.2633156771428071
0.1166	0.14353595992885346	0.1691943375535871	0.19751088542956427	0.2283370325836957	0.2614217845042994
0.1167	0.14451919654048587	0.16984821038015688	0.19768462729163974	0.22785643981692766	0.26009152597078977
0.1168	0.14509857680214608	0.17023263510000092	0.19778591372617513	0.22757301390851706	0.2593098604631609
0.1169	0.14591702248965613	0.17077317842951933	0.19792589252100212	0.22717200461724107	0.25821190194258137
0.117	0.1453172255544305	0.1703798788432691	0.19782680700945163	0.2274665844710963	0.2590095041217524
0.1171	0.14623447657618835	0.17098469537231267	0.197982458385675	0.2270169037192122	0.25778146594661183
0.1172	0.14472770284654535	0.169993693216011	0.19772989704891375	0.2277562280673674	0.25979247882116263
0.1173	0.1454315945894212	0.17045979351064017	0.19785176163305704	0.22741162232515494	0.25884522794172665
0.1174	0.14409061439339613	0.1695748021887416	0.1976232774061389	0.22806887903811313	0.26064242697361034
0.1175	0.14517509120569894	0.1702937077118481	0.19781199734890598	0.2275381319194678	0.25918107181407923
0.1176	0.14515833394462652	0.1702841644650621	0.1978110119057675	0.227546720441612	0.259199769242932
0.1177	0.14573971798444046	0.1706687089209983	0.19791111084235685	0.22726195831916912	0.2584185039330353
0.1178	0.14627811049926642	0.1710239429128789	0.19800272329601126	0.22699802995653742	0.257697193335306
0.1179	0.14759885329063901	0.17188916586524125	0.19821982182549067	0.22634907054660983	0.2559430884720192
0.118	0.14683520322805746	0.1713919863194718	0.19809808302358067	0.22672503179053072	0.2569496956383593
0.1181	0.14725556593612757	0.17166825958270063	0.19816826527902065	0.2265186838980944	0.2563892253040567
0.1182	0.14828874630663733	0.17234264106780542	0.19833506090339284	0.22601040998844754	0.25502314173371693
0.1183	0.14831682666827567	0.17236240472016698	0.19834134063441505	0.22599692213431047	0.2549825058428319
0.1184	0.14814230907086495	0.1722505320194071	0.19831565349370534	0.22608324598329665	0.255208259432726
0.1185	0.1486481873520333	0.1725804940924667	0.19839701806064144	0.22583430565290968	0.25453999484194884
0.1186	0.1491462007834245	0.1729045462311922	0.19847616178562802	0.22558905032271365	0.2538840408770416
0.1187	0.1483313344032931	0.17237792563329582	0.19835104844541446	0.2259911615756355	0.25494852994236117
0.1188	0.14862403497783688	0.17256940946655433	0.19839880993679504	0.2258472450307681	0.25456050058804564
0.1189	0.1483675518477477	0.17240449483846193	0.19836045853243806	0.22597400783974408	0.25489348694160835
0.119	0.14869724386691735	0.172619930004709	0.1984139485363818	0.2258118402054088	0.25445703738658304
0.1191	0.15003529333414461	0.1734860161541144	0.1986209908018463	0.2251518091851067	0.252705890524788
0.1192	0.14891007016682892	0.1727608829646209	0.19845076158422187	0.22570757407765235	0.2541707112066759
0.1193	0.14782987435636688	0.17206097798487358	0.19828275997642267	0.22624027120863616	0.2555861164737008
0.1194	0.14889438900220256	0.1727537810290559	0.1984520369365895	0.2257159921550446	0.25418380087710746
0.1195	0.14787440113625214	0.17209301238272226	0.19829356710998744	0.22621904509616372	0.25551997427487444
0.1196	0.1484962767786903	0.1724987326572638	0.19839365761278285	0.22591298367153137	0.25469834927973173
0.1197	0.14863043888784935	0.17258729501880576	0.19841650542351982	0.2258471858024956	0.2545185748673293
0.1198	0.1499139306943552	0.17341855155044	0.1986156249363483	0.2252140917909586	0.2528378010278978
0.1199	0.14812212532978422	0.1722602693930471	0.19834030810149514	0.22609841575222142	0.2551788814234522
0.12	0.14908478919327303	0.17288620357853512	0.1984926340697937	0.22562411072069308	0.2539122624377051
0.1201	0.14881020773547543	0.17270993426096234	0.19845194094281202	0.22575990771553076	0.25426800934521937
0.1202	0.14831894809917553	0.172392751169364	0.19837693740447593	0.22600246649676747	0.2549088968302172
0.1203	0.14876076628097532	0.1726809468984627	0.19844795776916718	0.2257849781617554	0.2543253508896394
0.1204	0.14901803368260683	0.17284911017033858	0.19848973250057686	0.22565840984563076	0.25398471380084714
0.1205	0.1484771691799618	0.17250005990568268	0.19840736126396602	0.22592551023175497	0.2546898994186345
0.1206	0.1472563507001471	0.17170678743735152	0.1982148702434894	0.22652719255737191	0.25629479906164
0.1207	0.14550652748187057	0.170560625253696	0.1979278028953834	0.22738748043055124	0.2586175639384988
0.1208	0.1464752850660957	0.1711987754457957	0.19809114311697612	0.22691205273559986	0.25732274363553254
0.1209	0.1453290906895434	0.17044671244151696	0.197901545088001	0.22747528818264406	0.25884736359829447
0.121	0.14398036427619007	0.16955593428001528	0.19767128451524393	0.22813663875568474	0.2606557781728659
0.1211	0.14290692590050508	0.16884295361050572	0.19748306057561932	0.2286620025585986	0.2621050573547713
0.1212	0.14433881865564577	0.16979668737097794	0.19773743923225034	0.22796187674995094	0.2601651779911749
0.1213	0.14481442664274896	0.1701129778157021	0.1978213090315299	0.22772919051632126	0.2595220959936979
0.1214	0.14567031353017967	0.1706790783201317	0.19796841703776288	0.22730967417071501	0.25837251694121083
0.1215	0.14565163579478427	0.1706682978029498	0.19796714314057978	0.22731921260716598	0.2583937106545201
0.1216	0.14630246665037072	0.17109756697863793	0.19807751032842807	0.22699989309691063	0.25752256294565284
0.1217	0.14633142584196723	0.1711180851496734	0.19808416051239874	0.22698602363140202	0.25748030486455864
0.1218	0.1466383021690159	0.17132078635043313	0.19813655409633796	0.22683552096131823	0.2570688364228948
0.1219	0.14599935901080405	0.17090307216688494	0.19803277910470357	0.22714991916941712	0.25791487054819034
0.122	0.14614126803049907	0.1709978156649921	0.1980582452276369	0.22708056384095293	0.25772210723591904
0.1221	0.14623649920341678	0.17106185789661602	0.19807590139925718	0.2270341307945222	0.2575916107061878
0.1222	0.14599970712835897	0.17090784881617072	0.19803842584685238	0.22715084559584195	0.25790317261277607
0.1223	0.14657071284225737	0.17128409301194095	0.1981347631271736	0.22687056004678813	0.25713987097184
0.1224	0.14568182433575524	0.17070180212367506	0.19798898854984973	0.22730770870729256	0.25831967628342745
0.1225	0.1452795642246346	0.17043826323713104	0.19792299259914195	0.22750553903871124	0.2588536409003812
0.1226	0.14508543956129621	0.17031167395924232	0.19789187496268756	0.22760115788593313	0.2591098536308407
0.1227	0.14531408054502956	0.1704640539810671	0.19793257100618838	0.2274893438409978	0.2587999506267172
0.1228	0.14510944982215365	0.17033055007984488	0.19789969379750721	0.2275901255036491	0.2590701807968451
0.1229	0.1451149808228505	0.17033571386386695	0.19790250061259995	0.22758778514041045	0.25905901956027216
0.123	0.142410503220481	0.1685397622312311	0.19742912207224367	0.22891198600917892	0.2627086264668653
0.1231	0.1411091550472609	0.1676676256081089	0.19719145863331244	0.22954711945193537	0.26448464125938237
0.1232	0.1403686667784424	0.1671694491000196	0.1970538347532049	0.22990801602443608	0.2655000333438971
0.1233	0.1397646355562592	0.16676196633829043	0.1969401854522438	0.23020211101700333	0.2663311016362032
0.1234	0.1400941186839628	0.16698669863038743	0.19700527682035635	0.23004237587346588	0.2658715299918275
0.1235	0.1382790490660964	0.16575376950954082	0.1966531146048889	0.23092376548876778	0.26839030133070607
0.1236	0.13903569453941247	0.16627122155302856	0.19680432170215667	0.23055733391441927	0.26733142829098305
0.1237	0.13944856642583664	0.16655342577873689	0.19688663373981832	0.230357334801103	0.2667540392545052
0.1238	0.13990343606843444	0.16686351332150182	0.19697627235547205	0.230136749147436	0.26612002910715565
0.1239	0.13958789264934796	0.16665100425053392	0.19691737095804085	0.23029050499792458	0.2665532271441527
0.124	0.14114153188541426	0.1677029010451948	0.1972143962672623	0.22953501409933008	0.26440615670279854
0.1241	0.14083918893212494	0.1675006269105505	0.1971596459069636	0.2296827045549134	0.26481783369544765
0.1242	0.14158813935184558	0.16800633179922939	0.1973010864961799	0.22931811124994303	0.2637863311028021
0.1243	0.14135684310549923	0.16785231833093645	0.19726011563109988	0.22943129462134748	0.26409942831111693
0.1244	0.14247231822280632	0.16860214838014423	0.19746654675799585	0.22888734021172386	0.2625716464273297
0.1245	0.14085612270351708	0.16751803041361055	0.19717033827208214	0.2296760971456176	0.2647794114651726
0.1246	0.14073519500853693	0.16743794180132585	0.1971494683083526	0.22973539902146084	0.26494199586032385
0.1247	0.14183204557565499	0.1681776235642615	0.19735539942784616	0.22920113850283555	0.2634337929294017
0.1248	0.1409872016549809	0.16761089518532246	0.19720055728646446	0.2296134730635574	0.2645878728096749
0.1249	0.14038114612159072	0.16720327727447887	0.19708814667998326	0.2299089848965037	0.26541844502744333
0.125	0.14162849870501273	0.16804543893867524	0.19732354376671885	0.22930165145976922	0.263700867129824
0.1251	0.14230220470694455	0.16849880646882076	0.1974488048212462	0.2289732083927069	0.2627769756102816
0.1252	0.14194174512115307	0.16825872885959375	0.19738490082242374	0.22914960491430542	0.26326502028252413
0.1253	0.1412069804700764	0.16776643239648312	0.19725100014486294	0.22950840798666805	0.26426717900190955
0.1254	0.14101253264961255	0.16763694529394496	0.19721656342562865	0.2296035812893334	0.26453037734148055
0.1255	0.14248732630906136	0.16862871322410872	0.19748986742963087	0.22888435809507543	0.2625097349421237
0.1256	0.14349265315601878	0.16930107264244848	0.19767153651607486	0.22839308508562858	0.26114165259982935
0.1257	0.14207855517053875	0.16835797338397995	0.19741930188697354	0.229084813397935	0.26305935616057274
0.1258	0.14047200796443113	0.16727813941980918	0.1971222893617348	0.22986848081244657	0.26525908244157825
0.1259	0.1411544893205758	0.16774006755534127	0.19725247406018065	0.2295364347225842	0.2643165343413181
0.126	0.1410103182961083	0.16764443092601597	0.1972274124165363	0.2296071092285427	0.2645107291327967
0.1261	0.14049077683837785	0.16729530551828348	0.1971314805353889	0.22986058186638747	0.2652218552415622
0.1262	0.14058316015077268	0.1673592136307308	0.19715083523378846	0.22981601289109854	0.2650907780936095
0.1263	0.1400802237805659	0.1670205728018074	0.1970571336113994	0.23006121249261638	0.26578085731361095
0.1264	0.13975005188606654	0.16679830047677954	0.1969956771552733	0.23022220149873998	0.26623376898314066
0.1265	0.13965122852470802	0.16673274410895403	0.19697850980127374	0.23027066202629376	0.26636685553877043
0.1266	0.14022752515422976	0.16712476126833536	0.19709087776343204	0.22999078770492493	0.26556604810907786
0.1267	0.14033666902606165	0.16720008856327667	0.19711352126055073	0.22993808153866113	0.2654116396114498
0.1268	0.14037799075378984	0.16722952529656263	0.19712324821418284	0.22991838053591165	0.265350855199553
0.1269	0.14086878002818565	0.1675624649264315	0.19721777881984354	0.22967975798430215	0.26467121824123724
0.127	0.14074408805923425	0.16747982926001856	0.19719621475532953	0.22974091995595552	0.26483894796946217
0.1271	0.14171047099586948	0.16813198425429346	0.1973780404508122	0.22927010254365618	0.2635094017553688
0.1272	0.14265544797331958	0.16876668798059538	0.19755206405703174	0.22880888998004223	0.262216910009011
0.1273	0.14366546971301275	0.1694416740001211	0.19773380748871294	0.2283150205372816	0.26084402826087166
0.1274	0.14301192186225434	0.1690077820987497	0.19761977583670698	0.22863533082333015	0.2617251893789589
0.1275	0.1439688259588914	0.16964630396004626	0.19779074328010152	0.2281671637593094	0.2604269630416514
0.1276	0.1452679914799183	0.17050780902963172	0.19801615254256794	0.22753015566074283	0.25867789128713914
0.1277	0.14426494297336098	0.16984583214647928	0.19784604035138356	0.22802276853248127	0.26002041599629494
0.1278	0.14318323640034228	0.16912807226200255	0.1976578134045281	0.22855305898531023	0.26147781894781685
0.1279	0.1431291906022602	0.16909353775427965	0.1976500598919842	0.22857989807086332	0.2615473136806126
0.128	0.14139650495757877	0.16793442164377384	0.19733689780814997	0.2294269311536767	0.2639052444368208
0.1281	0.1410007314300607	0.16766939360067937	0.19726504149759022	0.2296203471095635	0.2644444863621063
0.1282	0.14141465686977217	0.16794962922625084	0.1973440160279249	0.22941888352016507	0.26387281435588716
0.1283	0.14057836415288152	0.16738736236842439	0.19718937693975314	0.22982699132337991	0.265017905215561
0.1284	0.14207428054501026	0.16839562816862103	0.1974691279003243	0.2290976598588638	0.26296330352718056
0.1285	0.14247265010907434	0.16866396548739382	0.19754340762329686	0.22890337981734982	0.2624165969628852
0.1286	0.14214086096753156	0.16844326428882897	0.19748502408620386	0.2290659283401171	0.26286492231731856
0.1287	0.14147729738163653	0.1679992532927018	0.19736500028051449	0.2293903369737892	0.263768112071358
0.1288	0.14286510404186478	0.1689308306242957	0.19761970456314037	0.22871262923690858	0.26187173153379056
0.1289	0.14190667330972725	0.16829070329817553	0.19744783909633576	0.2291815214782472	0.26317326281751424
0.129	0.14057968665316656	0.16739871923441635	0.19720277644508005	0.22982922559314695	0.26498959207419004
0.1291	0.1392467351541425	0.16649668347251226	0.19694903985615636	0.23047820558984194	0.266829335927347
0.1292	0.13959374726375418	0.1667339778349269	0.19701820287401794	0.2303099447910669	0.2663441272362341
0.1293	0.1405370412080499	0.16737439022817793	0.19720035240204248	0.22985123551182413	0.26503698064990544
0.1294	0.1394998817315572	0.16667321482446823	0.19700381796166716	0.23035642581532534	0.26646665966698213
0.1295	0.13941797889475743	0.1666190596279822	0.19698983399893316	0.23039666486280622	0.2665764626155209
0.1296	0.13942978449452498	0.1666285719811197	0.19699400433797287	0.23039134692545368	0.2665562922609288
0.1297	0.13846815059632098	0.16597502853582513	0.19680748553398358	0.23085882128625312	0.26789051404761716
0.1298	0.1377904009665573	0.16551293822542548	0.19667416469035615	0.2311878794919705	0.26883461662569047
0.1299	0.13739871535022577	0.16524578509466245	0.19659699333909542	0.23137802768805665	0.26938047852795965
0.13	0.13866890119130768	0.16611649656692146	0.19685279942132955	0.23076267804662773	0.2675991247738136
0.1301	0.13777374664851044	0.16550597637962333	0.1966764752489736	0.23119725650123743	0.2688465452216551
0.1302	0.13543489943910827	0.16389527584713096	0.19619601695330643	0.23232815419453415	0.27214565356592013
0.1303	0.13589933103217025	0.16421840742424845	0.19629563346698087	0.23210458928352143	0.27148203879307886
0.1304	0.13694288417586753	0.16493988288526007	0.196513576589377	0.23160082640469387	0.27000282994480157
0.1305	0.13665097494079168	0.1647403412503341	0.19645551972956407	0.23174243037305625	0.2704107337062539
0.1306	0.13790749743812505	0.1656050150585776	0.19671275456276394	0.23113461114457426	0.26864012179595914
0.1307	0.13943174519691623	0.1666462959397146	0.19701508302711182	0.23039502465380862	0.2665118511824487
0.1308	0.13885525565013562	0.1662554591251997	0.19690452515255225	0.2306756056205305	0.2673091544515819
0.1309	0.13988110069718698	0.16695429536433476	0.1971054913788678	0.23017726315655804	0.26588184940305243
0.131	0.13954324125223777	0.16672651407429057	0.1970423078732691	0.23034206345590014	0.26634587334430243
0.1311	0.1408185808227353	0.1675914242858582	0.19728722008356428	0.22972139642815215	0.26458137837969004
0.1312	0.1398324794839035	0.16692580057965306	0.19710180012926595	0.23020217746938204	0.26593774233779544
0.1313	0.13980387179687218	0.16690788913680948	0.1970981848933073	0.23021651720148892	0.2659735369715222
0.1314	0.1406001959642468	0.16744845332640296	0.19725173428157428	0.22982908900480947	0.2648705274229664
0.1315	0.1405340925427689	0.16740528152527837	0.19724112628264784	0.229861717967601	0.264957781681704
0.1316	0.14056068817562728	0.16742474920454076	0.1972480309538142	0.2298491664769499	0.2649173651890678
0.1317	0.14032408516108236	0.1672662663164488	0.1972050917711018	0.22996487332239438	0.26523968342897253
0.1318	0.14009026550569842	0.16710947619325955	0.19716244554596768	0.2300791762405762	0.2655586365144982
0.1319	0.14010932077281962	0.16712387569237216	0.197167962870848	0.23007031119324217	0.26552852947071814
0.132	0.14077076644314865	0.16757261521610664	0.19729513691015144	0.22974838872634684	0.26461309270424643
0.1321	0.14000007705199274	0.16705285125592542	0.19715084917295922	0.23012433845889824	0.2656718840602244
0.1322	0.14072078282271527	0.16754186121328402	0.1972894905773023	0.22977357934283438	0.26467428604386406
0.1323	0.1396884064648412	0.16684445899237585	0.197094777329566	0.23027688606969524	0.2660954711435216
0.1324	0.13906332371933294	0.1664210098164599	0.19697539719716112	0.23058130941185004	0.2669589598551959
0.1325	0.13730310320798397	0.1652186426230118	0.196626664404423	0.23143574653215926	0.26941584323242196
0.1326	0.13811915343834222	0.16577957357445716	0.19679278621152105	0.23104063892055232	0.2682678478551272
0.1327	0.1380053368400978	0.16570316840046365	0.19677194146858265	0.23109628048937592	0.26842327280148004
0.1328	0.13784394394144658	0.16559412661397316	0.19674149857609205	0.23117498012864793	0.26864545073984025
0.1329	0.13755192529999338	0.16539539778370022	0.1966845999986749	0.23131696285548115	0.26905111406215043
0.133	0.13703800368953017	0.16504380706779095	0.1965821189590996	0.23156630217884946	0.2697697681047298
0.1331	0.1358007349910077	0.1641914819727048	0.19632792450803474	0.23216485573987924	0.2715150027883735
0.1332	0.13512415664588825	0.1637237977556968	0.19618687745071484	0.23249168820109295	0.2724734799466072
0.1333	0.133889893861079	0.16286523035132508	0.19592266095461638	0.23308626108564687	0.2742359537473326
0.1334	0.133767984178398	0.16278145638780225	0.1958978952924567	0.23314532060170143	0.27440734353964163
0.1335	0.13393675863878038	0.1629009183557812	0.19593668438303602	0.23306467338460582	0.2741609652377966
0.1336	0.13384305605295943	0.16283688682654443	0.1959181142594757	0.2331101844198593	0.2742917584411611
0.1337	0.1330669379499935	0.16229463882948886	0.19574894040715887	0.23348334234351817	0.2754061404698407
0.1338	0.1335710598684196	0.16264951429274602	0.19586227105462958	0.23324181787608617	0.27467533690811863
0.1339	0.13359069143769617	0.16266472402873064	0.1958684836444212	0.23323286064057633	0.27464324024857567
0.134	0.13336460643877848	0.1625078195631936	0.19582057300554334	0.23334191039738944	0.27496509059509505
0.1341	0.13323862861416885	0.1624209584033928	0.1957946148784561	0.23340286141431352	0.2751429366896687
0.1342	0.13319698130663896	0.16239320989907208	0.19578728777621812	0.2334233266565648	0.275199194361506
0.1343	0.13291610304737908	0.16219749587380994	0.19572676184984703	0.23355856493969096	0.27560107428927294
0.1344	0.13042403591199841	0.16043708250184557	0.19515863794935515	0.23475059558050157	0.27922964805629924
0.1345	0.13079279362799479	0.16070066033189512	0.19524673909701368	0.23457525650410624	0.2786845504389901
0.1346	0.131775596348414	0.16139832233675747	0.19547521771287893	0.2341062770179912	0.27724458658395856
0.1347	0.133147006228345	0.16236546565447027	0.19578569782316346	0.23344969385049702	0.2752521364435242
0.1348	0.13429594036743697	0.1631707887203672	0.19603940076428097	0.23289799255549723	0.2735958775924177
0.1349	0.1343643708091012	0.16321998747603017	0.19605610203715057	0.232865522975423	0.2734940167022949
0.135	0.13310469217734047	0.16234016085050276	0.19578200218943587	0.23347143156531028	0.2753017132174106
0.1351	0.13173203408342507	0.16137482343018913	0.1954747787696885	0.23412955972226918	0.2772888039944281
0.1352	0.1319906014805938	0.16155891554204727	0.19553558253184591	0.23400633706745677	0.27690856337805625
0.1353	0.13306204789620368	0.16231461676119652	0.19577822553944765	0.23349332778148613	0.27535178202166594
0.1354	0.1332352034060804	0.16243758734871724	0.19581852822149629	0.23341069101929307	0.27509799000441304
0.1355	0.13375528031847375	0.1628033610554493	0.19593494025214322	0.23316131847058466	0.2743450999033491
0.1356	0.13460143288627044	0.16339549955045568	0.19612049021820743	0.23275462643001985	0.27312795091504666
0.1357	0.134860850124963	0.16357755373833519	0.19617803425075503	0.23263009662476158	0.2727534652611853
0.1358	0.13555998887169696	0.16406452683452585	0.19632838328260063	0.23229332174385087	0.27175377926732575
0.1359	0.13634550822043057	0.16460944267469263	0.19649444128144816	0.2319142359123355	0.2706363719110931
0.136	0.13572930099174438	0.16418479315054887	0.1963677860500508	0.2322124780809648	0.2715056417266911
0.1361	0.13472352375447574	0.1634878706315287	0.1961561902154797	0.23269812040938453	0.2729342949891313
0.1362	0.13451869032907268	0.1633466694772209	0.19611404396580617	0.23279725976233084	0.27322333646556934
0.1363	0.1347212355239792	0.1634892187694812	0.19615948767912375	0.23270014670157224	0.2729299113258436
0.1364	0.13322613447197534	0.16244586595085375	0.1958354992022963	0.2334198010752106	0.27507269929966405
0.1365	0.1335583586477075	0.16268018692325223	0.19591069827848845	0.23326068285233162	0.2745900732982203
0.1366	0.13245332148653027	0.16190559746666738	0.195666805629012	0.23379150541846414	0.2761827699993262
0.1367	0.13264840663679947	0.1620443826686128	0.19571250950563832	0.23369846118454665	0.2758962400044029
0.1368	0.13237257471773722	0.1618516390032986	0.19565242272838032	0.23383116926876799	0.2762921942818159
0.1369	0.1321306984738138	0.1616825753774403	0.1955996753122323	0.23394753015908684	0.27663952067742675
0.137	0.13108731911551888	0.1609460257967108	0.19536269486238306	0.23444707683334695	0.27815688339204037
0.1371	0.1311515290703462	0.16099301156973095	0.1953794470507419	0.23441689729815982	0.27805911501102115
0.1372	0.130542826686709	0.16056223178614676	0.19523979649899667	0.2347079838828739	0.2789471611452736
0.1373	0.13023959216962455	0.16034785549026354	0.19517052560431689	0.23485307705723493	0.27938894967856
0.1374	0.1308119567264055	0.16075641130878546	0.19530640732888357	0.23458055426519786	0.27854467037072766
0.1375	0.12996237304601044	0.16015314926469604	0.19510888295818696	0.23498617440324415	0.27978942032786247
0.1376	0.1304872268083662	0.16052849098723324	0.19523439683222463	0.2347365064788533	0.27901337889332267
0.1377	0.13010665563866194	0.16025893216161802	0.1951468055428328	0.23491844593550262	0.27956916072138466
0.1378	0.13023347661021323	0.1603507527060829	0.19517861109455267	0.23485850671465405	0.2793786528744972
0.1379	0.12992865315924818	0.16013489111614354	0.19510851958083592	0.23500425789618626	0.2798236782475861
0.138	0.1299419002544199	0.16014579156872344	0.19511356347898043	0.23499845368926617	0.2798002910086101
0.1381	0.1294074202674398	0.15976540477810813	0.19498818771130397	0.2352533713532673	0.28058561588988074
0.1382	0.13034738914294242	0.16043767975522624	0.19521302160947873	0.23480620537172378	0.2791957041206289
0.1383	0.13297334646701436	0.16229621965831204	0.19581545474168408	0.23355022131306447	0.27536475781992503
0.1384	0.13212895258388946	0.16170323232061	0.19562778926771837	0.23395564580043568	0.27658438002734637
0.1385	0.13329549165465263	0.16252526326791875	0.19589069785373284	0.23339646095081476	0.27489208627288103
0.1386	0.1336146472234092	0.16275038291095226	0.1959629043277408	0.23324353481922083	0.27442853071867684
0.1387	0.13437441043336382	0.16328281417935203	0.1961302859370414	0.23287835557365363	0.27333413387658906
0.1388	0.13284254475963256	0.16221161601193806	0.19579580195518642	0.23361539630871672	0.27553464096452635
0.1389	0.13328355658594324	0.16252275027514407	0.19589565092051683	0.23340409267602183	0.27489394954237395
0.139	0.13191557771343915	0.16156136182177602	0.19559076664340289	0.23406076220191258	0.2768715316194693
0.1391	0.13330019862047837	0.1625373515190435	0.19590312519626113	0.23339704477906315	0.2748622798851539
0.1392	0.13195580817795233	0.16159269114527483	0.19560371573164367	0.23404246915465293	0.2768053157904763
0.1393	0.13254142340653927	0.16200708043384146	0.19573790049146625	0.2337622725959231	0.27595132307222997
0.1394	0.13430024723183603	0.1632413575243593	0.19612751651912166	0.23291733170185336	0.27341354702282966
0.1395	0.1323157998030991	0.16185105446891795	0.1956909252980097	0.23387142774060754	0.2762707926893657
0.1396	0.13283508387307236	0.16221807107820868	0.1958093289599817	0.23362280433797822	0.27551471175075903
0.1397	0.1322475551906348	0.16180586097540536	0.19567932142144426	0.23390510854058996	0.27636215387192564
0.1398	0.1314389114304339	0.16123592890405514	0.19549702984380046	0.23429281614852873	0.2775353136731818
0.1399	0.13072178743792004	0.16072868035039922	0.19533300465460607	0.2346360464206817	0.27858048113639305
0.14	0.1313197653379481	0.16115445163149084	0.19547343575580378	0.23435078749906194	0.2777015597756954
0.1401	0.13085738736630897	0.16082792101436397	0.19536837431357995	0.23457228012138773	0.2783740371843594
0.1402	0.13021796093139995	0.16037451699129085	0.1952206817579986	0.23487796830761873	0.2793088720116919
0.1403	0.13068630664462533	0.16070927467527105	0.19533234831683524	0.23465497981704186	0.2786170905462265
0.1404	0.13063802209308017	0.1606764017253764	0.1953229850571071	0.23467853201269614	0.27868405911174005
0.1405	0.12983781221672355	0.16010773798979308	0.1951365354936152	0.23506068309408004	0.27985723120578815
0.1406	0.1299085780529074	0.16015969935560517	0.19515522213183586	0.2350274699257249	0.27974903053392663
0.1407	0.1305534830339227	0.16062063885039027	0.1953089441528472	0.23472038707837486	0.2787965468844649
0.1408	0.1293941429075652	0.1597949747921452	0.19503650010041312	0.23527346602176874	0.2805009161781077
0.1409	0.1289733729659876	0.15949500938152678	0.1949372333663118	0.23547410594691853	0.2811202783392553
0.141	0.12896785393776275	0.15949249672175303	0.19493780875167427	0.23547724340509157	0.28112459718371846
0.1411	0.12922693734778481	0.15967961715051185	0.19500212063531797	0.2353545542969252	0.28073677056946017
0.1412	0.13003654501144768	0.16025969519621439	0.19519693963189974	0.23496950279915754	0.2795373173612806
0.1413	0.12901551634883685	0.1595310090073623	0.19495503757416624	0.23545612578480907	0.28104231128482554
0.1414	0.12830094421498117	0.15901918159460773	0.19478330873954217	0.23579605075025117	0.2821005147006177
0.1415	0.12922451654386657	0.15968366878677717	0.19500916935498078	0.23535775182726476	0.2807248934871107
0.1416	0.12963724065470775	0.1599804029234494	0.1951098159244031	0.23516180079970336	0.2801107396977365
0.1417	0.12908219436123516	0.15958458996288655	0.194978744896395	0.23542647216812837	0.2809279986113549
0.1418	0.12729261424766974	0.15829743928473797	0.19454167914319279	0.23627594972154747	0.28359231760285203
0.1419	0.12532491316266905	0.15686823594018987	0.1940425980690596	0.2372048784721633	0.2865593743559181
0.142	0.12461482068836907	0.15634979686016756	0.19385892242579011	0.23753910512767548	0.2876373548979977
0.1421	0.12355420231885442	0.1555711537333905	0.193578826741148	0.23803666865982132	0.2892591485467858
0.1422	0.12319605415067138	0.15530818791525014	0.1934842050269524	0.23820468159071118	0.28980687131641497
0.1423	0.12263938235981271	0.15489768878573487	0.19333474596705505	0.23846512737597628	0.2906630555114211
0.1424	0.12387919989061004	0.15581490413510152	0.19367161500535995	0.23788624085930055	0.2887480401096279
0.1425	0.12385219879418498	0.15579644343071572	0.19366632448281756	0.2378994480551928	0.28878558523708897
0.1426	0.1235207500694341	0.15555357757417482	0.19357943657031143	0.23805514543776746	0.28929109034831213
0.1427	0.12261614532242408	0.15488612852717576	0.19333607812773404	0.23847826283850226	0.290683385184164
0.1428	0.12254356014092561	0.15483373693300964	0.1933181336528143	0.23851268827671393	0.2907918809965366
0.1429	0.12274479084137142	0.1549842730556009	0.19337506272405047	0.2384193947188705	0.29047647866010673
0.143	0.12219928178416792	0.15458107568667426	0.19322737510717203	0.23867429082819316	0.2913179765937927
0.1431	0.12318805744680246	0.1553150399744231	0.19349932617077817	0.23821353806388412	0.28978403834411204
0.1432	0.12255105153503712	0.1548449503046126	0.19332787226546613	0.23851149498252555	0.2907646309123585
0.1433	0.1224881836623847	0.15479974561374804	0.19331256826236537	0.23854138627435542	0.2908581161871464
0.1434	0.12224554249108013	0.15462108583693382	0.1932478124322111	0.23865505349133503	0.2912305057484399
0.1435	0.12279268938830219	0.15502824101350113	0.1933996524982215	0.23840047763342198	0.2903789394665533
0.1436	0.12275715829517023	0.15500334351024583	0.1933918860210796	0.2384176341277109	0.29042997804579335
0.1437	0.12397140461314198	0.15590125867412447	0.19372115276787472	0.23785034819079728	0.2885558357540616
0.1438	0.12344211230714432	0.15551258741543886	0.19358132326455185	0.23809872276770758	0.2893652542451574
0.1439	0.12241378774668059	0.15475304273869261	0.19330368930285885	0.2385795275333812	0.2909499526783866
0.144	0.12136580902784123	0.15397473895971006	0.1930150012332475	0.23906781793571671	0.2925766328434845
0.1441	0.11873161850864472	0.15199726943837472	0.19226048402077997	0.24028636283195676	0.2967242652002436
0.1442	0.11844411975644287	0.15178102636778368	0.19217756830161142	0.24041919035544382	0.29717809521871813
0.1443	0.11789442912482295	0.15136537974369427	0.19201600715945666	0.24067219743044255	0.2980519865415836
0.1444	0.11693027369138058	0.150632352449423	0.19172711650517232	0.24111421355700438	0.2995960437970196
0.1445	0.11827963477548432	0.15166054225132392	0.19213461066046753	0.2404966191248575	0.29742859318786663
0.1446	0.11720479776788063	0.15084462027440068	0.19181431439571056	0.24098996192990482	0.2991463056321031
0.1447	0.11648347220369906	0.15029489618880107	0.19159637593242815	0.2413200906410486	0.30030516503402305
0.1448	0.11622339202619554	0.15009705458465272	0.19151831269782468	0.2414392965207518	0.30072194417057513
0.1449	0.11670354039263683	0.15046602782017587	0.191667631013326	0.24122093036009037	0.2999418704137709
0.145	0.11582020772615523	0.14979042718460253	0.1913974089322133	0.24162414151455824	0.3013678146424707
0.1451	0.11508384635641854	0.14922502916028058	0.1911690721153464	0.2419592601496768	0.3025627922182778
0.1452	0.11471455984838877	0.14894132792628184	0.19105435287287786	0.24212726081437727	0.3031624985380743
0.1453	0.11456543520732869	0.148827423586873	0.19100895806596951	0.24219541942665734	0.3034027637131715
0.1454	0.11515079372339014	0.14928078223304297	0.19119594044077243	0.2419308382570478	0.3024416453457467
0.1455	0.11491804852658917	0.14910261262328142	0.1911245358370202	0.24203702905720564	0.30281777395590354
0.1456	0.11449865166963806	0.14877988919916435	0.19099352742015377	0.2422276014139912	0.30350033029705276
0.1457	0.11223797785754251	0.14702171928070318	0.1902611431440167	0.2432459665507759	0.3072331931669616
0.1458	0.11348592295083779	0.14799702341458973	0.1906721613626337	0.24268610995640713	0.30515878231553173
0.1459	0.11277047481172735	0.1474408214662314	0.19044070375545266	0.24300852894583536	0.30633947102075326
0.146	0.11423951902486565	0.14858476615997707	0.19091862068293908	0.24234740561378512	0.30390968851843314
0.1461	0.11515350122390265	0.14929251111057112	0.19121033547444855	0.24193414637143373	0.3024095058196439
0.1462	0.11444482672988769	0.1487464839892863	0.19098800721512285	0.24225588239744159	0.3035647996682617
0.1463	0.11533672439035741	0.1494364595980738	0.19127171548766725	0.24185226701088222	0.3021028335130192
0.1464	0.1176791829201528	0.15123094693234107	0.19199207661133263	0.24078395731593644	0.2983138362202372
0.1465	0.11719238350208079	0.150861525069448	0.19184725449568807	0.2410075630477938	0.29909127388498935
0.1466	0.1164696477604807	0.15031061414076446	0.19162885539089977	0.241338456542971	0.3002524261648841
0.1467	0.11424567983055112	0.14859914724668816	0.19093414377672524	0.24234922138973158	0.30387180775630374
0.1468	0.11402479704108773	0.1484292914456225	0.1908653317414352	0.24244968240371045	0.3042308973681441
0.1469	0.11238441337255506	0.14715269068519357	0.19033289085332625	0.24318847644768415	0.30694152864124086
0.147	0.114444830998846	0.14875747673073844	0.19100349613592085	0.24226112118769805	0.3035330749467966
0.1471	0.11520479200137797	0.1493458266095651	0.19124580220191842	0.24191734360852307	0.30228623557861545
0.1472	0.1145754843615763	0.14886130744243556	0.19104893039914866	0.24220329466026927	0.30331098313657034
0.1473	0.11405330013267118	0.14845825654172728	0.19088415998716796	0.24244010391067594	0.3041641794277576
0.1474	0.11315963580016697	0.14776487319462825	0.19059709892008067	0.24284366721307815	0.30563472487204585
0.1475	0.11292110899785082	0.1475802412264948	0.19052110603330644	0.24295160318765777	0.30602594055469
0.1476	0.11284120951725118	0.1475192491728755	0.19049686453894238	0.2429881800782495	0.3061544966926814
0.1477	0.11158598845495549	0.14653745706621069	0.1900825263178535	0.24355121405198774	0.30824281410899246
0.1478	0.11150304893831799	0.146473618765622	0.19005662787097216	0.243588940885014	0.3083777635400738
0.1479	0.10979775761185401	0.14512800823903543	0.18947692142517622	0.24434796426429214	0.3112493484596423
0.148	0.1102290886999393	0.14547122806550822	0.18962766385613106	0.24415745292421523	0.3105145664542062
0.1481	0.11010617844975304	0.14537524127823756	0.18958732105939977	0.24421268217116687	0.3107185770414427
0.1482	0.11071148751198823	0.1458553412574096	0.18979661065335995	0.24394449987266528	0.3096920607045769
0.1483	0.11002006728750854	0.1453097073991121	0.18956152519140992	0.24425226764982333	0.31085643247214617
0.1484	0.10979137466001389	0.14512968587399153	0.1894844225840372	0.24435430510001319	0.3112402117819442
0.1485	0.11054123833986289	0.1457249041663069	0.1897443431314521	0.24402229179292656	0.3099672225694515
0.1486	0.11144541862458289	0.14643916109809274	0.19005278205587148	0.24362015605052156	0.3084424821709313
0.1487	0.11087894303831057	0.14599428202987985	0.18986328185173873	0.24387343079561175	0.3093900622844591
0.1488	0.10952974786775377	0.14492730849153054	0.18940136913975117	0.24447291437732796	0.3116686601236367
0.1489	0.10915809015828959	0.1446329944600917	0.18927356247991806	0.24463785733090057	0.31229749557080005
0.149	0.11082032739152008	0.14595209311380816	0.1898491847794168	0.24390160362208085	0.30947679109317405
0.1491	0.11155914484900512	0.14653537530014266	0.19010068265671795	0.2435727856237152	0.3082320115704192
0.1492	0.10968115546884655	0.1450529770530757	0.18946175165510581	0.2444087341632157	0.3113953816597563
0.1493	0.10986191279123143	0.14519779292430857	0.18952631843826584	0.24432937883082564	0.3110845970153686
0.1494	0.1099087544782949	0.1452362977927596	0.18954445633384362	0.24430932167418742	0.31100116972091446
0.1495	0.10933459454668339	0.14478155785578356	0.18934694677728411	0.24456414264672427	0.3119727581735248
0.1496	0.109507645001731	0.14492051827985664	0.18940921890370513	0.2444883351157313	0.3116742826989759
0.1497	0.1101697517559201	0.14544720672824454	0.18964027473647743	0.24419566095341663	0.3105471058259412
0.1498	0.11026733860951946	0.14552582851084367	0.18967575679965187	0.24415303533010727	0.31037804074987774
0.1499	0.1093237583287817	0.14477832058855794	0.1893509349115165	0.2445717612535033	0.3119752249176405
0.15	0.10973625191034245	0.14510750860467878	0.18949640169217832	0.2443899646971593	0.3112698730956412
0.1501	0.10854774582506058	0.1441622601738316	0.189081942770319	0.24491547625933924	0.3132925749714496
0.1502	0.10827523189723497	0.14394569303348242	0.1889871641032819	0.24503607203747566	0.31375583892852504
0.1503	0.1087694961670812	0.14434202425244128	0.18916419120917358	0.24481922895941288	0.31290505941189106
0.1504	0.10750271247660345	0.14332888144451889	0.1887143142677475	0.24537641526986134	0.3150776765412688
0.1505	0.1079769173724197	0.1437107987662122	0.1888865808471738	0.2451692681160734	0.31425643489812094
0.1506	0.10729501680527198	0.14316455240250298	0.18864315520879182	0.24546874822884263	0.31542852735459054
0.1507	0.10739668829613554	0.1432476617690354	0.18868187310123122	0.24542500095296016	0.3152487758806377
0.1508	0.10854273517144426	0.14416764863185635	0.1890937763841593	0.24492269032086156	0.3132731494916784
0.1509	0.10875148050452428	0.1443357031681667	0.18916949895908772	0.2448314483120108	0.31291186905621055
0.151	0.10851729242882745	0.14414999947599427	0.18908865328058103	0.2449353226076194	0.31330873220697786
0.1511	0.10940783959378746	0.14486136464948782	0.18940359174798363	0.2445430685591206	0.3117841354496204
0.1512	0.10884488991620059	0.1444142731498613	0.18920825594392954	0.24479240317236425	0.3127401778176443
0.1513	0.10816428474247333	0.143871620432213	0.18896904047177746	0.24509274225670338	0.3139023120968328
0.1514	0.10829083093864016	0.1439742592834129	0.1890160446326221	0.24503783130093537	0.31368103384438956
0.1515	0.10943693125890436	0.1448898886026525	0.18942150496708524	0.24453302437374422	0.3117186507976137
0.1516	0.1097707628831589	0.14515648208478446	0.18953944270282358	0.2443859179830808	0.31114739434615224
0.1517	0.11173523670827827	0.1467090771857618	0.1902101163600722	0.24351181129180757	0.3078337584540801
0.1518	0.11193817281601386	0.14686975376892936	0.19027980372131864	0.24342164756686532	0.3074906221268727
0.1519	0.11290411367112033	0.1476270692411052	0.19060082932691477	0.24298872912670316	0.30587925863415655
0.152	0.11314003474959303	0.14781247715856596	0.1906798578017122	0.24288320218896123	0.30548442810116755
0.1521	0.11240149996460656	0.14723693340796803	0.19043937072570274	0.24321593712310444	0.3067062587786181
0.1522	0.11310948730111164	0.14779139409660505	0.19067377112374662	0.2428982940785741	0.3055270533999625
0.1523	0.1126520413087345	0.1474356299957417	0.19052585235321437	0.2431047562478031	0.3062817200945064
0.1524	0.11203983105336526	0.14695766348764178	0.19032528624048553	0.24338017829390782	0.3072970409245996
0.1525	0.1117930237313239	0.14676533956313947	0.1902449535451346	0.24349140079481016	0.3077052823655918
0.1526	0.11206279741095689	0.14697839612803537	0.19033680290093544	0.24337124188696616	0.3072507616731061
0.1527	0.11191565618326114	0.14686433007461813	0.1902897582939778	0.2434378496265515	0.30749240582159143
0.1528	0.11102258918058888	0.14616314353168888	0.18999159199865945	0.24383771082768968	0.3089849644613731
0.1529	0.11125952346843095	0.14635121800502063	0.19007362232806388	0.24373265875307346	0.30858297744541097
0.153	0.1120475427724972	0.14697187879268808	0.19033948962060016	0.2433807921559813	0.3072602966582333
0.1531	0.11108762142058745	0.14621848443677887	0.19001943156100737	0.24381076507290264	0.30886369750872356
0.1532	0.11210834450451089	0.14702227727649297	0.1903635777587176	0.24335489070450245	0.3071509097557761
0.1533	0.1148512903940497	0.1491584036518083	0.1912544119488441	0.24211800466953307	0.3026178893357649
0.1534	0.11585957318961537	0.14993669620500588	0.19157208184291608	0.2416599990152101	0.30097164974725255
0.1535	0.11606379358579298	0.15009493198230814	0.19163725655116534	0.24156750360992937	0.3006365142708042
0.1536	0.11625657353916391	0.15024422715601607	0.1916986701202552	0.2414801498256296	0.3003203793589351
0.1537	0.11608249056052697	0.1501120496072874	0.191646902227186	0.2415602465380423	0.3005983110669573
0.1538	0.11567072719454098	0.14979702300704673	0.19152112824184583	0.24174861400051534	0.30126250755605116
0.1539	0.11495340722835988	0.14924553855718486	0.19129826886666582	0.24207553239073804	0.30242725295705136
0.154	0.11347650962506527	0.1481019399388125	0.1908279916252481	0.24274481715672705	0.304848741654147
0.1541	0.11217662238744613	0.14708805519989665	0.190403701607559	0.24333036279209194	0.3070012580130062
0.1542	0.11280091086225953	0.14757789175217	0.19061159395397545	0.24305056791556198	0.305959035516033
0.1543	0.11250174306589551	0.14734537567086947	0.19051512771804532	0.24318574772958945	0.3064520058156001
0.1544	0.11352498786895748	0.14814514377726004	0.19085144527304015	0.24272558925382826	0.30475283382691404
0.1545	0.1140733785989156	0.14857261391018117	0.19103004690882014	0.2424784007590651	0.303845559823018
0.1546	0.11483446634865405	0.14916329674400786	0.1912742596654054	0.24213408300060213	0.30259389424133043
0.1547	0.11472426014177113	0.1490794875971831	0.1912413221036001	0.24218475612589968	0.30277017403154605
0.1548	0.11403486816987625	0.14854684822320174	0.19102350947227667	0.2424977977002268	0.30389697643441865
0.1549	0.11448131687499447	0.14889427345994036	0.19116806992134416	0.24229625299621135	0.3031600867475097
0.155	0.11508994058355078	0.1493660868181326	0.19136257380718977	0.24202061870002264	0.30216078009110425
0.1551	0.11624323959753453	0.15025475724445408	0.1917235673951034	0.24149576284099666	0.30028267292191135
0.1552	0.11650124496012425	0.1504538976191476	0.19180478800411171	0.2413784922616349	0.29986157715498163
0.1553	0.1169666158588201	0.15081130164415935	0.19194878055618583	0.24116613985772206	0.29910716208311255
0.1554	0.11710335192738963	0.15091712953639583	0.19199222100554947	0.24110411100436108	0.298883186526304
0.1555	0.11722914001450503	0.15101452998795065	0.19203224488471113	0.24104706610516113	0.29867701900767213
0.1556	0.11721049829428203	0.15100169389921617	0.19202853745622142	0.24105623965739664	0.2987030306928837
0.1557	0.11693029757958581	0.1507890984020261	0.1919454682791075	0.241185286902407	0.2991498488368735
0.1558	0.11583145778677394	0.14994824679282726	0.19160978009916554	0.24168815287217205	0.30092236244906134
0.1559	0.11453306124488477	0.14894807665185192	0.19120388897786278	0.2422793132244614	0.3030356599009392
0.156	0.11462922245853013	0.14902386579820345	0.19123636297774785	0.24223634085561005	0.3028742079099084
0.1561	0.11456717830205751	0.14897723236556756	0.19121860232248156	0.24226514140683061	0.3029718456030628
0.1562	0.11334249984551463	0.14802770644868612	0.19082715117145493	0.24281988939423046	0.3049827531401138
0.1563	0.11313524118428951	0.1478675319278254	0.1907616435352253	0.2429140312324593	0.30532155212020046
0.1564	0.11306693077697723	0.14781561674779103	0.19074129702799938	0.24294548839819546	0.305430667049037
0.1565	0.11203166585279226	0.1470070737745045	0.1904021061945947	0.24341163838325827	0.3071475157948503
0.1566	0.11154275919276838	0.14662438410499123	0.1902407176109169	0.2436313698599274	0.3079607692313962
0.1567	0.11232872969797036	0.14724265928433636	0.19050452473982657	0.2432796463847292	0.3066444398931376
0.1568	0.11194160296168226	0.14694048582447233	0.19037794738138125	0.24345406330817132	0.30728590052429283
0.1569	0.11125158849212687	0.14639925240981116	0.19014858455681577	0.24376364456669528	0.30843692997455097
0.157	0.1127632295853018	0.14758668443113748	0.19065351976071324	0.2430862864326424	0.3059102797902051
0.1571	0.11422835501970398	0.14872850894724823	0.1911300118762639	0.24242528283441972	0.30348784132236417
0.1572	0.11322899992359556	0.1479529437949199	0.1908096311990412	0.24287774155716554	0.30513068352527783
0.1573	0.11205037714725175	0.14703264474881747	0.19042384884126315	0.24340866347407164	0.30708446578859594
0.1574	0.11195759530809879	0.1469612041895721	0.19039491532758565	0.24345096148641973	0.30723532368832374
0.1575	0.11341236369962635	0.14809991582134818	0.1908750247265148	0.24279698300906197	0.30481571274344865
0.1576	0.1138644196001663	0.14845290969581695	0.19102299832232916	0.24259333595522903	0.30406633642645853
0.1577	0.11281527566113991	0.14763691063055162	0.19068416762890822	0.24306754165876962	0.30579610442063054
0.1578	0.11401757476086777	0.14857459131293171	0.19107607744880784	0.2425253374980399	0.3038064189793529
0.1579	0.11412195034775816	0.1486569655014211	0.19111146871250956	0.24247872806197204	0.30363088737633925
0.158	0.11473466175746293	0.14913293610099274	0.1913085086470421	0.24220148042985296	0.3026224130646493
0.1581	0.11464738386478698	0.14906680202755707	0.19128278672363186	0.24224176163568392	0.3027612657483401
0.1582	0.1165571938340325	0.1505383118008312	0.19187992973466136	0.24137184562190073	0.2996527190085741
0.1583	0.11669590487716384	0.15064589631732886	0.19192428329384276	0.24130897849353658	0.2994249370181281
0.1584	0.11448518366236302	0.14894537982240963	0.19123707838795417	0.24231733105230316	0.3030150270749701
0.1585	0.11530697019907228	0.14958173796202942	0.19149845865322643	0.24194446118550297	0.3016683720001689
0.1586	0.11544737169515464	0.14969132692924675	0.19154433004921873	0.24188115744780908	0.30143581387857077
0.1587	0.11524990271548764	0.14954048997111627	0.19148443892042924	0.2419717299022736	0.3017534384906932
0.1588	0.11621444732422644	0.15028387122734277	0.19178624784532042	0.24153239501999932	0.3001830385831112
0.1589	0.11520360350899625	0.14950753482093787	0.19147378159226708	0.24199409345232767	0.3018209866254713
0.159	0.11506165695671347	0.1493993675428028	0.19143109882375095	0.2420593281732328	0.3020485485035
0.1591	0.11640439241589737	0.15043369960919498	0.19185047689954352	0.24144744217613126	0.299863988899233
0.1592	0.11579388853089329	0.14996633864909326	0.19166389007754334	0.24172700342551395	0.30084887931695614
0.1593	0.11679207681029044	0.15073335006820499	0.19197296058670954	0.2412712167588705	0.2992303957759245
0.1594	0.11551271946501254	0.14975270604333485	0.19158022147662288	0.2418565116989448	0.30129784131608495
0.1595	0.11664412836089257	0.15062289849561106	0.1919316609585521	0.241340242730025	0.29946106945491924
0.1596	0.11769669636884661	0.15142790111483756	0.19225224335099678	0.24085785423932818	0.2977653049259909
0.1597	0.11803276322966025	0.15168493597710456	0.19235460820216896	0.24070383063648607	0.29722386195458017
0.1598	0.11879841482816385	0.15226706970126408	0.19258301409677997	0.2403513767492342	0.296000124624558
0.1599	0.11815932509156411	0.1517838811864517	0.19239612990174634	0.24064676949200417	0.29701389432823366
0.16	0.11838614204840432	0.15195744567863448	0.19246532980438225	0.24054284246949362	0.29664823999908535
0.1601	0.11868986554943625	0.1521890686026654	0.1925568923196795	0.2404033222476659	0.2961608512805529
0.1602	0.11762412512659601	0.1513809853566196	0.19224206285235	0.24089493954383107	0.2978578871206033
0.1603	0.11846145198769195	0.15201875267518966	0.19249339296786203	0.2405099455562447	0.29651645681301175
0.1604	0.11832683565652251	0.1519180273677597	0.19245549024048172	0.24057263642812954	0.2967270103071064
0.1605	0.11839887037113879	0.15197407773095176	0.19247874816631153	0.24054003272631763	0.2966082710052804
0.1606	0.11767643464167947	0.151426389537517	0.19226548404906035	0.24087336287925443	0.2977583288924888
0.1607	0.11611487712833365	0.15023373543005014	0.19179228687239797	0.2415899603245662	0.30026914024465207
0.1608	0.11616917490190286	0.15027680391071718	0.19181097326681365	0.24156577415573235	0.3001772737648341
0.1609	0.11666481996111562	0.15065814814121914	0.19196505135014505	0.241339577854215	0.29937240269330534
0.161	0.11720950638688113	0.15107594472700772	0.1921325806892185	0.2410904065448124	0.29849156165208013
0.1611	0.11751584167864479	0.1513110011514622	0.19222691260760233	0.24095030102553172	0.29799594353675907
0.1612	0.11628664450448878	0.15037248325298258	0.1918548939639084	0.24151458879772675	0.29997138948089347
0.1613	0.11747626310939317	0.1512836138309556	0.1922188681543238	0.24096973461638166	0.2980515202889457
0.1614	0.11748471561464319	0.151291448008966	0.1922233440694014	0.24096647041015803	0.29803402189683126
0.1615	0.11883504831631994	0.1523185554052082	0.19262657263780608	0.24034478469726903	0.29587503894339673
0.1616	0.12020719031524309	0.15335480440106483	0.19302600733469638	0.23970978904223908	0.29370220890675663
0.1617	0.12158510787970103	0.1543879583016629	0.19341686745764802	0.239068935871222	0.29154113048976615
0.1618	0.12312765620036574	0.15553562158260872	0.1938422260463803	0.23834781259776086	0.2891466835728844
0.1619	0.12344162283960994	0.1557692213159687	0.1939288038727086	0.2382010284875779	0.28865932348413487
0.162	0.12380669578972447	0.15604014158505225	0.1940285163346471	0.23803006455466805	0.28809458173590824
0.1621	0.1237452433405958	0.15599623471111618	0.19401402389911815	0.23805951021985702	0.2881849878293128
0.1622	0.12499706429352794	0.15691819641600746	0.19434643952223435	0.23747049403581247	0.28626780573241767
0.1623	0.12591218522268263	0.15758880314892032	0.19458489315248928	0.237038587438376	0.2848755310375319
0.1624	0.1266440815371173	0.1581231603573555	0.19477294057117653	0.23669239504853856	0.2837674224858122
0.1625	0.12713088601355918	0.1584779476939574	0.19489716954045386	0.23646188887269923	0.2830321078793303
0.1626	0.12652685205800437	0.158040806775613	0.19474713742961333	0.2367490457625092	0.28393615797426025
0.1627	0.12606707214142246	0.15770748308171142	0.19463217032034846	0.23696742035908577	0.2846258540974318
0.1628	0.1275365029418256	0.15877601176384498	0.19500392139681402	0.23627070235018627	0.28241286154732914
0.1629	0.12580923530438243	0.1575222712947568	0.1945699916296992	0.23709053006924838	0.2850079717019134
0.163	0.127155180046896	0.1585027500891556	0.19491280871012964	0.23645297956976488	0.28297628158405386
0.1631	0.12712164077434243	0.1584798742084268	0.1949063372164544	0.23646943651636146	0.28302271128441486
0.1632	0.12730341442813786	0.15861303929719647	0.19495362592542737	0.23638359977193926	0.2827463205772991
0.1633	0.12691484966177174	0.15833274292409116	0.19485834391181117	0.23656868448095025	0.2833253790213758
0.1634	0.12432892518758736	0.15644471625285924	0.19419407601319078	0.23779209421730546	0.2872401883290571
0.1635	0.12471696379610739	0.15673128840389655	0.1942981276667563	0.2376097542552571	0.28664386587798274
0.1636	0.12556078281529084	0.1573508167846935	0.19451948322636708	0.23721182303305713	0.2853570941405914
0.1637	0.12508666932909307	0.1570052875831649	0.19439855307469978	0.23743638800328754	0.28607310200975455
0.1638	0.12568004819621661	0.1574408244409904	0.1945540394448141	0.2371564985463529	0.2851685893716259
0.1639	0.1255069297884827	0.15731574164939102	0.19451133722072292	0.2372389090318767	0.2854270823095267
0.164	0.1260334822734275	0.1577016255980437	0.194648493310553	0.236990296744646	0.2846261020733298
0.1641	0.12505682527429188	0.15698913281728316	0.19439845301644018	0.23745266142507537	0.2861029274669094
0.1642	0.12429823534928437	0.15643353824501646	0.19420132001282148	0.23781097339477933	0.2872559329980984
0.1643	0.12550858200391812	0.15732267217446075	0.194519431049204	0.23724029290015644	0.28540902187226064
0.1644	0.12553760357967675	0.15734532010135768	0.19452883779996613	0.23722711079560815	0.2853611277233913
0.1645	0.12396479365900831	0.1561922713107552	0.1941186513397943	0.2379696307971498	0.28775465289329244
0.1646	0.12474884663615177	0.15677038880057725	0.1943275875176644	0.23760075166757544	0.2865524253780311
0.1647	0.1241496397284057	0.15633129005420626	0.19417158158000666	0.23788372620628082	0.28746376243110056
0.1648	0.12439885901869321	0.15651610323597556	0.19423940794467012	0.23776687706621402	0.28707875273444694
0.1649	0.12591656569069046	0.15762924481205662	0.19463582925501285	0.23705048850102658	0.2847678717412135
0.165	0.12479807177738196	0.1568122263182736	0.1943481527271305	0.23757971895381186	0.2864618302234021
0.1651	0.12625630405411434	0.15787977653360669	0.19472636903813811	0.23689061774634645	0.2842469326277944
0.1652	0.1276416046804563	0.15888660315790124	0.19507585448194925	0.23623321914405618	0.28216271853563707
0.1653	0.12907298677722695	0.15991937475134488	0.1954269256122279	0.23555119411483613	0.2800295187443642
0.1654	0.12795879712138433	0.15911868358197662	0.19515791958639228	0.23608324006320233	0.2816813596470444
0.1655	0.12714394805793935	0.15853056740440089	0.19495783364983368	0.23647145413125742	0.28289619675656874
0.1656	0.12657510112511638	0.15811896066182313	0.19481677740888415	0.2367420998510607	0.2837470609531157
0.1657	0.12683824452234788	0.15831161942154898	0.1948850286701833	0.23661772813120635	0.2833473792547135
0.1658	0.12634338319163213	0.15795322937896675	0.19476190547730232	0.23685306990858715	0.28408841204351176
0.1659	0.12566354118212503	0.1574588262174413	0.1945900385841699	0.23717563799742808	0.2851119560188357
0.166	0.12538661406931817	0.15725778113929728	0.1945204976619767	0.2373071699263617	0.2855279372030461
0.1661	0.1265897793150453	0.15813681333838284	0.19483005974155634	0.23673778777945836	0.2837055598255573
0.1662	0.1272739360025006	0.15863485592805227	0.19500366929939075	0.23641333510126153	0.2826742036687948
0.1663	0.1259172614793917	0.1576498101613209	0.19466283173164464	0.23705767661426733	0.2847124200133753
0.1664	0.12517628855471968	0.15710952332631786	0.19447363613924515	0.23740876076143677	0.2858317912182805
0.1665	0.12552406206527003	0.15736546754475048	0.19456559743322108	0.2372448706416467	0.2853000023151118
0.1666	0.12722803413064832	0.15860734783260197	0.19499987564801136	0.23643725612252148	0.2827274862662169
0.1667	0.12723430628672328	0.1586133326464537	0.19500335349479794	0.23643479808266746	0.28271420948935777
0.1668	0.12549101025765183	0.15734559080757743	0.19456281719964275	0.23726212805502692	0.2853384536801011
0.1669	0.12472616069550821	0.15678655702940286	0.19436576857536692	0.23762406678657408	0.28649744691314794
0.167	0.1245073872300962	0.15662726160419083	0.19431022687490923	0.23772783277025408	0.28682729152054964
0.1671	0.12552768993326613	0.157376705727003	0.19457803497380244	0.23724639690320343	0.2852711724627251
0.1672	0.12638876710555078	0.1580063574284289	0.19480023448924605	0.2368390004897899	0.2839656404869844
0.1673	0.12679545097862127	0.1583035300713997	0.19490489089459828	0.23664650035501833	0.2833496277003624
0.1674	0.12753769570776474	0.15884312754018431	0.1950921904502363	0.23629412958328966	0.2822328567185251
0.1675	0.1252038608258133	0.15714544181256584	0.19450189115969183	0.23740170914173814	0.28574709706019086
0.1676	0.12590492773376435	0.15765943563197035	0.1946845828148242	0.2370704957259956	0.2846805580934455
0.1677	0.12450846870046889	0.156638039207026	0.1943239450801524	0.23773117347287945	0.2867983735394734
0.1678	0.12495109497865163	0.15696446844664289	0.1944418553805061	0.23752278392078524	0.2861197972734141
0.1679	0.12666176046902292	0.1582149979694421	0.19488269482580592	0.23671315786332886	0.2835273888724001
0.168	0.1254641573069663	0.15734311934129716	0.19457888704301873	0.23728132091851808	0.2853325153901997
0.1681	0.12650445959546122	0.15810347145270798	0.19484678036625674	0.2367888892141087	0.28375639937146546
0.1682	0.1258489644909694	0.15762718326160632	0.1946817414770723	0.237100226572877	0.2847418841974751
0.1683	0.12419701607641509	0.1564174532472245	0.19425324356812093	0.23788133537920023	0.2872509517290393
0.1684	0.12286027429136735	0.15543117632211775	0.19389659736089038	0.2385105767643751	0.28930137526124944
0.1685	0.12400943083652921	0.15628211109297346	0.1942073247064951	0.2379708292060723	0.28753030415792996
0.1686	0.12423567478290493	0.15645019006795888	0.1942692347924168	0.23786477152389723	0.2871801288328221
0.1687	0.1254972743271253	0.15737735801209007	0.19460085787382503	0.23726943389677077	0.28525507589018895
0.1688	0.12463699854288868	0.15674818445521752	0.19437883770475062	0.2376765675144875	0.2865594117826557
0.1689	0.12457313639345131	0.15670268609505883	0.19436398205604682	0.23770725697770018	0.2866529384777428
0.169	0.12470585188404026	0.1568016136710014	0.19440073748143719	0.2376451604900228	0.2864466364734983
0.1691	0.12289636123503982	0.15546785953143352	0.1939198565232861	0.23849759828731576	0.28921832442292494
0.1692	0.12427519566768802	0.15648783225090832	0.1942912047603242	0.23784945235151475	0.28709631496956484
0.1693	0.12272742320518788	0.15534539644158013	0.1938777577547978	0.23857801322350178	0.28947140937493243
0.1694	0.12351564206360383	0.15593049158174094	0.1940927642941738	0.23820827943437656	0.2882528226261049
0.1695	0.12391071263076003	0.15622356594132852	0.19420026993663586	0.23802287806369024	0.2876425734275854
0.1696	0.12437021224690882	0.15656345544434208	0.19432397767983658	0.23780684801552818	0.2869355066133844
0.1697	0.12563113963532707	0.15748954762217007	0.1946545339298179	0.23721145881092368	0.28501332000176144
0.1698	0.12437236927635507	0.15656789362442933	0.19432838578091072	0.23780693227343164	0.28692441904487326
0.1699	0.12520475341336318	0.15718040427789123	0.19454814745293159	0.23741432071467308	0.28565237414114086
0.17	0.12476047127570522	0.15685599559296765	0.19443423490046602	0.23762484258798236	0.2863244556428789
0.1701	0.12621618173161495	0.1579222630760613	0.1948119330733753	0.2369363142343227	0.28411330788462574
0.1702	0.1258057754929238	0.1576242988323116	0.1947089939559951	0.23713142686803262	0.284729504850737
0.1703	0.12528947347166744	0.15724817290497223	0.1945777913248116	0.237376415880681	0.28550814641786776
0.1704	0.1270256954805199	0.15851527000902857	0.19502201824065496	0.23655340657709592	0.28288360969270065
0.1705	0.12632531246500017	0.15800750835497837	0.19484733378241362	0.23688666263998207	0.28393318275762564
0.1706	0.12804868381710735	0.1592585957140493	0.19527939693013122	0.23606725418971983	0.28134606934899237
0.1707	0.1269742861639618	0.1584822708324915	0.1950148807948278	0.23657942904060872	0.2829491331681102
0.1708	0.12709479281530853	0.1585711602732984	0.1950469629219012	0.23652264254948557	0.28276444144000623
0.1709	0.12833879985496596	0.15947220833194017	0.19535609502821064	0.23593036828733221	0.28090252849755093
0.171	0.12613137999710505	0.15787335781519735	0.19480757870660126	0.23698134198161022	0.28420634149948615
0.1711	0.12648867890036347	0.15813506023828747	0.19490023580689944	0.2368122942498876	0.283663730804562
0.1712	0.1256580912234656	0.15753072322565853	0.1946902221756254	0.23720677006949403	0.2849141933057565
0.1713	0.12490881598076208	0.1569834430254074	0.1944979617844832	0.23756185368670887	0.2860479255226384
0.1714	0.12719166514137203	0.1586500554710712	0.195082642967744	0.2364796970642509	0.2825959393555619
0.1715	0.12677807531371443	0.15835126284376091	0.19498092043203077	0.23667692015833572	0.2832128212521583
0.1716	0.1270337710077314	0.1585383906497221	0.1950470064092786	0.23655586596368722	0.2828249659695806
0.1717	0.1267498781176309	0.15833364480401219	0.19497765278385457	0.23669137702815654	0.2832474472663457
0.1718	0.12761103808956994	0.15895959416077443	0.19519451048339967	0.23628209058260208	0.2819527666836538
0.1719	0.12784197449599813	0.15912804001645592	0.1952534377730809	0.23617253771443047	0.28160401000003454
0.172	0.12962633227956805	0.16041320074757787	0.19568705091199665	0.23532018684854442	0.278953229212313
0.1721	0.1299030586201175	0.16061268493063874	0.19575452092568785	0.23518805080554753	0.27854168471800844
0.1722	0.13046831457499794	0.1610177807134476	0.19588920114559602	0.23491731475435193	0.2777073888116065
0.1723	0.13009708140210183	0.1607542710577676	0.1958040823671972	0.2350959887359892	0.2782485764369442
0.1724	0.1308220038495078	0.16127266439148108	0.19597531033924062	0.23474837608918647	0.277181645330584
0.1725	0.13132177359318142	0.16162939078964375	0.1960924845849017	0.234508494916027	0.2764478561162461
0.1726	0.13017923845401982	0.16081731226138948	0.19582911898048325	0.23505805505890198	0.27811627524520555
0.1727	0.13136087334465116	0.1616600639181478	0.19610526052177357	0.23449064430742542	0.2763831579080021
0.1728	0.1311570676787453	0.1615167792654455	0.19606034066595776	0.2345892027642067	0.27667660962564483
0.1729	0.12981883133592584	0.16056404990167567	0.19574986570866335	0.2352324176250668	0.27863483542866835
0.173	0.13003828345567545	0.16072242482966578	0.19580358775161338	0.2351276675056924	0.27830803645735297
0.1731	0.12911000103462775	0.16005887670120084	0.19558473089739234	0.2355729557579072	0.27967343560887187
0.1732	0.12828102989223103	0.1594637769097186	0.19538595293155833	0.23596973864624712	0.2808995016202449
0.1733	0.12693991974269417	0.15849470907449043	0.19505603080553757	0.23660943574207247	0.28289990463520526
0.1734	0.12760867032512477	0.15898093943253336	0.1952245269890553	0.23629152450679605	0.28189433874649056
0.1735	0.12809560107190396	0.15933431953155877	0.19534633591612646	0.23605980004945665	0.28116394343095413
0.1736	0.12742937422397918	0.15885400852325107	0.19518390954025167	0.23637799990335975	0.2821547078091583
0.1737	0.12768307008443444	0.15903909490902804	0.19524865992100263	0.23625761500109763	0.28177156008443727
0.1738	0.12890553323166284	0.15992210448115193	0.19554891064899754	0.23567432612544323	0.2799491255127444
0.1739	0.1284694603566776	0.15960971622857664	0.19544524108008465	0.2358833158453235	0.2805922664893376
0.174	0.13052877773200283	0.161087070822465	0.1959376196044941	0.23489712471771426	0.2775494071233237
0.1741	0.130026516497357	0.16072999120457376	0.19582179406148587	0.2351387689779108	0.27828292925867254
0.1742	0.12832276949504384	0.15950832022643688	0.19541524916217037	0.23595492774708915	0.28079873336925976
0.1743	0.1279810166361247	0.1592631247038158	0.19533352227116743	0.2361186019807395	0.2813037344081526
0.1744	0.1274951467908374	0.15891316876646497	0.19521553512658382	0.23635082197214916	0.2820253273439646
0.1745	0.12834220453711384	0.15952666729050305	0.19542572157303903	0.23594717964063955	0.2807582269587045
0.1746	0.12891794720498603	0.15994260703493776	0.19556718074049095	0.2356724381467778	0.2798998268728074
0.1747	0.12903467317229966	0.16002794002100518	0.19559718470618212	0.23561708598476938	0.27972311611574363
0.1748	0.12869300546228413	0.1597837033190864	0.19551667318412355	0.23578104717365442	0.2802255708608516
0.1749	0.12678268958478206	0.1584034854184365	0.19504717470536806	0.23669263926055617	0.2830740110308572
0.175	0.1260632112577235	0.1578810042403155	0.19486683580491151	0.23703502595744788	0.2841539227396016
0.1751	0.1262001294981052	0.1579822920097224	0.1949036353663165	0.23697055670218128	0.2839433864236746
0.1752	0.126612754483932	0.1582842264931623	0.19501010673648841	0.2367750311048023	0.28331788118161516
0.1753	0.1256307443773508	0.1575694416909709	0.1947617825770667	0.23724177619632542	0.2847962551582863
0.1754	0.12539677664597154	0.15739969237980914	0.19470336071790043	0.23735319314093462	0.28514697711538434
0.1755	0.1253346061444649	0.15735560137268934	0.19468919827460912	0.237383183374482	0.2852374108337547
0.1756	0.1271939448694544	0.15871215870136224	0.19516358377931184	0.23650057136010927	0.2824297412897622
0.1757	0.12778909945849304	0.15914461966382157	0.19531307456408403	0.23621739594425506	0.2815358103693462
0.1758	0.12638317896375084	0.15812572786486825	0.1949635328598044	0.23688732298285042	0.2836402373287261
0.1759	0.12680813915079717	0.1584363580085982	0.19507271952470542	0.23668579454292885	0.28299698877297036
0.176	0.12803217539467482	0.1593246095909167	0.19537858000524247	0.2361029331151706	0.2811617018939953
0.1761	0.12742840278779283	0.1588893169637383	0.19523149729852704	0.23639146954720133	0.2820593134027405
0.1762	0.12693357225899268	0.15853180627895133	0.19510995229088215	0.2366276806302428	0.28279698854093105
0.1763	0.12754746707383707	0.15897843148383817	0.19526484785686973	0.23633574769767637	0.2818735058877785
0.1764	0.12646734572417329	0.15819563624463162	0.1949963429045189	0.2368504991784718	0.2834901759482043
0.1765	0.1267514194994842	0.15840375337877913	0.19506994262790206	0.23671593619044295	0.2830589483033917
0.1766	0.1264427269086103	0.1581805823296871	0.19499394220037908	0.2368632597851672	0.2835194887761563
0.1767	0.1271335738801962	0.15868419445979934	0.1951695681419792	0.23653507203774857	0.28247759148027674
0.1768	0.12758540847381925	0.15901310645783082	0.19528380577371135	0.23632024764138457	0.281797431653254
0.1769	0.1289294023525649	0.1599841342257113	0.19561386622677338	0.2356785913512845	0.27979400584366587
0.177	0.12956388389356369	0.1604409886321242	0.19576761819192542	0.2353751127083359	0.27885239657405086
0.1771	0.13059668306824546	0.16118058152680784	0.19601252680025594	0.2348796944883686	0.2773305141163222
0.1772	0.1306914166006288	0.16124954770288866	0.1960364651960665	0.2348346290587961	0.27718794144161996
0.1773	0.12985726841595846	0.16065542306451686	0.19584289310100456	0.23523586743127914	0.278408547987241
0.1774	0.12975959508049037	0.160586969025071	0.19582169281337342	0.23528323342400465	0.2785485096570605
0.1775	0.12937758709298963	0.16031467421271903	0.19573278122024146	0.2354669282401186	0.2791080292339313
0.1776	0.12885096640820562	0.15993786379373792	0.19560832923706017	0.23571967728180818	0.27988316327918816
0.1777	0.12769660829434104	0.15910656013510366	0.19532850818440536	0.23627186121744573	0.28159646216870415
0.1778	0.12794380924038518	0.15928675029519643	0.19539130378467956	0.23615438438884895	0.28122375229089003
0.1779	0.1292530746384869	0.16023112919288726	0.19571066297108808	0.2355286090250295	0.2792765241725083
0.178	0.12864640153099477	0.15979643822372047	0.1955665220074104	0.2358195980542481	0.2801710401836263
0.1781	0.12741311427342356	0.15890705197909363	0.19526596704009438	0.2364091537843383	0.2820047129230501
0.1782	0.12737536622514414	0.1588811367093491	0.19525850413126167	0.23642767115280017	0.2820573217814448
0.1783	0.12729314985925672	0.1588229763521233	0.1952399714834907	0.2364673848673602	0.28217651743776917
0.1784	0.12711441636296464	0.15869475963961216	0.1951973209216231	0.2365530806129397	0.2824404224628605
0.1785	0.12693658036663388	0.15856707352043733	0.1951547369351444	0.2366383089103065	0.2827033002674778
0.1786	0.12709480513323532	0.1586834043612601	0.19519624964873122	0.23656346877795173	0.28246207207882174
0.1787	0.12653908039543893	0.15828089563196843	0.195058533829384	0.23682854305898718	0.2832929470842213
0.1788	0.1272473309019919	0.15879694953177365	0.1952381310275976	0.23649182894772286	0.28222575959091395
0.1789	0.12639008170210186	0.1581752651506132	0.1950246651017091	0.2369004597500182	0.28350952829555764
0.179	0.12643139128496442	0.15820679205562865	0.19503704389224222	0.23688134552497986	0.28344342724218474
0.1791	0.12600929607871508	0.15790045781884465	0.19493164501529503	0.2370824798355529	0.2840761212515923
0.1792	0.12541560922403305	0.1574678632056289	0.19478109911252414	0.23736475082994832	0.28497067762786543
0.1793	0.1243551966408516	0.15669071799992257	0.19450623134779838	0.23786726798970675	0.2865805860217207
0.1794	0.1233901854705649	0.15597987158817087	0.1942512389315381	0.23832320672631588	0.2880554972834104
0.1795	0.12296853320344621	0.1556689456640239	0.19413938683328838	0.238522307236232	0.28870082706300965
0.1796	0.12239464409145877	0.1552441377416748	0.19398496219505623	0.23879266299063742	0.28958359298117275
0.1797	0.121899114091453	0.15487649342967805	0.19385049089542575	0.23902577951918272	0.2903481220642604
0.1798	0.12092247904873732	0.15414771916492778	0.19357977694142509	0.23948355043002859	0.29186647441488117
0.1799	0.12053947190484052	0.15386174767475172	0.19347338930205882	0.23966301597253342	0.2924623751458156
0.18	0.11927589519226597	0.1529109453013419	0.19311234799408444	0.24025204791763086	0.2944487635946768
0.1801	0.12027004699546581	0.15366205702412852	0.19340057826395576	0.23978988398102272	0.2928774337354271
0.1802	0.11937422023012365	0.15298807188793134	0.19314476400975455	0.2402075490069616	0.2942853948652289
0.1803	0.11937919827855144	0.15299323554189603	0.19314813812425544	0.2402058324029808	0.29427359565231626
0.1804	0.1202623769182351	0.15366050643724735	0.1934041743773913	0.23979522627947333	0.29287771598765283
0.1805	0.11975620889123581	0.15328066468702753	0.19326098916719803	0.24003164875479518	0.2936704884997435
0.1806	0.11882560735946474	0.15257847810235575	0.19299247808865633	0.24046471289099497	0.29513872355852816
0.1807	0.119681881549053	0.1532274022296771	0.1932434214334195	0.2400674318496438	0.29377986293820674
0.1808	0.11795204972054019	0.15191765979183855	0.19273813884873162	0.2408705420765052	0.2965216095623845
0.1809	0.11670003875639091	0.15096257633131985	0.1923625866169207	0.241448731566796	0.29852606672857246
0.181	0.11713049764578082	0.15129353207469104	0.1924952986191092	0.24125108970967862	0.29782958195074044
0.1811	0.11588642129610424	0.1503403692974772	0.19211640281126857	0.24182380612123971	0.29983300047391026
0.1812	0.11540666730085038	0.1499719584894233	0.19196912243754075	0.24204429429808935	0.3006079574740963
0.1813	0.11576565774637247	0.1502501405628102	0.19208283833162385	0.2418804546304864	0.3000209087287072
0.1814	0.11602755607684889	0.15045312985293116	0.19216585558717159	0.2417609402838144	0.29959251819923405
0.1815	0.1169311603920052	0.15114795555381338	0.19244453867997321	0.24134605290435573	0.2981302924698525
0.1816	0.11777312562370215	0.15179250767638486	0.19270019194351173	0.24095815855347005	0.29677601620293115
0.1817	0.11872140393323508	0.1525148626870132	0.19298314075406853	0.24051968698451237	0.29526090564117063
0.1818	0.11791819286044582	0.15190582207741574	0.19274737067916511	0.24089231436906955	0.29653630001390385
0.1819	0.11672831340583188	0.15099812955866143	0.19239055357885995	0.241441955755036	0.2984410477016108
0.182	0.1159662597633527	0.15041427579854372	0.19215852846021564	0.24179285977477064	0.2996680762031174
0.1821	0.11625180478783746	0.15063523177047355	0.1922485165315947	0.24166236192559595	0.29920208498449835
0.1822	0.1160788836434451	0.1505036876772945	0.19219718471105662	0.24174241957685047	0.2994778243913533
0.1823	0.11664943667438517	0.15094321552353748	0.1923742289276883	0.24148075762252996	0.298552361251859
0.1824	0.11565806863074606	0.15018244900739308	0.1920707146062642	0.24193675214766747	0.30015201560792915
0.1825	0.11708646133792783	0.15128070375047634	0.1925109762561946	0.2412806873509168	0.2978411713044844
0.1826	0.11805110031430527	0.15201817141298196	0.19280240844599628	0.24083571461378633	0.29629260521293016
0.1827	0.11767381678183571	0.15173212149668233	0.19269173475229018	0.24101080293253874	0.2968915240366531
0.1828	0.11739467084240683	0.15152046819154938	0.19260984074409138	0.24114035064406203	0.2973346695778905
0.1829	0.11697629113154316	0.1512019572308453	0.19248531701872917	0.24133395416131728	0.29800248045756494
0.183	0.11598111375182463	0.15043955061290645	0.1921824781148556	0.24179235208947095	0.29960450543094247
0.1831	0.11632566962989907	0.15070583911340277	0.1922905703754354	0.2416346913907701	0.2990432294904926
0.1832	0.11546438347590317	0.15004413072742992	0.1920258753610224	0.2420305937359693	0.3004350166996751
0.1833	0.11692687451017425	0.15116968303709538	0.19247805246116964	0.24135921282990644	0.2980661771616543
0.1834	0.11659096770353453	0.15091364089414266	0.19237765185819938	0.24151453602707873	0.29860320351704467
0.1835	0.11646993032148013	0.1508221552029478	0.19234255589541366	0.241570855119132	0.29879450346102626
0.1836	0.11659639916832515	0.15092058257809873	0.19238318127740514	0.2415132851996443	0.2985865517765267
0.1837	0.11490057803767469	0.149615310028303	0.19185871680172206	0.24229179613015525	0.30133359900214507
0.1838	0.11538252114481436	0.14998923612823245	0.19201193253188698	0.24207191183499396	0.30054439836007213
0.1839	0.11479436998850633	0.14953583860920241	0.19182907357100826	0.24234161916993974	0.3014990986613433
0.184	0.11448768993491239	0.1492995137532996	0.19173385841343282	0.24248230329986703	0.3019966345984881
0.1841	0.11505015214289917	0.14973655267789082	0.19191356021039413	0.24222596391453266	0.30107377105428307
0.1842	0.1148472223057158	0.14958090000321925	0.1918515745390104	0.24231939353611015	0.3014009096159444
0.1843	0.11438983130175315	0.14922771173279867	0.19170855783955815	0.24252889124783006	0.30214500787805987
0.1844	0.11329094177930965	0.14837368153447003	0.19135724069170926	0.24302965401307197	0.3039484819814391
0.1845	0.11358800247988045	0.14860678973282668	0.19145537570344304	0.24289534954226466	0.3034544825415853
0.1846	0.11202907535124465	0.14738790759126713	0.19094665663185326	0.24360229016036872	0.3060340702652663
0.1847	0.11214881483302146	0.14748336051671257	0.19098833613733077	0.24354888731925117	0.305830601193684
0.1848	0.11128645447023175	0.14680573584604611	0.19070215783367508	0.24393833496743386	0.3072673168826133
0.1849	0.11169166522793732	0.14712653716963675	0.19084004338921617	0.24375652264835465	0.30658523156485507
0.185	0.11291487516312375	0.14808799402089615	0.1912463558625235	0.2432042240272564	0.30454655092620014
0.1851	0.11280941926590629	0.14800683780813173	0.19121378752392781	0.24325268107425263	0.3047172743277816
0.1852	0.11237113562948008	0.14766472341390913	0.1910715959598191	0.24345174651764803	0.3054407984791438
0.1853	0.11317447081827925	0.14829505019961547	0.19133684460867076	0.2430884526737779	0.30410518169965656
0.1854	0.11403699701021802	0.1489687230282796	0.19161723447451617	0.2426968787695866	0.3026801667173996
0.1855	0.11425816578534786	0.14914199168617304	0.19168986881491437	0.2425967134315658	0.3023132602819989
0.1856	0.11502035663912073	0.1497342008493299	0.19193325132230576	0.24224919550957708	0.3010629956796665
0.1857	0.11355338021447245	0.14859626163606074	0.19146746772552944	0.24291895057603008	0.3034639398479072
0.1858	0.11241859488957093	0.14771015067360677	0.1910989070858769	0.2434342824609118	0.30533806489003357
0.1859	0.11259221916999836	0.14784765405037803	0.1911580322043954	0.24335637034017646	0.3050457242350518
0.186	0.11196091608206185	0.14735340799007893	0.19095118664277494	0.2436424590013183	0.3060920302837661
0.1861	0.11129940372360171	0.14683363047162665	0.19073177591246426	0.24394132846642802	0.3071938614258793
0.1862	0.11099931444595025	0.14659796462977015	0.19063242915997702	0.24407697974674938	0.3076933120175532
0.1863	0.10993130809610302	0.14575262994612706	0.19026941466622707	0.24455646186665944	0.3094901854248835
0.1864	0.10854467120231133	0.14464734673349997	0.18978697129775485	0.24517505288184527	0.31184595788458863
0.1865	0.10891667597607929	0.14494639770487283	0.1899200492485441	0.24501041273617052	0.3112064643343333
0.1866	0.11005825076538556	0.1458575822917238	0.19031899505994332	0.24450175567222995	0.30926341621071735
0.1867	0.11109240497623267	0.146678326234986	0.1906736253602514	0.24403853225574648	0.3075171111727835
0.1868	0.11081988150873642	0.14646419879305095	0.19058326441624823	0.2441616917248455	0.30797096355711884
0.1869	0.1111222798157518	0.14670464662263535	0.19068760307047494	0.24402645633739237	0.30745901415374566
0.187	0.11092279817633965	0.14654832830941955	0.1906220629019354	0.2441168210640403	0.307789989548265
0.1871	0.11144951178547269	0.14696565441783613	0.19080166515596364	0.24388050937980463	0.30690265926092286
0.1872	0.11117784346607996	0.14675261287646968	0.19071218646946686	0.24400349900734408	0.3073538581806394
0.1873	0.11249731349202513	0.14779238247523024	0.1911539761119742	0.24340865063790038	0.30514767728286996
0.1874	0.11359172984058852	0.14864948575088724	0.19151283126034568	0.2429126379403284	0.30333331520785
0.1875	0.11398985829335052	0.14896091972759368	0.19164285192305142	0.24273201098339778	0.30267435907260654
0.1876	0.11403753431824229	0.14899938010564784	0.19166006636905844	0.24271093115418	0.3025920880528714
0.1877	0.11535575810851842	0.15002244874572854	0.1920791091101673	0.24210899557493168	0.30043368846065405
0.1878	0.11421787591371745	0.14914232924638623	0.19172160446984085	0.24262998958952722	0.30228820078052815
0.1879	0.11395459203992292	0.14893897769404577	0.1916393012449519	0.2427506832837059	0.3027164457373735
0.188	0.11381406649679958	0.1488309618052913	0.19159611082207995	0.24281535286539732	0.3029435080104319
0.1881	0.11335589988894282	0.1484751081388721	0.1914501035271671	0.24302446447387657	0.30369442397114144
0.1882	0.11350246034326573	0.1485908466510128	0.19149950413648176	0.2429584818157898	0.3034487070534498
0.1883	0.11305052114563656	0.14823925958692327	0.1913546857263142	0.2431644940699233	0.3041910394712027
0.1884	0.11435709131155629	0.1492587228081629	0.19177761720903908	0.24257033734879255	0.30203623132244906
0.1885	0.11431940437772	0.1492308323629004	0.1917675532600219	0.2425881879664777	0.3020940220328799
0.1886	0.11499719895799997	0.1497576740882916	0.19198409412860953	0.2422789874101407	0.3009820454149582
0.1887	0.11369081471427049	0.14874456017532992	0.19157001105718482	0.24287604154417822	0.3031185725090365
0.1888	0.11377819042593248	0.14881400759471486	0.19160008739684464	0.24283690738733402	0.30297080719517394
0.1889	0.1131092388322536	0.1482933838943656	0.19138546517057065	0.24314179005601022	0.30407012204679995
0.189	0.11340928424278549	0.14852911816873715	0.19148486706889262	0.24300609947676824	0.3035706310428165
0.1891	0.11331950096011645	0.1484603990702501	0.19145769971960533	0.24304757521902162	0.30371482503100666
0.1892	0.11384032754822317	0.14886789398934033	0.19162782752218677	0.24281120891738642	0.3028527420228633
0.1893	0.1138059500666011	0.1488424958662272	0.1916187150783588	0.24282752195570245	0.30290531703311036
0.1894	0.112498838011886	0.14782227232471792	0.1911952491599258	0.2434219318807122	0.30506170862275817
0.1895	0.11470576096362974	0.14954437145877808	0.19190959078458783	0.24241810574652525	0.30142217104647906
0.1896	0.11477957574422061	0.14960295334824147	0.19193486266897022	0.24238498472947903	0.30129762350908873
0.1897	0.11566285230550327	0.15028709981057092	0.19221356663224043	0.24198079495484917	0.29985568629683634
0.1898	0.11600166607679067	0.15054953581248934	0.19232047532758148	0.24182574564383494	0.29930257713930347
0.1899	0.11512401133568502	0.14987372184158881	0.19204913745024094	0.24222921368344585	0.3007239156890393
0.19	0.11495236158787743	0.14974228615209242	0.19199710993958685	0.24230846943283144	0.3009997728876118
0.1901	0.11406388220195594	0.14905424212046245	0.19171698215052477	0.24271514648581996	0.3024497470412367
0.1902	0.11552235538371029	0.1501856241428104	0.1921795290530575	0.24204845690888602	0.3000640345115359
0.1903	0.11528264023656855	0.15000187973820847	0.19210660717398612	0.24215905645323482	0.30044981639800206
0.1904	0.11594846026628823	0.15051688152096207	0.19231565219575136	0.24185398439150904	0.29936502162548917
0.1905	0.11584076052208823	0.15043530838339908	0.19228426046808514	0.24190412105400105	0.2995355495724264
0.1906	0.11575082918043172	0.15036738432091876	0.1922583166561656	0.24194607537961726	0.2996773944628667
0.1907	0.11476476067016958	0.14960663910578334	0.1919515020409636	0.24239881920004447	0.3012782789830391
0.1908	0.11552065390163074	0.15019260685908367	0.1921906208905855	0.24205304035372796	0.30004307799497215
0.1909	0.11618329726816272	0.15070453463016717	0.1923977733364658	0.24174909751182852	0.2989652972533758
0.191	0.11746338977186245	0.15168712748523128	0.19278906814350752	0.24115904794299955	0.29690136665639916
0.1911	0.11606781800623495	0.15061846201967427	0.19236606339477252	0.24180349117676098	0.2991441654025573
0.1912	0.11654182496260887	0.15098418439394726	0.19251356715447063	0.24158583500312497	0.29837458848584825
0.1913	0.11634061099653545	0.15083102389471845	0.1924538662891562	0.24167917148025053	0.29869532733933946
0.1914	0.11590321253272196	0.15049588133614802	0.19232102220342417	0.2418810836776692	0.2993988002500366
0.1915	0.11639492736766205	0.15087553407281082	0.19247439851002474	0.24165540078997458	0.29859973925952776
0.1916	0.11546233004053963	0.15015864350973346	0.19218793484643004	0.24208488181419313	0.30010620978910374
0.1917	0.1144467863847942	0.1493737931629445	0.19187012667529343	0.2425506599958077	0.30175863378116
0.1918	0.11296431074452479	0.1482197494136053	0.19139448483256827	0.24322672383295713	0.3041947311763445
0.1919	0.11318508914482267	0.14839377289631547	0.1914683716821172	0.24312707114823798	0.3038256951285066
0.192	0.11321592839214348	0.1484192442428873	0.19148033900647546	0.2431137083380857	0.30377078002040797
0.1921	0.11412054449754198	0.14912581336586408	0.19177389318013588	0.24270225615752822	0.3022774927989299
0.1922	0.11308498618467287	0.1483196246532935	0.1914416092300295	0.24317454098212	0.3039792389498841
0.1923	0.11236942567080463	0.14776034832370608	0.1912088908211417	0.243499845017511	0.30516149016683664
0.1924	0.11253874986553968	0.14789457633522418	0.19126663644014552	0.2434237818095141	0.3048762555495765
0.1925	0.11175833009695271	0.1472825675912569	0.19100994613772543	0.24377760739702942	0.3061715487770356
0.1926	0.11252649300695329	0.14788769663217619	0.19126648614471453	0.24343066604096178	0.30488865817519417
0.1927	0.111111096457942	0.14677463087725215	0.19079654884127561	0.24407089140526697	0.30724683241826345
0.1928	0.11077265197425477	0.14650824778944	0.19068385826565157	0.24422387773248092	0.3078113642381727
0.1929	0.11082578466959463	0.14655167087349072	0.19070384521639577	0.2442006647222427	0.3077180345182761
0.193	0.11118257271239428	0.14683519133104547	0.19082649998385973	0.24404072878181177	0.30711500719088874
0.1931	0.1096164339799563	0.14559391720671025	0.1902927621936543	0.24474441347073958	0.30975247314893967
0.1932	0.10943869263718183	0.14545357376779622	0.19023295541166374	0.2448245543782884	0.3100502238050698
0.1933	0.10841376781948975	0.14463518066501257	0.18987495605308602	0.2452819950910871	0.31179410037132455
0.1934	0.1085699105463019	0.14476170508934	0.1899321656910556	0.24521327141205831	0.31152294726124424
0.1935	0.10955437920931836	0.14554986586511492	0.19027900786454396	0.2447749376016928	0.30984180945932993
0.1936	0.10917656679097416	0.14524975316886163	0.19014931062936644	0.24494438584267883	0.3104799835681189
0.1937	0.10990404807731732	0.14583102644479373	0.190403943745908	0.24461985790562799	0.309241123826353
0.1938	0.11091389636216402	0.14663362657895146	0.1907512240603328	0.24416715077839302	0.3075341022201587
0.1939	0.11089702887937034	0.14662163731274844	0.19074745141728516	0.24417542266617687	0.30755845972441914
0.194	0.11042966804952778	0.1462526805089468	0.19059030641822927	0.2443862052768477	0.30834113974644844
0.1941	0.10868403466672319	0.14486255216604946	0.18998608742238488	0.24516741752318197	0.3112999082216604
0.1942	0.11047411117811735	0.14629064697682	0.19060938175478753	0.24436761628112308	0.3082582438091521
0.1943	0.1115590371998864	0.14715002909844507	0.1909782879247367	0.2438797198952233	0.30643292588170856
0.1944	0.11066844689194191	0.14644742195349303	0.19067953135084598	0.24428165310505992	0.30792294669865916
0.1945	0.11097849284952055	0.14669424087076538	0.19078670861885225	0.24414283190287242	0.30739772575798935
0.1946	0.1108889580388247	0.1466247568345927	0.19075832407431262	0.24418381956215812	0.3075441414901118
0.1947	0.11086260033736171	0.14660525326594132	0.19075133062209151	0.24419636321986024	0.3075844525547452
0.1948	0.11008587836483698	0.14599050905383545	0.19048798453939503	0.24454596621858865	0.30888966182334393
0.1949	0.10908246467964261	0.14519209609836936	0.190141686582323	0.24499546329691146	0.31058828934275357
0.195	0.10967235224587817	0.14566414186125065	0.19034911663808587	0.24473258158094566	0.30958180767383975
0.1951	0.10934649932394146	0.1454056651283399	0.19023782253105276	0.24487897622375882	0.31013103679290693
0.1952	0.11065805379657348	0.14645004148061727	0.1906915490642146	0.24429178948841113	0.3079085661701835
0.1953	0.11087572149883329	0.1466237871493156	0.1907674453077665	0.24419454168554947	0.3075385043585352
0.1954	0.11024726339503654	0.1461268616398126	0.19055508140055405	0.24447769918384873	0.30859309438074806
0.1955	0.11163696047858906	0.147227809171359	0.19102768592661334	0.24385260477072476	0.30625493965271383
0.1956	0.11273367385574205	0.14809115484158042	0.19139279260684394	0.2433565492977042	0.30442582939812945
0.1957	0.1116281933965449	0.14722362248379034	0.19102863993752442	0.2438579107457395	0.3062616334364008
0.1958	0.11350699549586749	0.14869866314782706	0.1916484281859668	0.24300612548811384	0.30313978768222477
0.1959	0.11359225949442048	0.14876656298551924	0.19167790905448495	0.24296792206460466	0.3029953464009707
0.196	0.11329856272673645	0.14853864865456665	0.1915848044411112	0.24310236000727697	0.3034756241703088
0.1961	0.11347703104836943	0.1486793929397304	0.19164456095942	0.24302173738947783	0.30317727766300234
0.1962	0.11471045096543304	0.14964036999536184	0.1920409496003998	0.24245893961473095	0.30114928982407446
0.1963	0.11683749018839618	0.1512818561584563	0.19270240541988343	0.24148107094136592	0.2976971772918981
0.1964	0.11684882396720353	0.15129193582332884	0.192707785562955	0.24147645353075883	0.2976750011157538
0.1965	0.11708864907506328	0.15147708088914283	0.19278244636153566	0.24136621203018963	0.29728561164406864
0.1966	0.1180915364771082	0.15224437137362778	0.19308499539709625	0.2409021165592018	0.29567698019296595
0.1967	0.1172737324622189	0.1516215175057961	0.1928422188824064	0.241281814660134	0.2969807164894445
0.1968	0.11777538078920896	0.1520061531319958	0.19299470331101615	0.2410500258110858	0.29617373695669325
0.1969	0.11792217760284264	0.15211950461925333	0.1930404253412911	0.24098254163593583	0.2959353508006772
0.197	0.11755517794234155	0.151840837798106	0.19293265987101893	0.24115331950201752	0.296518004886516
0.1971	0.11826353761058259	0.1523823067574843	0.19314565134341022	0.24082526036826324	0.2953832439202598
0.1972	0.11872072995968365	0.152731212526421	0.1932823222882526	0.24061326397114427	0.2946524712544985
0.1973	0.11913699139754953	0.15304828348688776	0.1934059241269887	0.24041998017755292	0.29398882081102107
0.1974	0.1192956845572059	0.15316984863826263	0.19345398867053082	0.2403465815913448	0.2937338965426557
0.1975	0.11829876436361875	0.15241470214101588	0.19316380497145558	0.24081130886173177	0.295311419662178
0.1976	0.11733393969284571	0.1516801005395061	0.1928777717472203	0.2412594702887204	0.2968487177317075
0.1977	0.11743119799112224	0.15175585573752126	0.19290897035160498	0.24121504188367343	0.2966889340360781
0.1978	0.11791450899268924	0.15212621837104737	0.19305554113695944	0.2409915708640993	0.29591216063520476
0.1979	0.1183967588356871	0.1524948375188677	0.19320049274884957	0.24076817345552984	0.29513973744106575
0.198	0.1188790046552187	0.1528625248493494	0.19334415083496917	0.24054436556288386	0.29436995409757877
0.1981	0.11884591014932615	0.15283881810047578	0.19333639763425822	0.24056037708195288	0.2944184970339871
0.1982	0.11679642968930734	0.15127677684008728	0.19272668927896244	0.24151180411141415	0.2976883000802287
0.1983	0.11585231689470823	0.15055221709474603	0.19243890238421502	0.24194790752418102	0.2992086561021499
0.1984	0.11423824847637488	0.14930402237395665	0.19193366002701912	0.24268919801689545	0.301834871105754
0.1985	0.11459982837055246	0.14958626419915869	0.1920505302219507	0.2425243505905027	0.30123902661783536
0.1986	0.11527570780956604	0.15011120005490192	0.1922652613423851	0.24221496643591994	0.3001328643572271
0.1987	0.11570739051535633	0.15044599409670345	0.1924017263926049	0.2420171308627691	0.2994277581325662
0.1988	0.11597913636411299	0.15065687148977513	0.19248779920444106	0.24189264171438207	0.29898355122728876
0.1989	0.11671351547154259	0.15122289458138502	0.19271499671475592	0.24155445195803327	0.29779414127428316
0.199	0.11783133221666199	0.15207952940781752	0.19305394552677851	0.24103746637990678	0.2959977264688351
0.1991	0.11771844116300303	0.15199478033804284	0.1930221622669209	0.2410904509878698	0.2961741652441634
0.1992	0.1171924334603419	0.1515941098383445	0.1928660534046164	0.24133481160955467	0.29701259168714245
0.1993	0.1180381865235773	0.15224142937438281	0.19312134149209115	0.24094325811259715	0.2956557844973516
0.1994	0.11903042589871893	0.1529969637275204	0.19341542670529255	0.24048216969803185	0.29407501397043606
0.1995	0.11953266402056348	0.15337858556522357	0.1935631639618391	0.2402484257711768	0.2932771606811969
0.1996	0.1195041943385652	0.15335846323123364	0.19355686647638198	0.24026231230587342	0.2933181636479457
0.1997	0.11843926957503143	0.15255233433724757	0.19324782324692355	0.24075924894033313	0.29500132390046424
0.1998	0.11958840243913263	0.15342493326185064	0.19358505165399498	0.24022416430941199	0.2931774483356099
[truncated: 8,002 more rows]
