# Supplementary material for: How fake news can turn against its spreader
Source: PLoS One. 2025 Sep 5;20(9):e0331608. doi: 10.1371/journal.pone.0331608 (PMC12413092; doi:10.1371/journal.pone.0331608)
Supplement: S1 Code — (ZIP) [file pone.0331608.s002.zip]

Archive with 12 entries (11 files):
- S1 Code/
- __MACOSX/._S1 Code
- S1 Code/.DS_Store
- __MACOSX/S1 Code/._.DS_Store
- S1 Code/Fig_4.py
- __MACOSX/S1 Code/._Fig_4.py
- S1 Code/Fig_1.py
- __MACOSX/S1 Code/._Fig_1.py
- S1 Code/Fig_2.py
- __MACOSX/S1 Code/._Fig_2.py
- S1 Code/Fig_3.py
- __MACOSX/S1 Code/._Fig_3.py
