# Supplementary material for: How fake news can turn against its spreader
Source: PLoS One. 2025 Sep 5;20(9):e0331608. doi: 10.1371/journal.pone.0331608 (PMC12413092; doi:10.1371/journal.pone.0331608)
Supplement: S1 Code — (ZIP) [file pone.0331608.s002.zip › S1 Code/Fig_1.py]

import numpy as np
import matplotlib.pyplot as plt
import pandas as pd

# Parameters
n = 5  # Number of choices
xk = np.arange(1, n + 1)  # Choices
X = 3  # Signal
sigma = 0.5  # Signal-to-noise ratio
f_pos = 1.0  # Positive skew
f_neg = -1.0  # Negative skew
num_trials = 1  # Number of Monte Carlo trials

# Probability density function of the noise (standard normal distribution)
def noise_pdf(x):
    return np.exp(-x**2 / 2) / np.sqrt(2 * np.pi)

# Fix random seed
np.random.seed(8)

# Prior probability (uniform distribution)
prior = np.ones(n) / n

# Average posterior probabilities
posterior_avg = np.zeros(n)
posterior_avg_pos = np.zeros(n)
posterior_avg_neg = np.zeros(n)

# Monte Carlo trials
for _ in range(num_trials):
    # Noise
    epsilon = np.random.normal(0, 1)
    
    # Informations
    xi = sigma * X + epsilon 
    xi_pos = xi + f_pos
    xi_neg = xi + f_neg
        
    # Posterior probabilities
    posterior = prior * noise_pdf(xi - sigma * xk)
    posterior /= np.sum(posterior)
    posterior_pos = prior * noise_pdf(xi_pos - sigma * xk)
    posterior_pos /= np.sum(posterior_pos)
    posterior_neg = prior * noise_pdf(xi_neg - sigma * xk)
    posterior_neg /= np.sum(posterior_neg)

    posterior_avg += posterior
    posterior_avg_pos += posterior_pos
    posterior_avg_neg += posterior_neg
    
# Average over trials
posterior_avg /= num_trials
posterior_avg_pos /= num_trials
posterior_avg_neg /= num_trials

# Plotting
fig, axes = plt.subplots(1, 4, figsize=(20, 5))

axes[0].bar(xk, prior, color='gray')
axes[0].set_title("Prior probabilities")
axes[0].set_ylabel("Probability")
axes[1].bar(xk, posterior_avg, color='blue')
axes[1].set_title(r"Posterior probabilities ($f=0$)")
axes[2].bar(xk, posterior_avg_pos, color='red')
axes[2].set_title(r"Posterior probabilities ($f>0$)")
axes[3].bar(xk, posterior_avg_neg, color='green')
axes[3].set_title(r"Posterior probabilities ($f<0$)")

# x-axis
xtick_labels = [r'$x_{%d} = %d$' % (i, i) for i in range(1, n + 1)]
for ax in axes:
    ax.set_xticks(xk)
    ax.set_xticklabels(xtick_labels)

# y-axis
y_max = max(
    max(prior),
    max(posterior_avg),
    max(posterior_avg_pos),
    max(posterior_avg_neg)
)
for ax in axes:
    ax.set_ylim(0.0, y_max + 0.01)
    ax.set_yticks(np.linspace(0.0, 0.4, 9))
    
# grid and y-axis
for i, ax in enumerate(axes):
    ax.grid(True, axis='y', linestyle='--', alpha=0.7)
    if i > 0:
        ax.set_yticklabels([])
        ax.tick_params(axis='y', length=0)
        
plt.subplots_adjust(wspace=0.05)
plt.tight_layout()
plt.show()

# Data Generation
print("xi samples:", xi)

df = pd.DataFrame({
    "xk": xk,
    "prior": prior,
    "posterior": posterior_avg,
    "posterior_pos": posterior_avg_pos,
    "posterior_neg": posterior_avg_neg,
})
df.to_csv("Fig_1.csv", index=False)
