# Supplementary material for: How fake news can turn against its spreader
Source: PLoS One. 2025 Sep 5;20(9):e0331608. doi: 10.1371/journal.pone.0331608 (PMC12413092; doi:10.1371/journal.pone.0331608)
Supplement: S1 Code — (ZIP) [file pone.0331608.s002.zip › S1 Code/Fig_2.py]

import numpy as np
import matplotlib.pyplot as plt
import pandas as pd

# Parameters
n = 5  # Number of choices
xk = np.arange(1, n + 1)  # Choices
X = 3  # Signal
sigma_1_list = [0.25, 0.5, 0.75, 1.0]  # List of the first signal-to-noise ratio
sigma_2 = 0.25  # Second signal-to-noise ratio
rho = 0.5  # Correlation of noise
f_pos = 1.0  # Positive skew
f_neg = -1.0  # Negative skew
num_trials = 100000  # Number of Monte Carlo trials

# Probability density function of the noise (standard normal distribution)
def noise_pdf(x):
    return np.exp(-x**2 / 2) / np.sqrt(2 * np.pi)

# Fix random seed
np.random.seed(1)

# Prior probability (uniform distribution)
prior = np.ones(n) / n

fig, axes = plt.subplots(len(sigma_1_list), 4, figsize=(20, 5 * len(sigma_1_list)))
data_list = ["Fig_2-1.csv", "Fig_2-2.csv", "Fig_2-3.csv", "Fig_2-4.csv"]

for row, sigma_1 in enumerate(sigma_1_list):
    # Combined signal-to-noise ratio
    sigma = np.sqrt((sigma_1**2 - 2.0 * rho * sigma_1 * sigma_2 + sigma_2**2) / (1.0 - rho**2))

    # Average posterior probabilities
    posterior_avg = np.zeros(n)
    posterior_avg_pos = np.zeros(n)
    posterior_avg_neg = np.zeros(n)

    # Monte Carlo simulation
    for _ in range(num_trials):
        # Noises
        epsilon_1 = np.random.normal(0, 1)
        epsilon_2 = rho * epsilon_1 + np.sqrt(1.0 - rho**2) * np.random.normal(0, 1)

        # Informations
        xi_1 = sigma_1 * X + epsilon_1
        xi_2 = sigma_2 * X + epsilon_2

        # Skewed informations
        xi_1_pos = xi_1
        xi_2_pos = xi_2 + f_pos
        xi_1_neg = xi_1
        xi_2_neg = xi_2 + f_neg

        # Combined informations
        xi = ((sigma_1 - rho * sigma_2) / (sigma * (1.0 - rho**2))) * xi_1 + ((sigma_2 - rho * sigma_1) / (sigma * (1.0 - rho**2))) * xi_2
        xi_pos = ((sigma_1 - rho * sigma_2) / (sigma * (1.0 - rho**2))) * xi_1_pos + ((sigma_2 - rho * sigma_1) / (sigma * (1.0 - rho**2))) * xi_2_pos
        xi_neg = ((sigma_1 - rho * sigma_2) / (sigma * (1.0 - rho**2))) * xi_1_neg + ((sigma_2 - rho * sigma_1) / (sigma * (1.0 - rho**2))) * xi_2_neg

        # Posterior probabilities
        posterior = prior * noise_pdf(xi - sigma * xk)
        posterior /= np.sum(posterior)
        posterior_pos = prior * noise_pdf(xi_pos - sigma * xk)
        posterior_pos /= np.sum(posterior_pos)
        posterior_neg = prior * noise_pdf(xi_neg - sigma * xk)
        posterior_neg /= np.sum(posterior_neg)

        posterior_avg += posterior
        posterior_avg_pos += posterior_pos
        posterior_avg_neg += posterior_neg

    # Average over trials
    posterior_avg /= num_trials
    posterior_avg_pos /= num_trials
    posterior_avg_neg /= num_trials

    # Plotting
    ax_row = axes[row]
    ax_row[0].bar(xk, prior, color='gray')
    ax_row[0].set_title("Prior probabilities")
    ax_row[0].set_ylabel("Probability")

    ax_row[1].bar(xk, posterior_avg, color='blue')
    ax_row[1].set_title(fr"Posterior probabilities ($f_{1}=0$, $f_{2}=0$, and $\sigma_{1}={sigma_1}$)")

    ax_row[2].bar(xk, posterior_avg_pos, color='red')
    ax_row[2].set_title(fr"Posterior probabilities ($f_{1}=0$, $f_{2}>0$, and $\sigma_{1}={sigma_1}$)")

    ax_row[3].bar(xk, posterior_avg_neg, color='green')
    ax_row[3].set_title(fr"Posterior probabilities ($f_{1}=0$, $f_{2}<0$, and $\sigma_{1}={sigma_1}$)")

    # x-axis labels
    xtick_labels = [r'$x_{%d} = %d$' % (j, j) for j in range(1, n + 1)]
    for ax in ax_row:
        ax.set_xticks(xk)
        ax.set_xticklabels(xtick_labels)

    # y-axis scaling
    y_max = max(
        max(prior),
        max(posterior_avg),
        max(posterior_avg_pos),
        max(posterior_avg_neg)
    )
    for j, ax in enumerate(ax_row):
        ax.set_ylim(0.0, y_max + 0.01)
        ax.set_yticks(np.linspace(0, 0.4, 9))
        ax.grid(True, axis='y', linestyle='--', alpha=0.7)
        if j > 0:
            ax.set_yticklabels([])
            ax.tick_params(axis='y', length=0)
            
    # Data Generation
    df = pd.DataFrame({
        "xk": xk,
        "prior": prior,
        "posterior": posterior_avg,
        "posterior_pos": posterior_avg_pos,
        "posterior_neg": posterior_avg_neg,
    })
    df.to_csv(data_list[row], index=False)

plt.subplots_adjust(wspace=0.05, hspace=0.3)
plt.tight_layout()
plt.show()
