# Supplementary material for: How fake news can turn against its spreader
Source: PLoS One. 2025 Sep 5;20(9):e0331608. doi: 10.1371/journal.pone.0331608 (PMC12413092; doi:10.1371/journal.pone.0331608)
Supplement: S1 Code — (ZIP) [file pone.0331608.s002.zip › S1 Code/Fig_3.py]

import numpy as np
import matplotlib.pyplot as plt
import pandas as pd

# Parameters
n = 5  # Number of choices
xk = np.arange(1, n + 1)  # Choices
X = 3  # Signal
sigma_1_list = [0.25, 0.75, 1.0]  # List of the first signal-to-noise ratio
sigma_2 = 0.25  # Second signal-to-noise ratio
rho = 0.5  # Correlation of noise
mu_pos = 2.0  # Positive skew coefficient
mu_neg = -2.0  # Negative skew coefficient
num_trials = 1  # Number of Monte Carlo trials
T = 1.0  # Time horizon
num_steps = 10000  # Number of time steps
dt = T / num_steps  # Step size
tau = 0.3  # Time fake news starts
time_list = np.linspace(0, T, num_steps + 1)  # Time steps

# Fix random seed
np.random.seed(1)

# Prior probability (uniform distribution)
prior = np.ones(n) / n

# Fix Noises
W_1 = np.zeros((num_steps + 1, num_trials))
W_2 = np.zeros((num_steps + 1, num_trials))
for j in range(num_trials):
    dW_1 = np.sqrt(dt) * np.random.normal(0, 1, num_steps)
    dW_2 = rho * dW_1 + np.sqrt(1 - rho**2) * np.sqrt(dt) * np.random.normal(0, 1, num_steps)
    W_1[1:, j] = np.cumsum(dW_1)
    W_2[1:, j] = np.cumsum(dW_2)
    
fig, axes = plt.subplots(len(sigma_1_list), 3, figsize=(21, 5 * len(sigma_1_list)), sharey=True)
if len(sigma_1_list) == 1:
    axes = axes.reshape(1, 3)

for row, sigma_1 in enumerate(sigma_1_list):
    # Combined signal-to-noise ratio
    sigma = np.sqrt((sigma_1**2 - 2.0 * rho * sigma_1 * sigma_2 + sigma_2**2) / (1.0 - rho**2))
    
    # Average posterior probabilities for each time step
    posterior_list = np.zeros((n, num_steps + 1))
    posterior_list_pos = np.zeros((n, num_steps + 1))
    posterior_list_neg = np.zeros((n, num_steps + 1))
    posterior_list[:, 0] = prior
    posterior_list_pos[:, 0] = prior
    posterior_list_neg[:, 0] = prior    

    # Time evolution
    for i in range(1, num_steps + 1):
        # Average posterior probabilities
        posterior_avg = np.zeros(n)
        posterior_avg_pos = np.zeros(n)
        posterior_avg_neg = np.zeros(n)
        
        # Monte Carlo simulation
        for j in range(num_trials):
            # Informations
            xi_1 = sigma_1 * X * i * dt + W_1[i, j]
            xi_2 = sigma_2 * X * i * dt + W_2[i, j]
            
            # Skewed informations
            if i * dt <= tau:
                xi_1_pos = xi_1
                xi_2_pos = xi_2
                xi_1_neg = xi_1
                xi_2_neg = xi_2
            else:
                xi_1_pos = xi_1
                xi_2_pos = xi_2 + mu_pos * (i * dt - tau)
                xi_1_neg = xi_1
                xi_2_neg = xi_2 + mu_neg * (i * dt - tau)

            # Combined informations
            xi = ((sigma_1 - rho * sigma_2) * xi_1 + (sigma_2 - rho * sigma_1) * xi_2) / (sigma * (1 - rho**2))
            xi_pos = ((sigma_1 - rho * sigma_2) * xi_1 + (sigma_2 - rho * sigma_1) * xi_2_pos) / (sigma * (1 - rho**2))
            xi_neg = ((sigma_1 - rho * sigma_2) * xi_1 + (sigma_2 - rho * sigma_1) * xi_2_neg) / (sigma * (1 - rho**2))
            
            # Posterior probabilities
            posterior = prior * np.exp(sigma * xk * xi - 0.5 * sigma**2 * xk**2 * i * dt)
            posterior /= np.sum(posterior)
            posterior_pos = prior * np.exp(sigma * xk * xi_pos - 0.5 * sigma**2 * xk**2 * i * dt)
            posterior_pos /= np.sum(posterior_pos)
            posterior_neg = prior * np.exp(sigma * xk * xi_neg - 0.5 * sigma**2 * xk**2 * i * dt)
            posterior_neg /= np.sum(posterior_neg)

            posterior_avg += posterior
            posterior_avg_pos += posterior_pos
            posterior_avg_neg += posterior_neg

        # Average over trials
        posterior_list[:, i] = posterior_avg / num_trials
        posterior_list_pos[:, i] = posterior_avg_pos / num_trials
        posterior_list_neg[:, i] = posterior_avg_neg / num_trials

    data_list = [posterior_list, posterior_list_pos, posterior_list_neg]
    
    # Plotting
    for col in range(3):
        ax = axes[row, col]
        for k in range(n):
            ax.plot(time_list, data_list[col][k, :], label=fr'$x_{xk[k]}={xk[k]}$')

        if col == 0:
            title = fr"Posterior probabilities ($\mu=0$ and $\sigma_{1}={sigma_1}$)"
        elif col == 1:
            title = fr"Posterior probabilities ($\mu>0$ and $\sigma_{1}={sigma_1}$)"
        else:
            title = fr"Posterior probabilities ($\mu<0$ and $\sigma_{1}={sigma_1}$)"
            
        ax.set_title(title)
        ax.set_xlabel('Time $t$')
        if col == 0:
            ax.set_ylabel('Probability')
        ax.set_xlim(0.0, 1.0)
        ax.set_ylim(0.0, 0.6)
        ax.set_xticks(np.linspace(0.0, 1.0, 11))
        ax.set_yticks(np.linspace(0.0, 0.6, 13))
        ax.grid(axis='y', linestyle='--', alpha=0.7)
        ax.axvline(x=tau, color='black', linestyle='--')
        ax.text(tau, -0.036, r"$\tau$", color="black", fontsize=12, ha="center", va="top")
        ax.legend(loc="upper left")

    # Data Generation
    columns = ["time"] + [f"x_{val}" for val in xk]
    fig_num = row + 1 

    pd.DataFrame(
        np.column_stack((np.round(time_list, 4), posterior_list.T)), 
        columns=columns
    ).to_csv(f"Fig_3-{fig_num}-a.csv", index=False)

    pd.DataFrame(
        np.column_stack((np.round(time_list, 4), posterior_list_pos.T)), 
        columns=columns
    ).to_csv(f"Fig_3-{fig_num}-b.csv", index=False)

    pd.DataFrame(
        np.column_stack((np.round(time_list, 4), posterior_list_neg.T)), 
        columns=columns
    ).to_csv(f"Fig_3-{fig_num}-c.csv", index=False)

plt.tight_layout()
plt.show()
